# Supplementary material for: Morphological Plasticity in a Sulfur-Oxidizing Marine Bacterium from the SUP05 Clade Enhances Dark Carbon Fixation
Source: mBio. 2019 May 7;10(3):e00216-19. doi: 10.1128/mBio.00216-19 (PMC6509183; doi:10.1128/mBio.00216-19)
Supplement: DATASET S1 [file mBio.00216-19-sd001.xlsx]

## Sheet: normalized proteins
Gene Number	Protein	Protein Description	Protein Length	Cellular Localization	COG Category	total number of spectral counts-total (EF1 aerobic_Abacus)	averaged number of spectral counts-total (EF1 aerobic_Abacus)	standard deviation number of spectral counts-total (EF1 aerobic_Abacus)	averaged number of spectral counts-total normalized to Hi3 (EF1 aerobic_Abacus)	error propogation spectral counts-total normalized to Hi3 (EF1 aerobic_Abacus)	averaged normalized spectral counts-total PER CELL (EF1 aerobic_Abacus)	error propogation normalized spectral counts-total PER CELL (EF1 aerobic_Abacus)	total number of spectral counts-adjusted (EF1 aerobic_Abacus)	averaged number of spectral counts-adjusted (EF1 aerobic_Abacus)	standard deviation number of spectral counts-adjusted (EF1 aerobic_Abacus)	averaged number of spectral counts-adjusted normalized to Hi3 (EF1 aerobic_Abacus)	error propogation spectral counts-adjusted normalized to Hi3 (EF1 aerobic_Abacus)	averaged normalized spectral counts-adjusted PER CELL (EF1 aerobic_Abacus)	error propogation normalized spectral counts-adjusted PER CELL (EF1 aerobic_Abacus)	total number of spectral counts-total (EF1 anaerobic_Abacus)	averaged number of spectral counts-total (EF1 anaerobic_Abacus)	standard deviation number of spectral counts-total (EF1 anaerobic_Abacus)	averaged number of spectral counts-total normalized to Hi3 (EF1 anaerobic_Abacus)	error propogation spectral counts-total normalized to Hi3 (EF1 anaerobic_Abacus)	averaged normalized spectral counts-total PER CELL (EF1 anaerobic_Abacus)	error propogation normalized spectral counts-total PER CELL (EF1 anaerobic_Abacus)	total number of spectral counts-adjusted (EF1 anaerobic_Abacus)	averaged number of spectral counts-adjusted (EF1 anaerobic_Abacus)	standard deviation number of spectral counts-adjusted (EF1 anaerobic_Abacus)	averaged number of spectral counts-adjusted normalized to Hi3 (EF1 anaerobic_Abacus)	error propogation spectral counts-adjusted normalized to Hi3 (EF1 anaerobic_Abacus)	averaged normalized spectral counts-adjusted PER CELL (EF1 anaerobic_Abacus)	error propogation normalized spectral counts-adjusted PER CELL (EF1 anaerobic_Abacus)	total number of spectral counts-total (EF1 media control_Abacus)	averaged number of spectral counts-total (EF1 media control_Abacus)	standard deviation number of spectral counts-total (EF1 media control_Abacus)	averaged number of spectral counts-total normalized to Hi3 (EF1 media control_Abacus)	error propogation spectral counts-total normalized to Hi3 (EF1 media control_Abacus)	total number of spectral counts-adjusted (EF1 media control_Abacus)	averaged number of spectral counts-adjusted (EF1 media control_Abacus)	standard deviation number of spectral counts-adjusted (EF1 media control_Abacus)	averaged number of spectral counts-adjustednormalized to Hi3 (EF1 media control_Abacus)	error propogation spectral counts-adjusted normalized to Hi3 (EF1 media control_Abacus)
SP60_01315	A0A0M4NW98	A0A0M4NW98_9GAMM Uncharacterized protein OS=Candidatus Thioglobus autotrophicus GN=SP60_01315 PE=4 SV=1	332	Extracellular		9889	3296.33	64.1275	77.2578	2.575	5.30253e-07	1.76733e-08	9889	3296.33	64.1275	79.75	3.33068	5.47358e-07	2.28598e-08	8867	2955.67	23.1805	27.6231	0.955685	1.76055e-07	6.09105e-09	8867	2955.67	23.1805	28.1492	0.991494	1.79409e-07	6.31927e-09	1778	592.667	285.255	2.05787	0.995405	1778	592.667	285.255	2.05787	0.995405
SP60_06675	A0A0M4NUD0	A0A0M4NUD0_9GAMM ABC transporter substrate-binding protein OS=Candidatus Thioglobus autotrophicus GN=SP60_06675 PE=4 SV=1	339	Periplasmic	P	4116	1372	7.2111	32.1562	0.886514	2.20702e-07	6.08451e-09	4116	1372	7.2111	33.1935	1.23905	2.27821e-07	8.50414e-09	88	29.3333	3.51188	0.274143	0.0340966	1.74725e-09	2.17314e-10	88	29.3333	3.51188	0.279365	0.034795	1.78053e-09	2.21766e-10	397	132.333	131.458	0.459491	0.456988	397	132.333	131.458	0.459491	0.456988
SP60_07585	A0A0M4NJY8	A0A0M4NJY8_9GAMM Uncharacterized protein OS=Candidatus Thioglobus autotrophicus GN=SP60_07585 PE=4 SV=1	663	Unknown		1470	490	19.6977	11.4844	0.556538	7.88221e-08	3.81975e-09	1470	490	19.6977	11.8548	0.647339	8.13647e-08	4.44296e-09	1910	636.667	9.71253	5.95016	0.220091	3.79232e-08	1.40275e-09	1910	636.667	9.71253	6.06349	0.227834	3.86456e-08	1.4521e-09	50	16.6667	16.0104	0.0578704	0.0556614	50	16.6667	16.0104	0.0578704	0.0556614
SP60_06050	A0A0M4NJF5	A0A0M4NJF5_9GAMM Sulfur oxidation protein SoxY OS=Candidatus Thioglobus autotrophicus GN=SP60_06050 PE=4 SV=1	148	Unknown	S	2098	699.333	14.5717	16.3906	0.559826	1.12496e-07	3.84232e-09	2098	699.333	14.5717	16.9194	0.717812	1.16125e-07	4.92665e-09	1021	340.333	15.5027	3.18069	0.180219	2.02721e-08	1.14862e-09	1021	340.333	15.5027	3.24127	0.184897	2.06582e-08	1.17844e-09	70	23.3333	12.0968	0.0810185	0.0421834	70	23.3333	12.0968	0.0810185	0.0421834
SP60_04590	A0A0M4NX64	A0A0M4NX64_9GAMM Adenylylsulfate reductase OS=Candidatus Thioglobus autotrophicus GN=SP60_04590 PE=4 SV=1	625	Unknown	C	1442	480.667	7.0946	11.2656	0.34728	7.73207e-08	2.38353e-09	1442	480.667	7.0946	11.629	0.462774	7.98149e-08	3.17621e-09	956	318.667	3.51188	2.97819	0.105586	1.89815e-08	6.72952e-10	956	318.667	3.51188	3.03492	0.10945	1.9343e-08	6.97581e-10	161	53.6667	41.0528	0.186343	0.142826	161	53.6667	41.0528	0.186343	0.142826
SP60_01480	A0A0M4NHZ4	A0A0M4NHZ4_9GAMM Alanine--glyoxylate aminotransferase OS=Candidatus Thioglobus autotrophicus GN=SP60_01480 PE=3 SV=1	371	Cytoplasmic	E	2003	667.667	11.0604	15.6484	0.496539	1.07402e-07	3.40795e-09	2003	667.667	11.0604	16.1532	0.654194	1.10866e-07	4.49001e-09	56	18.6667	0.57735	0.174455	0.00797948	1.11189e-09	5.08571e-11	56	18.6667	0.57735	0.177778	0.00821589	1.13306e-09	5.23639e-11	127	42.3333	28.1839	0.146991	0.098116	127	42.3333	28.1839	0.146991	0.098116
clpB	P63284	CLPB_ECOLI Chaperone protein ClpB OS=Escherichia coli (strain K12) GN=clpB PE=1 SV=1	857	Internal Standard	Internal Standard	128	42.6667	1.1547	1	0.0382733	6.86342e-09	2.62685e-10	124	41.3333	1.52753	1	0.052264	6.86342e-09	3.5871e-10	321	107	3.60555	1	0.0476544	6.37349e-09	3.03725e-10	315	105	3.60555	1	0.0485621	6.37349e-09	3.0951e-10	864	288	13.8564	1	0.0680414	864	288	13.8564	1	0.0680414
SP60_03020	A0A0M5LEG1	A0A0M5LEG1_9GAMM Cold-shock protein OS=Candidatus Thioglobus autotrophicus GN=SP60_03020 PE=4 SV=1	67	Cytoplasmic		1159	386.333	8.3865	9.05469	0.314141	6.21461e-08	2.15608e-09	1159	386.333	8.3865	9.34677	0.400605	6.41508e-08	2.74952e-09	951	317	9.16515	2.96262	0.131541	1.88822e-08	8.38374e-10	951	317	9.16515	3.01905	0.135523	1.92419e-08	8.63754e-10	54	18	16.8226	0.0625	0.0584892	54	18	16.8226	0.0625	0.0584892
tuf	A0A0M4NXK5	A0A0M4NXK5_9GAMM Elongation factor Tu OS=Candidatus Thioglobus autotrophicus GN=tuf PE=3 SV=1	396	Cytoplasmic	J	1006	335.333	1.52753	7.85937	0.215693	5.39422e-08	1.48039e-09	1006	335.333	1.52753	8.1129	0.302092	5.56822e-08	2.07338e-09	892	297.333	24.3379	2.77882	0.245977	1.77107e-08	1.56773e-09	892	297.333	24.3379	2.83175	0.25136	1.80481e-08	1.60204e-09	8	2.66667	2.08167	0.00925926	0.00724172	8	2.66667	2.08167	0.00925926	0.00724172
SP60_00735	A0A0M4PM17	A0A0M4PM17_9GAMM Uncharacterized protein OS=Candidatus Thioglobus autotrophicus GN=SP60_00735 PE=4 SV=1	171	Extracellular		813	271	26.8514	6.35156	0.652384	4.35934e-08	4.47758e-09	794	264.667	25.1661	6.40323	0.653227	4.3948e-08	4.48337e-09	1087	362.333	21.362	3.38629	0.229953	2.15825e-08	1.4656e-09	1073	357.667	21.5716	3.40635	0.236408	2.17103e-08	1.50675e-09	110	36.6667	14.1892	0.127315	0.0496474	110	36.6667	14.1892	0.127315	0.0496474
SP60_01115	A0A0M4NVK3	A0A0M4NVK3_9GAMM Uncharacterized protein OS=Candidatus Thioglobus autotrophicus GN=SP60_01115 PE=4 SV=1	214	Periplasmic	S	721	240.333	2.08167	5.63281	0.16006	3.86603e-08	1.09856e-09	675	225	3.4641	5.44355	0.217933	3.73613e-08	1.49576e-09	995	331.667	6.65833	3.09969	0.121581	1.97558e-08	7.74894e-10	943	314.333	7.23418	2.99365	0.12375	1.908e-08	7.88721e-10	22	7.33333	3.51188	0.025463	0.0122554	22	7.33333	3.51188	0.025463	0.0122554
SP60_01110	A0A0M4PM49	A0A0M4PM49_9GAMM Uncharacterized protein OS=Candidatus Thioglobus autotrophicus GN=SP60_01110 PE=4 SV=1	228	Unknown	S	900	300	3	7.03125	0.202864	4.82584e-08	1.39234e-09	884	294.667	2.51661	7.12903	0.270406	4.89295e-08	1.85591e-09	741	247	8.88819	2.30841	0.113802	1.47126e-08	7.25313e-10	642	214	10.4403	2.0381	0.121592	1.29898e-08	7.74964e-10	32	10.6667	4.72582	0.037037	0.0165056	32	10.6667	4.72582	0.037037	0.0165056
groS	A0A0M4PA46	A0A0M4PA46_9GAMM 10 kDa chaperonin OS=Candidatus Thioglobus autotrophicus GN=groS PE=3 SV=1	95	Cytoplasmic		996	332	2.64575	7.78125	0.219526	5.3406e-08	1.5067e-09	996	332	2.64575	8.03226	0.303665	5.51287e-08	2.08418e-09	492	164	6.9282	1.53271	0.0828248	9.76871e-09	5.27883e-10	492	164	6.9282	1.5619	0.0850312	9.95478e-09	5.41945e-10	72	24	21.6333	0.0833333	0.0752226	72	24	21.6333	0.0833333	0.0752226
SP60_04455	A0A0M4NWK5	A0A0M4NWK5_9GAMM Transketolase OS=Candidatus Thioglobus autotrophicus GN=SP60_04455 PE=3 SV=1	659	Cytoplasmic	G	904	301.333	8.32666	7.0625	0.273164	4.84729e-08	1.87484e-09	904	301.333	8.32666	7.29032	0.33641	5.00365e-08	2.30892e-09	558	186	17.6918	1.73832	0.175413	1.10791e-08	1.11799e-09	558	186	17.6918	1.77143	0.179137	1.12902e-08	1.14173e-09	69	23	25.2389	0.0798611	0.0877191	69	23	25.2389	0.0798611	0.0877191
SP60_01845	A0A0M4NWE7	A0A0M4NWE7_9GAMM Sulfurtransferase OS=Candidatus Thioglobus autotrophicus GN=SP60_01845 PE=3 SV=1	107	Cytoplasmic	P	788	262.667	10.0167	6.15625	0.287877	4.22529e-08	1.97582e-09	788	262.667	10.0167	6.35484	0.337465	4.36159e-08	2.31617e-09	611	203.667	16.8028	1.90343	0.169629	1.21315e-08	1.08113e-09	611	203.667	16.8028	1.93968	0.173334	1.23625e-08	1.10474e-09	51	17	10.583	0.0590278	0.0368561	51	17	10.583	0.0590278	0.0368561
SP60_00725	A0A0M4NW56	A0A0M4NW56_9GAMM Uncharacterized protein OS=Candidatus Thioglobus autotrophicus GN=SP60_00725 PE=4 SV=1	176	Extracellular		646	215.333	44.6132	5.04687	1.0545	3.46388e-08	7.2375e-09	630	210	45.3982	5.08065	1.11428	3.48706e-08	7.64775e-09	807	269	18.3303	2.51402	0.191113	1.60231e-08	1.21805e-09	783	261	18.3303	2.48571	0.194324	1.58427e-08	1.23852e-09	46	15.3333	7.50555	0.0532407	0.0261865	46	15.3333	7.50555	0.0532407	0.0261865
glnA	A0A0M3TTN7	A0A0M3TTN7_9GAMM Glutamine synthetase OS=Candidatus Thioglobus autotrophicus GN=glnA PE=3 SV=1	471	Cytoplasmic	E	684	228	7.93725	5.34375	0.23563	3.66764e-08	1.61723e-09	684	228	7.93725	5.51613	0.280058	3.78595e-08	1.92216e-09	534	178	4.58258	1.66355	0.0705445	1.06026e-08	4.49614e-10	534	178	4.58258	1.69524	0.0727558	1.08046e-08	4.63708e-10
dnaK	A0A0M5LKU4	A0A0M5LKU4_9GAMM Chaperone protein DnaK OS=Candidatus Thioglobus autotrophicus GN=dnaK PE=2 SV=1	635	Cytoplasmic	O	712	237.333	4.04145	5.5625	0.17786	3.81778e-08	1.22073e-09	712	237.333	4.04145	5.74194	0.233644	3.94093e-08	1.60359e-09	480	160	7.54983	1.49533	0.0867036	9.53045e-09	5.52604e-10	480	160	7.54983	1.52381	0.0889271	9.71198e-09	5.66775e-10
adk	A0A0M4P8U7	A0A0M4P8U7_9GAMM Adenylate kinase OS=Candidatus Thioglobus autotrophicus GN=adk PE=3 SV=1	213	Cytoplasmic	F	677	225.667	11.0151	5.28906	0.295194	3.6301e-08	2.02604e-09	677	225.667	11.0151	5.45968	0.334261	3.7472e-08	2.29417e-09	492	164	12.2882	1.53271	0.125922	9.76871e-09	8.02563e-10	492	164	12.2882	1.5619	0.128735	9.95478e-09	8.20491e-10	34	11.3333	10.116	0.0393519	0.035176	34	11.3333	10.116	0.0393519	0.035176
rplL	A0A0M3TUE7	A0A0M3TUE7_9GAMM 50S ribosomal protein L7/L12 OS=Candidatus Thioglobus autotrophicus GN=rplL PE=3 SV=1	125	Unknown		528	176	3.60555	4.125	0.140013	2.83116e-08	9.6097e-10	528	176	3.60555	4.25806	0.179922	2.92249e-08	1.23488e-09	627	209	13.4536	1.95327	0.14192	1.24491e-08	9.04527e-10	627	209	13.4536	1.99048	0.14522	1.26863e-08	9.2556e-10
narZ	A0A0M3TUH3	A0A0M3TUH3_9GAMM Nitrate reductase OS=Candidatus Thioglobus autotrophicus GN=narZ PE=3 SV=1	1247	CytoplasmicMembrane	C															1118	372.667	11.5902	3.48287	0.159709	2.2198e-08	1.0179e-09	1118	372.667	11.5902	3.54921	0.164432	2.26208e-08	1.048e-09
SP60_08170	A0A0M4PLR9	A0A0M4PLR9_9GAMM Amino acid ABC transporter substrate-binding protein OS=Candidatus Thioglobus autotrophicus GN=SP60_08170 PE=4 SV=1	340	Unknown	E	383	127.667	3.51188	2.99219	0.115466	2.05366e-08	7.92492e-10	383	127.667	3.51188	3.08871	0.142298	2.11991e-08	9.76648e-10	536	178.667	7.23418	1.66978	0.0879595	1.06423e-08	5.60609e-10	536	178.667	7.23418	1.70159	0.0903375	1.0845e-08	5.75765e-10	17	5.66667	4.50925	0.0196759	0.0156857	17	5.66667	4.50925	0.0196759	0.0156857
rpsD	A0A0M4NTZ4	A0A0M4NTZ4_9GAMM 30S ribosomal protein S4 OS=Candidatus Thioglobus autotrophicus GN=rpsD PE=3 SV=1	208	Cytoplasmic	J	529	176.333	9.86577	4.13281	0.256859	2.83652e-08	1.76293e-09	529	176.333	9.86577	4.26613	0.286057	2.92802e-08	1.96333e-09	368	122.667	2.88675	1.14642	0.0471188	7.30668e-09	3.00311e-10	368	122.667	2.88675	1.16825	0.048633	7.44585e-09	3.09962e-10
SP60_01120	A0A0M4NSV9	A0A0M4NSV9_9GAMM Uncharacterized protein OS=Candidatus Thioglobus autotrophicus GN=SP60_01120 PE=4 SV=1	108	Unknown		351	117	7.81025	2.74219	0.197524	1.88208e-08	1.35569e-09	351	117	7.81025	2.83065	0.215982	1.94279e-08	1.48238e-09	486	162	13.7477	1.51402	0.138242	9.64958e-09	8.81082e-10	486	162	13.7477	1.54286	0.141243	9.83338e-09	9.00213e-10	90	30	17.088	0.104167	0.0595446	90	30	17.088	0.104167	0.0595446
SP60_06065	A0A0M5LEU7	A0A0M5LEU7_9GAMM Uncharacterized protein OS=Candidatus Thioglobus autotrophicus GN=SP60_06065 PE=4 SV=1	106	Periplasmic		493	164.333	17.9536	3.85156	0.433507	2.64349e-08	2.97534e-09	493	164.333	17.9536	3.97581	0.45854	2.72876e-08	3.14715e-09	417	139	15.7162	1.29907	0.153265	8.27958e-09	9.76832e-10	417	139	15.7162	1.32381	0.156429	8.43728e-09	9.96998e-10	14	4.66667	3.78594	0.0162037	0.0131687	14	4.66667	3.78594	0.0162037	0.0131687
rplC	A0A0M4NHD4	A0A0M4NHD4_9GAMM 50S ribosomal protein L3 OS=Candidatus Thioglobus autotrophicus GN=rplC PE=3 SV=1	238	Cytoplasmic	J	480	160	10.3923	3.75	0.263867	2.57378e-08	1.81103e-09	480	160	10.3923	3.87097	0.289276	2.65681e-08	1.98542e-09	433	144.333	9.86577	1.34891	0.102798	8.59726e-09	6.55185e-10	433	144.333	9.86577	1.3746	0.10515	8.76101e-09	6.7017e-10
SP60_05550	A0A0M3TUD1	A0A0M3TUD1_9GAMM Response regulator SirA OS=Candidatus Thioglobus autotrophicus GN=SP60_05550 PE=3 SV=1	74	Cytoplasmic		567	189	9.53939	4.42969	0.253692	3.04028e-08	1.74119e-09	567	189	9.53939	4.57258	0.286044	3.13835e-08	1.96324e-09	276	92	2	0.859813	0.034479	5.48001e-09	2.19752e-10	276	92	2	0.87619	0.0356097	5.58439e-09	2.26958e-10
SP60_01830	A0A0M5LEE9	A0A0M5LEE9_9GAMM Glutamate synthase OS=Candidatus Thioglobus autotrophicus GN=SP60_01830 PE=4 SV=1	652	Cytoplasmic	C	165	55	4.58258	1.28906	0.112928	8.84737e-09	7.75071e-10	165	55	4.58258	1.33065	0.121285	9.13277e-09	8.32432e-10	656	218.667	7.02377	2.04361	0.0951372	1.30249e-08	6.06356e-10	656	218.667	7.02377	2.08254	0.0979212	1.3273e-08	6.241e-10
SP60_01905	A0A0M4NI43	A0A0M4NI43_9GAMM Isocitrate lyase OS=Candidatus Thioglobus autotrophicus GN=SP60_01905 PE=4 SV=1	434	Cytoplasmic	C	465	155	13.1149	3.63281	0.32272	2.49335e-08	2.21496e-09	465	155	13.1149	3.75	0.34624	2.57378e-08	2.37639e-09	293	97.6667	5.7735	0.912773	0.0621086	5.81754e-09	3.95849e-10	293	97.6667	5.7735	0.930159	0.0635894	5.92835e-09	4.05286e-10
lptD	A0A0M4NI85	A0A0M4NI85_9GAMM LPS-assembly protein LptD OS=Candidatus Thioglobus autotrophicus GN=lptD PE=3 SV=1	736	OuterMembrane	M	586	195.333	13.0512	4.57812	0.330027	3.14216e-08	2.26511e-09	586	195.333	13.0512	4.72581	0.360836	3.24352e-08	2.47657e-09	140	46.6667	2.08167	0.436137	0.0243818	2.77971e-09	1.55397e-10	140	46.6667	2.08167	0.444444	0.0250192	2.83266e-09	1.5946e-10
pfp	A0A0M4P944	A0A0M4P944_9GAMM Pyrophosphate--fructose 6-phosphate 1-phosphotransferase OS=Candidatus Thioglobus autotrophicus GN=pfp PE=3 SV=1	414	Cytoplasmic	G	405	135	8.7178	3.16406	0.221541	2.17163e-08	1.52053e-09	405	135	8.7178	3.26613	0.243011	2.24168e-08	1.66789e-09	302	100.667	3.05505	0.94081	0.0426643	5.99624e-09	2.7192e-10	302	100.667	3.05505	0.95873	0.0439361	6.11045e-09	2.80026e-10
SP60_05195	A0A0M4NJ63	A0A0M4NJ63_9GAMM 5'-nucleotidase OS=Candidatus Thioglobus autotrophicus GN=SP60_05195 PE=3 SV=1	630	Unknown	F	344	114.667	4.04145	2.6875	0.119424	1.84454e-08	8.1966e-10	344	114.667	4.04145	2.77419	0.141674	1.90404e-08	9.72367e-10	313	104.333	2.3094	0.975078	0.0393117	6.21465e-09	2.50553e-10	313	104.333	2.3094	0.993651	0.0405951	6.33302e-09	2.58732e-10
atpA	A0A0M3TU05	A0A0M3TU05_9GAMM ATP synthase subunit alpha OS=Candidatus Thioglobus autotrophicus GN=atpA PE=3 SV=1	513	Cytoplasmic	C	377	125.667	4.16333	2.94531	0.125997	2.02149e-08	8.64767e-10	377	125.667	4.16333	3.04032	0.150898	2.0867e-08	1.03568e-09	273	91	3	0.850467	0.0400921	5.42044e-09	2.55526e-10	273	91	3	0.866667	0.0412552	5.52369e-09	2.62939e-10
SP60_06060	A0A0M4NXL5	A0A0M4NXL5_9GAMM SoxAX cytochrome complex subunit A OS=Candidatus Thioglobus autotrophicus GN=SP60_06060 PE=3 SV=1	271	Unknown	O	301	100.333	2.51661	2.35156	0.0867709	1.61398e-08	5.95545e-10	301	100.333	2.51661	2.42742	0.108419	1.66604e-08	7.44124e-10	327	109	7.81025	1.01869	0.0806616	6.49262e-09	5.14095e-10	327	109	7.81025	1.0381	0.0824837	6.61629e-09	5.25709e-10
SP60_01870	A0A0M4NT22	A0A0M4NT22_9GAMM Sulfite reductase OS=Candidatus Thioglobus autotrophicus GN=SP60_01870 PE=4 SV=1	434	Cytoplasmic	C	155	51.6667	5.50757	1.21094	0.133179	8.31117e-09	9.14062e-10	155	51.6667	5.50757	1.25	0.141028	8.57927e-09	9.67935e-10	471	157	8.544	1.46729	0.0939186	9.35175e-09	5.98589e-10	471	157	8.544	1.49524	0.0962162	9.52988e-09	6.13233e-10
ilvC	A0A0M4NFX8	A0A0M4NFX8_9GAMM Ketol-acid reductoisomerase (NADP(+)) OS=Candidatus Thioglobus autotrophicus GN=ilvC PE=3 SV=1	334	Cytoplasmic	E	382	127.333	4.04145	2.98437	0.124481	2.0483e-08	8.54364e-10	382	127.333	4.04145	3.08065	0.150073	2.11438e-08	1.03002e-09	224	74.6667	4.04145	0.697819	0.044492	4.44754e-09	2.83569e-10	224	74.6667	4.04145	0.711111	0.0455823	4.53226e-09	2.90518e-10
sat	A0A0M4NIX4	A0A0M4NIX4_9GAMM Sulfate adenylyltransferase OS=Candidatus Thioglobus autotrophicus GN=sat PE=3 SV=1	402	Cytoplasmic	P	319	106.333	2.51661	2.49219	0.0895995	1.71049e-08	6.14959e-10	319	106.333	2.51661	2.57258	0.112898	1.76567e-08	7.74866e-10	286	95.3333	7.0946	0.890966	0.0727851	5.67856e-09	4.63895e-10	286	95.3333	7.0946	0.907937	0.0744137	5.78672e-09	4.74275e-10
gcvP	A0A0M4PJU2	A0A0M4PJU2_9GAMM Glycine dehydrogenase (decarboxylating) OS=Candidatus Thioglobus autotrophicus GN=gcvP PE=3 SV=1	932	Cytoplasmic	E	496	165.333	8.62168	3.875	0.227663	2.65957e-08	1.56254e-09	496	165.333	8.62168	4	0.255659	2.74537e-08	1.7547e-09	86	28.6667	5.68624	0.267913	0.0539038	1.70754e-09	3.43555e-10	86	28.6667	5.68624	0.273016	0.0549602	1.74006e-09	3.50288e-10	21	7	6.08276	0.0243056	0.0211531	21	7	6.08276	0.0243056	0.0211531
SP60_07520	A0A0M5LEX7	A0A0M5LEX7_9GAMM Peptidyl-prolyl cis-trans isomerase OS=Candidatus Thioglobus autotrophicus GN=SP60_07520 PE=3 SV=1	160	Cytoplasmic	O	328	109.333	7.37111	2.5625	0.18616	1.75875e-08	1.27769e-09	328	109.333	7.37111	2.64516	0.203369	1.81548e-08	1.39581e-09	263	87.6667	5.50757	0.819315	0.0584093	5.22189e-09	3.72271e-10	263	87.6667	5.50757	0.834921	0.059777	5.32136e-09	3.80988e-10
SP60_04585	A0A0M3TU33	A0A0M3TU33_9GAMM Adenylylsulfate reductase OS=Candidatus Thioglobus autotrophicus GN=SP60_04585 PE=4 SV=1	163	Cytoplasmic	C	313	104.333	3.78594	2.44531	0.110694	1.67832e-08	7.59737e-10	313	104.333	3.78594	2.52419	0.130735	1.73246e-08	8.97292e-10	272	90.6667	0.57735	0.847352	0.0290584	5.40059e-09	1.85203e-10	272	90.6667	0.57735	0.863492	0.0301566	5.50345e-09	1.92203e-10	8	2.66667	2.08167	0.00925926	0.00724172	8	2.66667	2.08167	0.00925926	0.00724172
SP60_07215	A0A0M5LL37	A0A0M5LL37_9GAMM Uncharacterized protein OS=Candidatus Thioglobus autotrophicus GN=SP60_07215 PE=4 SV=1	60	Unknown		312	104	7	2.4375	0.176828	1.67296e-08	1.21364e-09	312	104	7	2.51613	0.193203	1.72692e-08	1.32604e-09	267	89	5.19615	0.831776	0.0560701	5.30131e-09	3.57362e-10	267	89	5.19615	0.847619	0.057412	5.40229e-09	3.65915e-10
rbcL	A0A0M5LJD8	A0A0M5LJD8_9GAMM Ribulose 1,5-bisphosphate carboxylase OS=Candidatus Thioglobus autotrophicus GN=rbcL PE=3 SV=1	472	Cytoplasmic	G	549	183	9	4.28906	0.240766	2.94376e-08	1.65248e-09	549	183	9	4.42742	0.272366	3.03872e-08	1.86936e-09	33	11	1.73205	0.102804	0.0165539	6.55218e-10	1.05506e-10	33	11	1.73205	0.104762	0.0168834	6.67699e-10	1.07606e-10
fusA	A0A0M3TUB9	A0A0M3TUB9_9GAMM Elongation factor G OS=Candidatus Thioglobus autotrophicus GN=fusA PE=3 SV=1	700	Cytoplasmic	J	303	101	7.2111	2.36719	0.180745	1.6247e-08	1.24053e-09	303	101	7.2111	2.44355	0.196448	1.67711e-08	1.34831e-09	267	89	6.9282	0.831776	0.0705555	5.30131e-09	4.49685e-10	267	89	6.9282	0.847619	0.0721173	5.40229e-09	4.59639e-10
SP60_01075	A0A0M3TTR5	A0A0M3TTR5_9GAMM Transcriptional regulator HU subunit alpha OS=Candidatus Thioglobus autotrophicus GN=SP60_01075 PE=3 SV=1	91	Cytoplasmic		288	96	10.4403	2.25	0.252157	1.54427e-08	1.73066e-09	288	96	10.4403	2.32258	0.266774	1.59408e-08	1.83098e-09	263	87.6667	8.32666	0.819315	0.0825715	5.22189e-09	5.26268e-10	263	87.6667	8.32666	0.834921	0.084325	5.32136e-09	5.37444e-10
SP60_07780	A0A0M3TUK7	A0A0M3TUK7_9GAMM Uncharacterized protein OS=Candidatus Thioglobus autotrophicus GN=SP60_07780 PE=4 SV=1	318	Unknown	P	24	8	1	0.1875	0.0239805	1.28689e-09	1.64588e-10	24	8	1	0.193548	0.0252288	1.3284e-09	1.73156e-10	518	172.667	12.0139	1.61371	0.124754	1.02849e-08	7.95115e-10	518	172.667	12.0139	1.64444	0.127593	1.04808e-08	8.13215e-10
pgk	A0A0M4NH56	A0A0M4NH56_9GAMM Phosphoglycerate kinase OS=Candidatus Thioglobus autotrophicus GN=pgk PE=3 SV=1	387	Cytoplasmic	G	252	84	3	1.96875	0.0882196	1.35124e-08	6.05488e-10	252	84	3	2.03226	0.104445	1.39482e-08	7.16846e-10	261	87	3.4641	0.813084	0.0424122	5.18218e-09	2.70313e-10	261	87	3.4641	0.828571	0.0435655	5.28089e-09	2.77664e-10
rpsA	A0A0M4PA06	A0A0M4PA06_9GAMM 30S ribosomal protein S1 OS=Candidatus Thioglobus autotrophicus GN=rpsA PE=3 SV=1	558	Cytoplasmic	J	284	94.6667	5.50757	2.21875	0.142366	1.52282e-08	9.7712e-10	284	94.6667	5.50757	2.29032	0.157858	1.57194e-08	1.08345e-09	212	70.6667	8.3865	0.660436	0.0814767	4.20928e-09	5.19291e-10	212	70.6667	8.3865	0.673016	0.0831477	4.28946e-09	5.2994e-10
glyA	A0A0M4PLF8	A0A0M4PLF8_9GAMM Serine hydroxymethyltransferase OS=Candidatus Thioglobus autotrophicus GN=glyA PE=3 SV=1	417	Cytoplasmic	E	400	133.333	7.76745	3.125	0.200735	2.14482e-08	1.37773e-09	400	133.333	7.76745	3.22581	0.222546	2.21401e-08	1.52743e-09	55	18.3333	2.51661	0.17134	0.024218	1.09203e-09	1.54353e-10	55	18.3333	2.51661	0.174603	0.0247063	1.11283e-09	1.57465e-10
SP60_07090	A0A0M5LJE7	A0A0M5LJE7_9GAMM Transcriptional regulator HU subunit alpha OS=Candidatus Thioglobus autotrophicus GN=SP60_07090 PE=3 SV=1	91	Cytoplasmic		203	67.6667	4.04145	1.58594	0.103992	1.0885e-08	7.13741e-10	203	67.6667	4.04145	1.6371	0.114981	1.12361e-08	7.89165e-10	220	73.3333	2.51661	0.685358	0.0329625	4.36812e-09	2.10086e-10	220	73.3333	2.51661	0.698413	0.0339059	4.45132e-09	2.16099e-10	25	8.33333	4.16333	0.0289352	0.0145229	25	8.33333	4.16333	0.0289352	0.0145229
rpoB	A0A0M4NHM2	A0A0M4NHM2_9GAMM DNA-directed RNA polymerase subunit beta OS=Candidatus Thioglobus autotrophicus GN=rpoB PE=3 SV=1	1360	Cytoplasmic	K	232	77.3333	0.57735	1.8125	0.0508844	1.24399e-08	3.49241e-10	232	77.3333	0.57735	1.87097	0.0705407	1.28412e-08	4.84151e-10	221	73.6667	4.04145	0.688474	0.0443263	4.38798e-09	2.82513e-10	221	73.6667	4.04145	0.701587	0.045408	4.47156e-09	2.89407e-10
SP60_01855	A0A0M3TTU1	A0A0M3TTU1_9GAMM Sulfur oxidoreductase OS=Candidatus Thioglobus autotrophicus GN=SP60_01855 PE=3 SV=1	134	Unknown	P	263	87.6667	1.1547	2.05469	0.0618427	1.41022e-08	4.24452e-10	263	87.6667	1.1547	2.12097	0.0832126	1.45571e-08	5.71123e-10	176	58.6667	0.57735	0.548287	0.0192473	3.4945e-09	1.22672e-10	176	58.6667	0.57735	0.55873	0.0199584	3.56106e-09	1.27204e-10
SP60_04580	A0A0M4NIE9	A0A0M4NIE9_9GAMM Adenylylsulfate reductase OS=Candidatus Thioglobus autotrophicus GN=SP60_04580 PE=4 SV=1	275	CytoplasmicMembrane	S	211	70.3333	2.51661	1.64844	0.0739544	1.13139e-08	5.0758e-10	211	70.3333	2.51661	1.70161	0.0875307	1.16789e-08	6.0076e-10	227	75.6667	2.08167	0.707165	0.0307623	4.50711e-09	1.96063e-10	227	75.6667	2.08167	0.720635	0.0317079	4.59296e-09	2.0209e-10
SP60_04035	A0A0M4NWF1	A0A0M4NWF1_9GAMM Phosphoribulokinase OS=Candidatus Thioglobus autotrophicus GN=SP60_04035 PE=3 SV=1	295	Cytoplasmic	C	307	102.333	4.93288	2.39844	0.132589	1.64615e-08	9.10017e-10	307	102.333	4.93288	2.47581	0.150381	1.69925e-08	1.03213e-09	124	41.3333	2.08167	0.386293	0.0234079	2.46203e-09	1.4919e-10	124	41.3333	2.08167	0.393651	0.0239951	2.50893e-09	1.52933e-10	10	3.33333	3.21455	0.0115741	0.0111755	10	3.33333	3.21455	0.0115741	0.0111755
SP60_03270	A0A0M4PMR6	A0A0M4PMR6_9GAMM Aconitate hydratase B OS=Candidatus Thioglobus autotrophicus GN=SP60_03270 PE=3 SV=1	864	Cytoplasmic	C	273	91	4.3589	2.13281	0.11734	1.46384e-08	8.05355e-10	273	91	4.3589	2.20161	0.133196	1.51106e-08	9.14181e-10	163	54.3333	3.21455	0.507788	0.0345736	3.23638e-09	2.20354e-10	163	54.3333	3.21455	0.51746	0.0353977	3.29803e-09	2.25607e-10
SP60_01865	A0A0M4NVR9	A0A0M4NVR9_9GAMM Sulfite reductase OS=Candidatus Thioglobus autotrophicus GN=SP60_01865 PE=4 SV=1	357	Cytoplasmic	C	86	28.6667	0.57735	0.671875	0.0226657	4.61136e-09	1.55564e-10	86	28.6667	0.57735	0.693548	0.02919	4.76011e-09	2.00343e-10	338	112.667	2.3094	1.05296	0.0415302	6.71102e-09	2.64692e-10	338	112.667	2.3094	1.07302	0.0429111	6.83885e-09	2.73494e-10
SP60_00470	A0A0M4NHN5	A0A0M4NHN5_9GAMM Uncharacterized protein OS=Candidatus Thioglobus autotrophicus GN=SP60_00470 PE=4 SV=1	67	Unknown		91	30.3333	3.05505	0.710937	0.0741427	4.87946e-09	5.08872e-10	91	30.3333	3.05505	0.733871	0.0787313	5.03686e-09	5.40366e-10	327	109	6.55744	1.01869	0.0702432	6.49262e-09	4.47694e-10	327	109	6.55744	1.0381	0.0719091	6.61629e-09	4.58312e-10
SP60_04480	A0A0M3TU92	A0A0M3TU92_9GAMM Fructose-1,6-bisphosphate aldolase OS=Candidatus Thioglobus autotrophicus GN=SP60_04480 PE=3 SV=1	353	Cytoplasmic	G	305	101.667	1.52753	2.38281	0.0737583	1.63542e-08	5.06234e-10	305	101.667	1.52753	2.45968	0.0981257	1.68818e-08	6.73478e-10	112	37.3333	0.57735	0.34891	0.0129362	2.22377e-09	8.24485e-11	112	37.3333	0.57735	0.355556	0.0133903	2.26613e-09	8.5343e-11
rpoC	A0A0M4P9J8	A0A0M4P9J8_9GAMM DNA-directed RNA polymerase subunit beta' OS=Candidatus Thioglobus autotrophicus GN=rpoC PE=3 SV=1	1394	Cytoplasmic	K	242	80.6667	7.0946	1.89062	0.173974	1.29761e-08	1.19406e-09	242	80.6667	7.0946	1.95161	0.186181	1.33947e-08	1.27784e-09	173	57.6667	4.93288	0.538941	0.0495497	3.43493e-09	3.15804e-10	173	57.6667	4.93288	0.549206	0.0506238	3.50036e-09	3.2265e-10
rplD	A0A0M4P9A8	A0A0M4P9A8_9GAMM 50S ribosomal protein L4 OS=Candidatus Thioglobus autotrophicus GN=rplD PE=3 SV=1	204	Cytoplasmic	J	170	56.6667	1.1547	1.32812	0.0449928	9.11548e-09	3.08804e-10	170	56.6667	1.1547	1.37097	0.0578573	9.40952e-09	3.97099e-10	240	80	1	0.747664	0.0268714	4.76522e-09	1.71265e-10	240	80	1	0.761905	0.0278423	4.85599e-09	1.77452e-10
rpsP	A0A0M4NWT0	A0A0M4NWT0_9GAMM 30S ribosomal protein S16 OS=Candidatus Thioglobus autotrophicus GN=rpsP PE=3 SV=1	147	Cytoplasmic		153	51	5.56776	1.19531	0.134444	8.20393e-09	9.22747e-10	153	51	5.56776	1.23387	0.142213	8.46857e-09	9.76065e-10	224	74.6667	2.88675	0.697819	0.0357881	4.44754e-09	2.28095e-10	224	74.6667	2.88675	0.711111	0.0367712	4.53226e-09	2.34361e-10
narH	A0A0M4NJP2	A0A0M4NJP2_9GAMM Nitrate reductase OS=Candidatus Thioglobus autotrophicus GN=narH PE=4 SV=1	519	CytoplasmicMembrane	C															374	124.667	6.80686	1.16511	0.074755	7.42581e-09	4.7645e-10	374	124.667	6.80686	1.1873	0.0765819	7.56725e-09	4.88094e-10
clpB	A0A0M4NJH3	A0A0M4NJH3_9GAMM Chaperone protein ClpB OS=Candidatus Thioglobus autotrophicus GN=clpB PE=3 SV=1	852	Cytoplasmic	O	66	22	3.4641	0.515625	0.0823804	3.53895e-09	5.65411e-10	55	18.3333	4.04145	0.443548	0.0991416	3.04426e-09	6.8045e-10	87	29	1.73205	0.271028	0.018586	1.72739e-09	1.18458e-10	54	18	1	0.171429	0.0111962	1.0926e-09	7.13589e-11
SP60_07685	A0A0M4NUN4	A0A0M4NUN4_9GAMM Iron-sulfur cluster carrier protein OS=Candidatus Thioglobus autotrophicus GN=SP60_07685 PE=3 SV=1	360	CytoplasmicMembrane	D	301	100.333	2.08167	2.35156	0.0801907	1.61398e-08	5.50382e-10	301	100.333	2.08167	2.42742	0.102879	1.66604e-08	7.06099e-10	41	13.6667	1.52753	0.127726	0.0149106	8.14059e-10	9.50326e-11	41	13.6667	1.52753	0.130159	0.0152189	8.29565e-10	9.69977e-11	19	6.33333	4.50925	0.0219907	0.0156928	19	6.33333	4.50925	0.0219907	0.0156928
SP60_06705	A0A0M4PL98	A0A0M4PL98_9GAMM Ribulose 1,5-bisphosphate carboxylase OS=Candidatus Thioglobus autotrophicus GN=SP60_06705 PE=3 SV=1	460	Cytoplasmic	G															359	119.667	19.3993	1.11838	0.185177	7.12798e-09	1.18022e-09	359	119.667	19.3993	1.13968	0.188855	7.26375e-09	1.20366e-09
SP60_00730	A0A0M5LEB6	A0A0M5LEB6_9GAMM Uncharacterized protein OS=Candidatus Thioglobus autotrophicus GN=SP60_00730 PE=4 SV=1	174	Unknown		311	103.667	13.6504	2.42969	0.326619	1.6676e-08	2.24172e-09	229	76.3333	11.0151	1.84677	0.275096	1.26752e-08	1.8881e-09	180	60	6	0.560748	0.0591728	3.57392e-09	3.77137e-10	108	36	6	0.342857	0.0583431	2.1852e-09	3.71849e-10
groEL	A0A0M4NI68	A0A0M4NI68_9GAMM 60 kDa chaperonin OS=Candidatus Thioglobus autotrophicus GN=groEL PE=3 SV=1	543	Cytoplasmic	O	184	61.3333	4.16333	1.4375	0.105047	9.86616e-09	7.20985e-10	184	61.3333	4.16333	1.48387	0.114686	1.01844e-08	7.87139e-10	172	57.3333	2.08167	0.535826	0.0265423	3.41508e-09	1.69167e-10	172	57.3333	2.08167	0.546032	0.0272875	3.48013e-09	1.73916e-10
SP60_06160	A0A0M3TU89	A0A0M3TU89_9GAMM ABC transporter substrate-binding protein OS=Candidatus Thioglobus autotrophicus GN=SP60_06160 PE=3 SV=1	367	Unknown	G	152	50.6667	0.57735	1.1875	0.0348703	8.15031e-09	2.39329e-10	152	50.6667	0.57735	1.22581	0.0474058	8.41322e-09	3.25366e-10	192	64	1.73205	0.598131	0.0258507	3.81218e-09	1.64759e-10	192	64	1.73205	0.609524	0.0266492	3.88479e-09	1.69849e-10
SP60_04460	A0A0M3TU29	A0A0M3TU29_9GAMM Glyceraldehyde-3-phosphate dehydrogenase OS=Candidatus Thioglobus autotrophicus GN=SP60_04460 PE=3 SV=1	331	Cytoplasmic	G	212	70.6667	3.21455	1.65625	0.0876665	1.13675e-08	6.01692e-10	212	70.6667	3.21455	1.70968	0.100202	1.17342e-08	6.87731e-10	119	39.6667	2.51661	0.370717	0.0266313	2.36276e-09	1.69734e-10	119	39.6667	2.51661	0.377778	0.0272531	2.40776e-09	1.73698e-10
SP60_01410	A0A0M4NWA6	A0A0M4NWA6_9GAMM Uncharacterized protein OS=Candidatus Thioglobus autotrophicus GN=SP60_01410 PE=4 SV=1	61	Unknown		91	30.3333	3.78594	0.710937	0.090795	4.87946e-09	6.23164e-10	91	30.3333	3.78594	0.733871	0.0955262	5.03686e-09	6.55636e-10	243	81	2	0.757009	0.0316239	4.82479e-09	2.01555e-10	243	81	2	0.771429	0.032627	4.91669e-09	2.07948e-10
bamA	A0A0M4NXX8	A0A0M4NXX8_9GAMM Outer membrane protein assembly factor BamA OS=Candidatus Thioglobus autotrophicus GN=bamA PE=3 SV=1	762	OuterMembrane	M	229	76.3333	3.05505	1.78906	0.0864364	1.22791e-08	5.93249e-10	229	76.3333	3.05505	1.84677	0.100604	1.26752e-08	6.90485e-10	94	31.3333	4.72582	0.292835	0.0452554	1.86638e-09	2.88435e-10	94	31.3333	4.72582	0.298413	0.0461595	1.90193e-09	2.94197e-10
SP60_04820	A0A0M4NKA1	A0A0M4NKA1_9GAMM Uncharacterized protein OS=Candidatus Thioglobus autotrophicus GN=SP60_04820 PE=4 SV=1	153	Unknown		146	48.6667	2.08167	1.14062	0.0577345	7.82859e-09	3.96256e-10	146	48.6667	2.08167	1.17742	0.0665568	8.08112e-09	4.56807e-10	176	58.6667	2.88675	0.548287	0.0326988	3.4945e-09	2.08405e-10	176	58.6667	2.88675	0.55873	0.0335255	3.56106e-09	2.13674e-10
SP60_07580	A0A0M4PLJ7	A0A0M4PLJ7_9GAMM Uncharacterized protein OS=Candidatus Thioglobus autotrophicus GN=SP60_07580 PE=4 SV=1	316	Unknown		133	44.3333	1.52753	1.03906	0.0455247	7.13152e-09	3.12455e-10	133	44.3333	1.52753	1.07258	0.0541939	7.36157e-09	3.71956e-10	182	60.6667	5.03322	0.566978	0.0507713	3.61363e-09	3.2359e-10	182	60.6667	5.03322	0.577778	0.0518791	3.68246e-09	3.3065e-10
rpsQ	A0A0M4PND7	A0A0M4PND7_9GAMM 30S ribosomal protein S17 OS=Candidatus Thioglobus autotrophicus GN=rpsQ PE=3 SV=1	88	Cytoplasmic		135	45	5.19615	1.05469	0.125085	7.23876e-09	8.58511e-10	135	45	5.19615	1.08871	0.131995	7.47227e-09	9.05937e-10	173	57.6667	2.88675	0.538941	0.0325219	3.43493e-09	2.07278e-10	173	57.6667	2.88675	0.549206	0.0333394	3.50036e-09	2.12488e-10
tig	A0A0M4P9D5	A0A0M4P9D5_9GAMM Trigger factor OS=Candidatus Thioglobus autotrophicus GN=tig PE=3 SV=1	431	Cytoplasmic	O	168	56	1.73205	1.3125	0.0539413	9.00824e-09	3.70221e-10	168	56	1.73205	1.35484	0.0652914	9.29882e-09	4.48122e-10	133	44.3333	2.3094	0.41433	0.0257052	2.64073e-09	1.63832e-10	133	44.3333	2.3094	0.422222	0.026343	2.69103e-09	1.67897e-10
SP60_07285	A0A0M4PLG6	A0A0M4PLG6_9GAMM Sulfurtransferase OS=Candidatus Thioglobus autotrophicus GN=SP60_07285 PE=3 SV=1	108	Cytoplasmic	P	207	69	2	1.61719	0.0641308	1.10994e-08	4.40157e-10	207	69	2	1.66935	0.078405	1.14575e-08	5.38127e-10	78	26	3.60555	0.242991	0.0346773	1.5487e-09	2.21015e-10	78	26	3.60555	0.247619	0.0353757	1.5782e-09	2.25466e-10
SP60_04650	A0A0M4NX71	A0A0M4NX71_9GAMM Alkyl hydroperoxide reductase OS=Candidatus Thioglobus autotrophicus GN=SP60_04650 PE=4 SV=1	199	Cytoplasmic	O	244	81.3333	2.08167	1.90625	0.0710059	1.30834e-08	4.87343e-10	244	81.3333	2.08167	1.96774	0.0884572	1.35054e-08	6.07119e-10	33	11	1	0.102804	0.00996716	6.55218e-10	6.35255e-11	33	11	1	0.104762	0.0101806	6.67699e-10	6.48857e-11
rplB	A0A0M3TU59	A0A0M3TU59_9GAMM 50S ribosomal protein L2 OS=Candidatus Thioglobus autotrophicus GN=rplB PE=3 SV=1	276	Cytoplasmic	J	141	47	2.64575	1.10156	0.0688038	7.56048e-09	4.72229e-10	141	47	2.64575	1.1371	0.0765716	7.80437e-09	5.25543e-10	141	47	3	0.439252	0.0317045	2.79957e-09	2.02068e-10	141	47	3	0.447619	0.0324435	2.85289e-09	2.06778e-10
tsf	A0A0M4PKH7	A0A0M4PKH7_9GAMM Elongation factor Ts OS=Candidatus Thioglobus autotrophicus GN=tsf PE=3 SV=1	292	Cytoplasmic	J	133	44.3333	2.08167	1.03906	0.0563128	7.13152e-09	3.86498e-10	133	44.3333	2.08167	1.07258	0.0640908	7.36157e-09	4.39882e-10	142	47.3333	1.52753	0.442368	0.0206398	2.81942e-09	1.31548e-10	142	47.3333	1.52753	0.450794	0.0212429	2.87313e-09	1.35391e-10
SP60_06045	A0A0M4PL68	A0A0M4PL68_9GAMM Cytochrome Cbb3 OS=Candidatus Thioglobus autotrophicus GN=SP60_06045 PE=4 SV=1	115	Periplasmic	C	98	32.6667	1.52753	0.765625	0.0413651	5.2548e-09	2.83906e-10	98	32.6667	1.52753	0.790323	0.0471045	5.42431e-09	3.23298e-10	176	58.6667	1.52753	0.548287	0.0233483	3.4945e-09	1.4881e-10	176	58.6667	1.52753	0.55873	0.0240779	3.56106e-09	1.5346e-10
SP60_05815	A0A0M4PL22	A0A0M4PL22_9GAMM Lipoprotein OS=Candidatus Thioglobus autotrophicus GN=SP60_05815 PE=4 SV=1	377	Cytoplasmic	M	123	41	1	0.960937	0.0350091	6.59532e-09	2.40282e-10	123	41	1	0.991935	0.0439221	6.80807e-09	3.01456e-10	151	50.3333	0.57735	0.470405	0.0167443	2.99812e-09	1.0672e-10	151	50.3333	0.57735	0.479365	0.0173548	3.05523e-09	1.10611e-10
asd	A0A0M4PMP5	A0A0M4PMP5_9GAMM Aspartate-semialdehyde dehydrogenase OS=Candidatus Thioglobus autotrophicus GN=asd PE=3 SV=1	341	Cytoplasmic	E	154	51.3333	1.1547	1.20312	0.0423392	8.25755e-09	2.90592e-10	154	51.3333	1.1547	1.24194	0.0537308	8.52392e-09	3.68777e-10	117	39	3.60555	0.364486	0.0358653	2.32305e-09	2.28587e-10	117	39	3.60555	0.371429	0.0366307	2.36729e-09	2.33466e-10
SP60_00620	A0A0M4NW48	A0A0M4NW48_9GAMM Uncharacterized protein OS=Candidatus Thioglobus autotrophicus GN=SP60_00620 PE=4 SV=1	167	Unknown		143	47.6667	3.78594	1.11719	0.0937426	7.66772e-09	6.43395e-10	143	47.6667	3.78594	1.15323	0.101025	7.91507e-09	6.93377e-10	109	36.3333	0.57735	0.339564	0.0126506	2.16421e-09	8.06286e-11	109	36.3333	0.57735	0.346032	0.0130928	2.20543e-09	8.34469e-11	21	7	3	0.0243056	0.0104821	21	7	3	0.0243056	0.0104821
SP60_06625	A0A0M4NXS5	A0A0M4NXS5_9GAMM Thioredoxin OS=Candidatus Thioglobus autotrophicus GN=SP60_06625 PE=3 SV=1	121	Cytoplasmic	O	176	58.6667	1.52753	1.375	0.0516379	9.4372e-09	3.54413e-10	176	58.6667	1.52753	1.41935	0.0641653	9.74163e-09	4.40394e-10	87	29	1	0.271028	0.0130672	1.72739e-09	8.32835e-11	87	29	1	0.27619	0.0134406	1.7603e-09	8.56633e-11
rplA	A0A0M4NX21	A0A0M4NX21_9GAMM 50S ribosomal protein L1 OS=Candidatus Thioglobus autotrophicus GN=rplA PE=3 SV=1	231	Cytoplasmic	J	125	41.6667	4.72582	0.976563	0.113871	6.70256e-09	7.81543e-10	125	41.6667	4.72582	1.00806	0.120251	6.91877e-09	8.2533e-10	131	43.6667	1.52753	0.4081	0.0198219	2.60102e-09	1.26335e-10	131	43.6667	1.52753	0.415873	0.0203856	2.65056e-09	1.29927e-10
SP60_03575	A0A0M4NWW3	A0A0M4NWW3_9GAMM Glutamate synthase OS=Candidatus Thioglobus autotrophicus GN=SP60_03575 PE=4 SV=1	1500	CytoplasmicMembrane	E	154	51.3333	3.05505	1.20312	0.0786584	8.25755e-09	5.39865e-10	154	51.3333	3.05505	1.24194	0.0870036	8.52392e-09	5.97142e-10	98	32.6667	3.21455	0.305296	0.0317551	1.9458e-09	2.02391e-10	98	32.6667	3.21455	0.311111	0.0324252	1.98286e-09	2.06661e-10
htpG	A0A0M5LEJ5	A0A0M5LEJ5_9GAMM Chaperone protein HtpG OS=Candidatus Thioglobus autotrophicus GN=htpG PE=3 SV=1	618	Cytoplasmic	O	140	46.6667	1.52753	1.09375	0.0464535	7.50686e-09	3.1883e-10	140	46.6667	1.52753	1.12903	0.055738	7.74902e-09	3.82553e-10	110	36.6667	4.16333	0.342679	0.0405869	2.18406e-09	2.5868e-10	110	36.6667	4.16333	0.349206	0.0414243	2.22566e-09	2.64017e-10
SP60_07835	A0A0M4PP90	A0A0M4PP90_9GAMM 3-oxoacyl-[acyl-carrier-protein] synthase 2 OS=Candidatus Thioglobus autotrophicus GN=SP60_07835 PE=3 SV=1	412	CytoplasmicMembrane	I	103	34.3333	3.21455	0.804687	0.0784253	5.52291e-09	5.38266e-10	103	34.3333	3.21455	0.830645	0.0836106	5.70106e-09	5.73854e-10	139	46.3333	3.51188	0.433022	0.0359187	2.75986e-09	2.28927e-10	139	46.3333	3.51188	0.44127	0.0367188	2.81243e-09	2.34027e-10
infB	A0A0M4NH43	A0A0M4NH43_9GAMM Translation initiation factor IF-2 OS=Candidatus Thioglobus autotrophicus GN=infB PE=3 SV=1	819	Cytoplasmic	J	129	43	4.58258	1.00781	0.110813	6.91704e-09	7.60557e-10	129	43	4.58258	1.04032	0.117346	7.14017e-09	8.05393e-10	115	38.3333	4.93288	0.358255	0.0476561	2.28334e-09	3.03735e-10	115	38.3333	4.93288	0.365079	0.0486237	2.32683e-09	3.09902e-10
ppa	A0A0M4NG65	A0A0M4NG65_9GAMM Inorganic pyrophosphatase OS=Candidatus Thioglobus autotrophicus GN=ppa PE=3 SV=1	176	Cytoplasmic	C	116	38.6667	2.51661	0.90625	0.0638791	6.21997e-09	4.38429e-10	116	38.6667	2.51661	0.935484	0.0700164	6.42062e-09	4.80552e-10	127	42.3333	1.52753	0.395639	0.019533	2.5216e-09	1.24493e-10	127	42.3333	1.52753	0.403175	0.0200826	2.56963e-09	1.27996e-10
SP60_05485	A0A0M4NIF6	A0A0M4NIF6_9GAMM Uncharacterized protein OS=Candidatus Thioglobus autotrophicus GN=SP60_05485 PE=4 SV=1	202	Unknown	S	134	44.6667	1.1547	1.04687	0.0391806	7.18514e-09	2.68913e-10	134	44.6667	1.1547	1.08065	0.0487378	7.41692e-09	3.34508e-10	99	33	1	0.308411	0.0139767	1.96565e-09	8.908e-11	99	33	1	0.314286	0.0143935	2.0031e-09	9.17368e-11
SP60_00890	A0A0M4NVI1	A0A0M4NVI1_9GAMM Citrate synthase OS=Candidatus Thioglobus autotrophicus GN=SP60_00890 PE=3 SV=1	386	Cytoplasmic	C	160	53.3333	1.52753	1.25	0.0492559	8.57927e-09	3.38064e-10	160	53.3333	1.52753	1.29032	0.0603297	8.85602e-09	4.14068e-10	62	20.6667	2.08167	0.193146	0.0205146	1.23102e-09	1.3075e-10	62	20.6667	2.08167	0.196825	0.0209458	1.25446e-09	1.33498e-10	9	3	2.64575	0.0104167	0.0092003	9	3	2.64575	0.0104167	0.0092003
rplF	A0A0M5LL49	A0A0M5LL49_9GAMM 50S ribosomal protein L6 OS=Candidatus Thioglobus autotrophicus GN=rplF PE=3 SV=1	181	Cytoplasmic	J	129	43	4.3589	1.00781	0.10574	6.91704e-09	7.25737e-10	129	43	4.3589	1.04032	0.112247	7.14017e-09	7.70397e-10	95	31.6667	4.04145	0.29595	0.0390649	1.88623e-09	2.4898e-10	95	31.6667	4.04145	0.301587	0.0398589	1.92216e-09	2.5404e-10
SP60_04180	A0A0M4P8Z0	A0A0M4P8Z0_9GAMM Cytochrome oxidase subunit II OS=Candidatus Thioglobus autotrophicus GN=SP60_04180 PE=4 SV=1	243	Cytoplasmic	C	76	25.3333	2.08167	0.59375	0.0513671	4.07515e-09	3.52554e-10	76	25.3333	2.08167	0.612903	0.055222	4.20661e-09	3.79012e-10	150	50	1.73205	0.46729	0.0225826	2.97826e-09	1.4393e-10	150	50	1.73205	0.47619	0.0232269	3.03499e-09	1.48036e-10
atpD	A0A0M4P8T9	A0A0M4P8T9_9GAMM ATP synthase subunit beta OS=Candidatus Thioglobus autotrophicus GN=atpD PE=3 SV=1	459	Cytoplasmic	C	123	41	1.73205	0.960937	0.0482107	6.59532e-09	3.3089e-10	123	41	1.73205	0.991935	0.0556759	6.80807e-09	3.82127e-10	96	32	4.58258	0.299065	0.0439975	1.90609e-09	2.80417e-10	96	32	4.58258	0.304762	0.0448807	1.9424e-09	2.86047e-10
acsA	A0A0M4P7V3	A0A0M4P7V3_9GAMM Acetyl-coenzyme A synthetase OS=Candidatus Thioglobus autotrophicus GN=acsA PE=3 SV=1	637	Cytoplasmic	I	103	34.3333	5.1316	0.804687	0.122228	5.52291e-09	8.38899e-10	103	34.3333	5.1316	0.830645	0.12789	5.70106e-09	8.77766e-10	118	39.3333	0.57735	0.367601	0.0135112	2.3429e-09	8.61132e-11	118	39.3333	0.57735	0.374603	0.0139893	2.38753e-09	8.91605e-11
SP60_07390	A0A0M4NXI1	A0A0M4NXI1_9GAMM Alkyl hydroperoxide reductase OS=Candidatus Thioglobus autotrophicus GN=SP60_07390 PE=4 SV=1	149	Unknown	O	145	48.3333	4.50925	1.13281	0.110042	7.77497e-09	7.55267e-10	145	48.3333	4.50925	1.16935	0.117342	8.02577e-09	8.05369e-10	65	21.6667	0.57735	0.202492	0.00869899	1.29058e-09	5.54429e-11	65	21.6667	0.57735	0.206349	0.00896895	1.31516e-09	5.71635e-11
dapD	A0A0M4PPG2	A0A0M4PPG2_9GAMM 2,3,4,5-tetrahydropyridine-2,6-dicarboxylate N-succinyltransferase OS=Candidatus Thioglobus autotrophicus GN=dapD PE=3 SV=1	271	Cytoplasmic	E	161	53.6667	3.51188	1.25781	0.0890711	8.63289e-09	6.11332e-10	161	53.6667	3.51188	1.29839	0.097578	8.91137e-09	6.69718e-10	56	18.6667	1.52753	0.174455	0.0154389	1.11189e-09	9.83997e-11	56	18.6667	1.52753	0.177778	0.0157768	1.13306e-09	1.00553e-10
recA	A0A0M4NHN0	A0A0M4NHN0_9GAMM Protein RecA OS=Candidatus Thioglobus autotrophicus GN=recA PE=3 SV=1	335	Cytoplasmic	L	121	40.3333	2.51661	0.945312	0.0642924	6.48807e-09	4.41265e-10	121	40.3333	2.51661	0.975806	0.0707641	6.69737e-09	4.85683e-10	91	30.3333	4.04145	0.283489	0.0389598	1.80681e-09	2.4831e-10	91	30.3333	4.04145	0.288889	0.0397478	1.84123e-09	2.53332e-10
rpoA	A0A0M4NHF1	A0A0M4NHF1_9GAMM DNA-directed RNA polymerase subunit alpha OS=Candidatus Thioglobus autotrophicus GN=rpoA PE=3 SV=1	326	Cytoplasmic	K	104	34.6667	2.3094	0.8125	0.0584226	5.57653e-09	4.00979e-10	104	34.6667	2.3094	0.83871	0.0638942	5.75642e-09	4.38533e-10	109	36.3333	3.78594	0.339564	0.0371867	2.16421e-09	2.37009e-10	109	36.3333	3.78594	0.346032	0.037964	2.20543e-09	2.41963e-10
rplI	A0A0M3TUB6	A0A0M3TUB6_9GAMM 50S ribosomal protein L9 OS=Candidatus Thioglobus autotrophicus GN=rplI PE=3 SV=1	150	Cytoplasmic	J	100	33.3333	2.51661	0.78125	0.0626581	5.36205e-09	4.30049e-10	100	33.3333	2.51661	0.806452	0.0677888	5.53501e-09	4.65263e-10	110	36.6667	1.52753	0.342679	0.0183614	2.18406e-09	1.17026e-10	110	36.6667	1.52753	0.349206	0.0188529	2.22566e-09	1.20158e-10
SP60_05425	A0A0M3TUC7	A0A0M3TUC7_9GAMM Uncharacterized protein OS=Candidatus Thioglobus autotrophicus GN=SP60_05425 PE=4 SV=1	93	Periplasmic		103	34.3333	0.57735	0.804687	0.0256391	5.52291e-09	1.75972e-10	103	34.3333	0.57735	0.830645	0.0337261	5.70106e-09	2.31476e-10	99	33	3.60555	0.308411	0.0352629	1.96565e-09	2.24748e-10	99	33	3.60555	0.314286	0.0359946	2.0031e-09	2.29411e-10
SP60_02735	A0A0M4NGQ8	A0A0M4NGQ8_9GAMM Uncharacterized protein OS=Candidatus Thioglobus autotrophicus GN=SP60_02735 PE=4 SV=1	379	Unknown		127	42.3333	4.50925	0.992187	0.109043	6.8098e-09	7.4841e-10	127	42.3333	4.50925	1.02419	0.115474	7.02947e-09	7.92548e-10	73	24.3333	1.1547	0.227414	0.0132356	1.44942e-09	8.43571e-11	73	24.3333	1.1547	0.231746	0.0135744	1.47703e-09	8.65163e-11
hflB	A0A0M4NXA9	A0A0M4NXA9_9GAMM ATP-dependent zinc metalloprotease FtsH OS=Candidatus Thioglobus autotrophicus GN=hflB PE=3 SV=1	637	CytoplasmicMembrane	O	102	34	3.60555	0.796875	0.0872136	5.46929e-09	5.98583e-10	102	34	3.60555	0.822581	0.0923764	5.64571e-09	6.34018e-10	98	32.6667	3.51188	0.305296	0.0343958	1.9458e-09	2.19221e-10	98	32.6667	3.51188	0.311111	0.0351112	1.98286e-09	2.23781e-10
hppA	A0A0M4NWM3	A0A0M4NWM3_9GAMM K(+)-insensitive pyrophosphate-energized proton pump OS=Candidatus Thioglobus autotrophicus GN=hppA PE=3 SV=1	665	CytoplasmicMembrane	C	33	11	1	0.257812	0.024454	1.76947e-09	1.67838e-10	33	11	1	0.266129	0.0261162	1.82655e-09	1.79247e-10	164	54.6667	5.50757	0.510903	0.0542754	3.25624e-09	3.45923e-10	164	54.6667	5.50757	0.520635	0.0554161	3.31826e-09	3.53194e-10
ilvD	A0A0M4PAG7	A0A0M4PAG7_9GAMM Dihydroxy-acid dehydratase OS=Candidatus Thioglobus autotrophicus GN=ilvD PE=3 SV=1	554	Cytoplasmic	E	77	25.6667	3.21455	0.601563	0.0770799	4.12877e-09	5.29032e-10	77	25.6667	3.21455	0.620968	0.0810865	4.26196e-09	5.56531e-10	116	38.6667	1.1547	0.361371	0.0162708	2.30319e-09	1.03702e-10	116	38.6667	1.1547	0.368254	0.0167583	2.34706e-09	1.06809e-10
adk	A0A0M4NH72	A0A0M4NH72_9GAMM Adenylate kinase OS=Candidatus Thioglobus autotrophicus GN=adk PE=3 SV=1	216	Cytoplasmic	F	119	39.6667	1.52753	0.929688	0.0437582	6.38083e-09	3.00331e-10	119	39.6667	1.52753	0.959677	0.0512212	6.58667e-09	3.51552e-10	73	24.3333	1.52753	0.227414	0.0162026	1.44942e-09	1.03267e-10	73	24.3333	1.52753	0.231746	0.0165821	1.47703e-09	1.05686e-10
SP60_00855	A0A0M4PJM3	A0A0M4PJM3_9GAMM Sodium:solute symporter OS=Candidatus Thioglobus autotrophicus GN=SP60_00855 PE=3 SV=1	570	CytoplasmicMembrane	S	118	39.3333	3.05505	0.921875	0.0758248	6.32721e-09	5.20417e-10	118	39.3333	3.05505	0.951613	0.0818526	6.53132e-09	5.61789e-10	72	24	1	0.224299	0.0120195	1.42957e-09	7.66064e-11	72	24	1	0.228571	0.0123413	1.4568e-09	7.86569e-11
SP60_00300	A0A0M3TTP1	A0A0M3TTP1_9GAMM Thioredoxin OS=Candidatus Thioglobus autotrophicus GN=SP60_00300 PE=3 SV=1	108	Cytoplasmic	O	131	43.6667	1.52753	1.02344	0.0452647	7.02428e-09	3.10671e-10	131	43.6667	1.52753	1.05645	0.0537595	7.25087e-09	3.68974e-10	55	18.3333	0.57735	0.17134	0.00790246	1.09203e-09	5.03662e-11	55	18.3333	0.57735	0.174603	0.00813522	1.11283e-09	5.18497e-11
SP60_01015	A0A0M4PJP0	A0A0M4PJP0_9GAMM O-acetylhomoserine aminocarboxypropyltransferase OS=Candidatus Thioglobus autotrophicus GN=SP60_01015 PE=3 SV=1	423	Cytoplasmic	E	114	38	2	0.890625	0.0527089	6.11273e-09	3.61763e-10	114	38	2	0.919355	0.0591242	6.30992e-09	4.05794e-10	74	24.6667	1.1547	0.23053	0.0132967	1.46928e-09	8.47462e-11	74	24.6667	1.1547	0.234921	0.0136386	1.49726e-09	8.69254e-11
SP60_01860	A0A0M4PMC3	A0A0M4PMC3_9GAMM Sulfurtransferase OS=Candidatus Thioglobus autotrophicus GN=SP60_01860 PE=3 SV=1	133	Cytoplasmic	P	145	48.3333	2.3094	1.13281	0.0622059	7.77497e-09	4.26945e-10	145	48.3333	2.3094	1.16935	0.0706349	8.02577e-09	4.84797e-10	37	12.3333	0.57735	0.115265	0.00664834	7.34639e-10	4.23731e-11	37	12.3333	0.57735	0.11746	0.0068193	7.48632e-10	4.34627e-11
SP60_00050	A0A0M5LIW7	A0A0M5LIW7_9GAMM Single-stranded DNA-binding protein OS=Candidatus Thioglobus autotrophicus GN=SP60_00050 PE=3 SV=1	157	Cytoplasmic	L	87	29	1.73205	0.679687	0.044568	4.66498e-09	3.05889e-10	87	29	1.73205	0.701613	0.0492777	4.81546e-09	3.38214e-10	86	28.6667	0.57735	0.267913	0.0105174	1.70754e-09	6.70325e-11	86	28.6667	0.57735	0.273016	0.0108685	1.74006e-09	6.92703e-11	12	4	3.4641	0.0138889	0.0120467	12	4	3.4641	0.0138889	0.0120467
SP60_01835	A0A0M4PJW9	A0A0M4PJW9_9GAMM Reductase OS=Candidatus Thioglobus autotrophicus GN=SP60_01835 PE=4 SV=1	527	Cytoplasmic	C	110	36.6667	1.52753	0.859375	0.0426925	5.89825e-09	2.93017e-10	110	36.6667	1.52753	0.887097	0.0494018	6.08852e-09	3.39065e-10	74	24.6667	0.57735	0.23053	0.00945822	1.46928e-09	6.02818e-11	74	24.6667	0.57735	0.234921	0.00976259	1.49726e-09	6.22218e-11
SP60_02385	A0A0M4NGK1	A0A0M4NGK1_9GAMM Uncharacterized protein OS=Candidatus Thioglobus autotrophicus GN=SP60_02385 PE=4 SV=1	367	Cytoplasmic		95	31.6667	0.57735	0.742188	0.0242189	5.09394e-09	1.66224e-10	95	31.6667	0.57735	0.766129	0.0315713	5.25826e-09	2.16687e-10	87	29	2	0.271028	0.0208034	1.72739e-09	1.3259e-10	87	29	2	0.27619	0.0212781	1.7603e-09	1.35616e-10
SP60_01425	A0A0M3TTZ0	A0A0M3TTZ0_9GAMM Aldehyde dehydrogenase OS=Candidatus Thioglobus autotrophicus GN=SP60_01425 PE=3 SV=1	506	Cytoplasmic	C	54	18	2.64575	0.421875	0.0630521	2.8955e-09	4.32753e-10	54	18	2.64575	0.435484	0.0660023	2.98891e-09	4.53002e-10	126	42	1	0.392523	0.0161954	2.50174e-09	1.03221e-10	126	42	1	0.4	0.0167142	2.54939e-09	1.06528e-10
rpsG	A0A0M4PNC9	A0A0M4PNC9_9GAMM 30S ribosomal protein S7 OS=Candidatus Thioglobus autotrophicus GN=rpsG PE=3 SV=1	155	Cytoplasmic	J	97	32.3333	2.51661	0.757812	0.0624469	5.20118e-09	4.28599e-10	97	32.3333	2.51661	0.782258	0.0674005	5.36896e-09	4.62598e-10	82	27.3333	1.52753	0.255452	0.0166703	1.62812e-09	1.06248e-10	82	27.3333	1.52753	0.260317	0.0170747	1.65913e-09	1.08825e-10
rpsL	A0A0M4NUY8	A0A0M4NUY8_9GAMM 30S ribosomal protein S12 OS=Candidatus Thioglobus autotrophicus GN=rpsL PE=3 SV=1	124	Cytoplasmic	J	53	17.6667	1.52753	0.414063	0.0375141	2.84188e-09	2.57475e-10	53	17.6667	1.52753	0.427419	0.0401905	2.93356e-09	2.75844e-10	124	41.3333	1.1547	0.386293	0.0169085	2.46203e-09	1.07766e-10	124	41.3333	1.1547	0.393651	0.0174258	2.50893e-09	1.11063e-10
rpsJ	A0A0M4NTX7	A0A0M4NTX7_9GAMM 30S ribosomal protein S10 OS=Candidatus Thioglobus autotrophicus GN=rpsJ PE=3 SV=1	103	Cytoplasmic	J	85	28.3333	2.08167	0.664062	0.0519938	4.55774e-09	3.56855e-10	85	28.3333	2.08167	0.685484	0.0563753	4.70476e-09	3.86927e-10	91	30.3333	2.08167	0.283489	0.0216736	1.80681e-09	1.38136e-10	91	30.3333	2.08167	0.288889	0.0221687	1.84123e-09	1.41292e-10
SP60_03800	A0A0M5LJ66	A0A0M5LJ66_9GAMM Pyridine nucleotide-disulfide oxidoreductase OS=Candidatus Thioglobus autotrophicus GN=SP60_03800 PE=4 SV=1	428	Unknown	C	48	16	0	0.375	0.0101487	2.57378e-09	6.9655e-11	48	16	0	0.387097	0.0143056	2.65681e-09	9.81856e-11	127	42.3333	4.04145	0.395639	0.0400544	2.5216e-09	2.55286e-10	127	42.3333	4.04145	0.403175	0.0409042	2.56963e-09	2.60702e-10
SP60_04475	A0A0M4P923	A0A0M4P923_9GAMM Pyruvate kinase OS=Candidatus Thioglobus autotrophicus GN=SP60_04475 PE=3 SV=1	482	Cytoplasmic	G	110	36.6667	2.08167	0.859375	0.0540489	5.89825e-09	3.7096e-10	110	36.6667	2.08167	0.887097	0.0600932	6.08852e-09	4.12445e-10	63	21	2	0.196262	0.0198271	1.25087e-09	1.26367e-10	63	21	2	0.2	0.0202479	1.2747e-09	1.2905e-10
metZ	A0A0M4NTG1	A0A0M4NTG1_9GAMM O-succinylhomoserine sulfhydrylase OS=Candidatus Thioglobus autotrophicus GN=metZ PE=3 SV=1	387	Cytoplasmic	E	87	29	2	0.679687	0.050355	4.66498e-09	3.45607e-10	87	29	2	0.701613	0.0548965	4.81546e-09	3.76777e-10	82	27.3333	2.51661	0.255452	0.0250454	1.62812e-09	1.59627e-10	82	27.3333	2.51661	0.260317	0.0255804	1.65913e-09	1.63036e-10
rplS	A0A0M4NGD7	A0A0M4NGD7_9GAMM 50S ribosomal protein L19 OS=Candidatus Thioglobus autotrophicus GN=rplS PE=3 SV=1	116	Cytoplasmic	J	107	35.6667	2.51661	0.835938	0.0631729	5.73739e-09	4.33582e-10	107	35.6667	2.51661	0.862903	0.0687316	5.92247e-09	4.71733e-10	62	20.6667	1.1547	0.193146	0.0126023	1.23102e-09	8.03206e-11	62	20.6667	1.1547	0.196825	0.012908	1.25446e-09	8.22692e-11
SP60_05935	A0A0M4NU59	A0A0M4NU59_9GAMM C4-dicarboxylate ABC transporter OS=Candidatus Thioglobus autotrophicus GN=SP60_05935 PE=4 SV=1	332	Periplasmic	G	74	24.6667	0.57735	0.578125	0.0206858	3.96791e-09	1.41975e-10	74	24.6667	0.57735	0.596774	0.0261058	4.09591e-09	1.79175e-10	91	30.3333	2.08167	0.283489	0.0216736	1.80681e-09	1.38136e-10	91	30.3333	2.08167	0.288889	0.0221687	1.84123e-09	1.41292e-10
atpF	A0A0M4NIP1	A0A0M4NIP1_9GAMM ATP synthase subunit b OS=Candidatus Thioglobus autotrophicus GN=atpF PE=3 SV=1	156	CytoplasmicMembrane	C	125	41.6667	2.08167	0.976563	0.0554875	6.70256e-09	3.80834e-10	125	41.6667	2.08167	1.00806	0.0626443	6.91877e-09	4.29954e-10	41	13.6667	0.57735	0.127726	0.00690207	8.14059e-10	4.39902e-11	41	13.6667	0.57735	0.130159	0.00708593	8.29565e-10	4.51621e-11
SP60_07240	A0A0M5LF43	A0A0M5LF43_9GAMM Uncharacterized protein OS=Candidatus Thioglobus autotrophicus GN=SP60_07240 PE=4 SV=1	110	Unknown		102	34	1.73205	0.796875	0.0459679	5.46929e-09	3.15497e-10	102	34	1.73205	0.822581	0.0517698	5.64571e-09	3.55318e-10	63	21	1.73205	0.196262	0.0174862	1.25087e-09	1.11448e-10	63	21	1.73205	0.2	0.0178683	1.2747e-09	1.13883e-10
rplV	A0A0M4NJ70	A0A0M4NJ70_9GAMM 50S ribosomal protein L22 OS=Candidatus Thioglobus autotrophicus GN=rplV PE=3 SV=1	111	Cytoplasmic	J	72	24	1.73205	0.5625	0.0433554	3.86067e-09	2.97566e-10	72	24	1.73205	0.580645	0.0470792	3.98521e-09	3.23124e-10	92	30.6667	1.52753	0.286604	0.0172358	1.82667e-09	1.09852e-10	92	30.6667	1.52753	0.292063	0.0176698	1.86146e-09	1.12618e-10
folE2	A0A0M4P830	A0A0M4P830_9GAMM GTP cyclohydrolase FolE2 OS=Candidatus Thioglobus autotrophicus GN=folE2 PE=3 SV=1	263	Cytoplasmic	S	114	38	2	0.890625	0.0527089	6.11273e-09	3.61763e-10	114	38	2	0.919355	0.0591242	6.30992e-09	4.05794e-10	46	15.3333	1.1547	0.143302	0.0118227	9.13334e-10	7.53517e-11	46	15.3333	1.1547	0.146032	0.0120865	9.30731e-10	7.70329e-11
SP60_06055	A0A0M3TU85	A0A0M3TU85_9GAMM Sulfur oxidation protein OS=Candidatus Thioglobus autotrophicus GN=SP60_06055 PE=4 SV=1	100	Unknown		61	20.3333	2.08167	0.476562	0.050465	3.27085e-09	3.46362e-10	61	20.3333	2.08167	0.491935	0.0535438	3.37636e-09	3.67493e-10	98	32.6667	0.57735	0.305296	0.0116167	1.9458e-09	7.40386e-11	98	32.6667	0.57735	0.311111	0.0120151	1.98286e-09	7.65782e-11
rpsS	A0A0M4PKW3	A0A0M4PKW3_9GAMM 30S ribosomal protein S19 OS=Candidatus Thioglobus autotrophicus GN=rpsS PE=3 SV=1	89	Cytoplasmic		86	28.6667	0.57735	0.671875	0.0226657	4.61136e-09	1.55564e-10	86	28.6667	0.57735	0.693548	0.02919	4.76011e-09	2.00343e-10	71	23.6667	3.05505	0.221184	0.0295086	1.40971e-09	1.88073e-10	71	23.6667	3.05505	0.225397	0.0301076	1.43656e-09	1.9189e-10
leuB	A0A0M5LEU5	A0A0M5LEU5_9GAMM 3-isopropylmalate dehydrogenase OS=Candidatus Thioglobus autotrophicus GN=leuB PE=3 SV=1	357	Cytoplasmic	E	101	33.6667	2.51661	0.789063	0.0627298	5.41567e-09	4.30541e-10	101	33.6667	2.51661	0.814516	0.0679204	5.59036e-09	4.66166e-10	52	17.3333	3.78594	0.161994	0.0358012	1.03247e-09	2.28178e-10	52	17.3333	3.78594	0.165079	0.0364994	1.05213e-09	2.32629e-10
SP60_02550	A0A0M4PK50	A0A0M4PK50_9GAMM Vi polysaccharide biosynthesis protein VipB/TviC OS=Candidatus Thioglobus autotrophicus GN=SP60_02550 PE=4 SV=1	347	Cytoplasmic	M	73	24.3333	2.08167	0.570312	0.0511722	3.91429e-09	3.51216e-10	73	24.3333	2.08167	0.58871	0.0548613	4.04056e-09	3.76536e-10	81	27	2	0.252336	0.0205347	1.60826e-09	1.30878e-10	81	27	2	0.257143	0.0209947	1.6389e-09	1.3381e-10
gcvT	A0A0M4P8G6	A0A0M4P8G6_9GAMM Aminomethyltransferase OS=Candidatus Thioglobus autotrophicus GN=gcvT PE=3 SV=1	358	Cytoplasmic	E	124	41.3333	0.57735	0.96875	0.0295037	6.64894e-09	2.02496e-10	124	41.3333	0.57735	1	0.0395079	6.86342e-09	2.71159e-10	29	9.66667	0.57735	0.0903427	0.00619533	5.75798e-10	3.94858e-11	29	9.66667	0.57735	0.0920635	0.00634258	5.86765e-10	4.04243e-11
tolB	A0A0M3TTU4	A0A0M3TTU4_9GAMM Protein TolB OS=Candidatus Thioglobus autotrophicus GN=tolB PE=3 SV=1	424	Periplasmic	U	132	44	2.64575	1.03125	0.0680009	7.0779e-09	4.66719e-10	132	44	2.64575	1.06452	0.075133	7.30622e-09	5.15669e-10	22	7.33333	0.57735	0.0685358	0.00586925	4.36812e-10	3.74076e-11	22	7.33333	0.57735	0.0698413	0.00599883	4.45132e-10	3.82334e-11
rplU	A0A0M4PMK5	A0A0M4PMK5_9GAMM 50S ribosomal protein L21 OS=Candidatus Thioglobus autotrophicus GN=rplU PE=3 SV=1	103	Cytoplasmic		49	16.3333	1.1547	0.382812	0.0289785	2.6274e-09	1.98892e-10	49	16.3333	1.1547	0.395161	0.0315231	2.71216e-09	2.16356e-10	102	34	2.64575	0.317757	0.0269454	2.02522e-09	1.71736e-10	102	34	2.64575	0.32381	0.0275419	2.0638e-09	1.75538e-10
SP60_00675	A0A0M4NG06	A0A0M4NG06_9GAMM Aminotransferase OS=Candidatus Thioglobus autotrophicus GN=SP60_00675 PE=3 SV=1	391	Cytoplasmic	E	85	28.3333	1.52753	0.664062	0.040059	4.55774e-09	2.74941e-10	85	28.3333	1.52753	0.685484	0.0448054	4.70476e-09	3.07518e-10	66	22	2.64575	0.205607	0.025679	1.31044e-09	1.63664e-10	66	22	2.64575	0.209524	0.0262047	1.3354e-09	1.67015e-10
SP60_04250	A0A0M4NH39	A0A0M4NH39_9GAMM Thioredoxin reductase OS=Candidatus Thioglobus autotrophicus GN=SP60_04250 PE=3 SV=1	314	Unknown	O	70	23.3333	0.57735	0.546875	0.0200537	3.75343e-09	1.37637e-10	70	23.3333	0.57735	0.564516	0.0251068	3.87451e-09	1.72318e-10	79	26.3333	5.7735	0.246106	0.0545915	1.56855e-09	3.47938e-10	79	26.3333	5.7735	0.250794	0.0556561	1.59843e-09	3.54723e-10
gyrB	A0A0M3TU75	A0A0M3TU75_9GAMM DNA gyrase subunit B OS=Candidatus Thioglobus autotrophicus GN=gyrB PE=3 SV=1	800	Cytoplasmic	L	82	27.3333	1.1547	0.640625	0.0321404	4.39688e-09	2.20593e-10	82	27.3333	1.1547	0.66129	0.0371173	4.53871e-09	2.54751e-10	65	21.6667	2.08167	0.202492	0.0206167	1.29058e-09	1.314e-10	65	21.6667	2.08167	0.206349	0.0210536	1.31516e-09	1.34185e-10
SP60_07945	A0A0M4PLN8	A0A0M4PLN8_9GAMM Acriflavin resistance protein OS=Candidatus Thioglobus autotrophicus GN=SP60_07945 PE=3 SV=1	1149	CytoplasmicMembrane	P	73	24.3333	0.57735	0.570312	0.0205263	3.91429e-09	1.40881e-10	73	24.3333	0.57735	0.58871	0.0258545	4.04056e-09	1.7745e-10	77	25.6667	1.52753	0.239875	0.0164054	1.52884e-09	1.0456e-10	77	25.6667	1.52753	0.244444	0.0167958	1.55796e-09	1.07048e-10
rpsB	A0A0M5LKU9	A0A0M5LKU9_9GAMM 30S ribosomal protein S2 OS=Candidatus Thioglobus autotrophicus GN=rpsB PE=3 SV=1	309	Cytoplasmic	J	84	28	2	0.65625	0.0501268	4.50412e-09	3.44041e-10	84	28	2	0.677419	0.0544799	4.64941e-09	3.73918e-10	65	21.6667	2.51661	0.202492	0.0244895	1.29058e-09	1.56083e-10	65	21.6667	2.51661	0.206349	0.0249932	1.31516e-09	1.59294e-10
SP60_01875	A0A0M3TU06	A0A0M3TU06_9GAMM Glutamate synthase OS=Candidatus Thioglobus autotrophicus GN=SP60_01875 PE=4 SV=1	477	Cytoplasmic	E	79	26.3333	2.88675	0.617187	0.0696895	4.23602e-09	4.78308e-10	79	26.3333	2.88675	0.637097	0.0737027	4.37266e-09	5.05852e-10	67	22.3333	1.52753	0.208723	0.0159144	1.33029e-09	1.0143e-10	67	22.3333	1.52753	0.212698	0.0162784	1.35563e-09	1.0375e-10
SP60_07105	A0A0M4PP13	A0A0M4PP13_9GAMM Peptidylprolyl isomerase OS=Candidatus Thioglobus autotrophicus GN=SP60_07105 PE=4 SV=1	614	CytoplasmicMembrane	O	92	30.6667	1.1547	0.71875	0.0333285	4.93308e-09	2.28748e-10	92	30.6667	1.1547	0.741935	0.0391439	5.09221e-09	2.68661e-10	54	18	1.73205	0.168224	0.0171512	1.07218e-09	1.09313e-10	54	18	1.73205	0.171429	0.0175146	1.0926e-09	1.11629e-10
dsbD	A0A0M5LL12	A0A0M5LL12_9GAMM Thiol:disulfide interchange protein DsbD OS=Candidatus Thioglobus autotrophicus GN=dsbD PE=3 SV=1	756	CytoplasmicMembrane	O	27	9	1	0.210937	0.0241227	1.44775e-09	1.65564e-10	27	9	1	0.217742	0.0254967	1.49445e-09	1.74994e-10	119	39.6667	3.21455	0.370717	0.0325362	2.36276e-09	2.07369e-10	119	39.6667	3.21455	0.377778	0.0332497	2.40776e-09	2.11917e-10
SP60_05970	A0A0M4NJE7	A0A0M4NJE7_9GAMM Malate dehydrogenase OS=Candidatus Thioglobus autotrophicus GN=SP60_05970 PE=4 SV=1	408	Cytoplasmic	C	94	31.3333	1.52753	0.734375	0.040948	5.04032e-09	2.81043e-10	94	31.3333	1.52753	0.758065	0.0463748	5.20291e-09	3.18289e-10	50	16.6667	1.52753	0.155763	0.0152102	9.92755e-10	9.69422e-11	50	16.6667	1.52753	0.15873	0.0155354	1.01166e-09	9.90147e-11
SP60_07540	A0A0M3TUP2	A0A0M3TUP2_9GAMM Sulfurtransferase OS=Candidatus Thioglobus autotrophicus GN=SP60_07540 PE=4 SV=1	429	Cytoplasmic	S	77	25.6667	2.88675	0.601563	0.0695894	4.12877e-09	4.77621e-10	77	25.6667	2.88675	0.620968	0.0735144	4.26196e-09	5.0456e-10	66	22	1	0.205607	0.0116338	1.31044e-09	7.41478e-11	66	22	1	0.209524	0.011936	1.3354e-09	7.60737e-11
SP60_01750	A0A0M5LHC8	A0A0M5LHC8_9GAMM Oxaloacetate decarboxylase OS=Candidatus Thioglobus autotrophicus GN=SP60_01750 PE=4 SV=1	603	Cytoplasmic	C	97	32.3333	0.57735	0.757812	0.0245707	5.20118e-09	1.68639e-10	97	32.3333	0.57735	0.782258	0.032107	5.36896e-09	2.20364e-10	46	15.3333	3.78594	0.143302	0.0357106	9.13334e-10	2.27601e-10	46	15.3333	3.78594	0.146032	0.0364036	9.30731e-10	2.32018e-10
SP60_07675	A0A0M3TUD8	A0A0M3TUD8_9GAMM 2Fe-2S ferredoxin OS=Candidatus Thioglobus autotrophicus GN=SP60_07675 PE=4 SV=1	112	Cytoplasmic	C	99	33	1.73205	0.773437	0.0456737	5.30842e-09	3.13478e-10	99	33	1.73205	0.798387	0.0512499	5.47966e-09	3.51749e-10	42	14	0	0.130841	0.00440892	8.33914e-10	2.81002e-11	42	14	0	0.133333	0.00457848	8.49798e-10	2.91809e-11
rplM	A0A0M4NTB8	A0A0M4NTB8_9GAMM 50S ribosomal protein L13 OS=Candidatus Thioglobus autotrophicus GN=rplM PE=3 SV=1	142	Cytoplasmic	J	68	22.6667	3.05505	0.53125	0.0730319	3.64619e-09	5.01249e-10	68	22.6667	3.05505	0.548387	0.0766406	3.76381e-09	5.26017e-10	60	20	0	0.186916	0.00629846	1.19131e-09	4.01431e-11	60	20	0	0.190476	0.00654068	1.214e-09	4.1687e-11	10	3.33333	1.1547	0.0115741	0.00404786	10	3.33333	1.1547	0.0115741	0.00404786
tpiA	A0A0M4NIR1	A0A0M4NIR1_9GAMM Triosephosphate isomerase OS=Candidatus Thioglobus autotrophicus GN=tpiA PE=3 SV=1	248	Cytoplasmic	G	79	26.3333	2.3094	0.617187	0.0566452	4.23602e-09	3.8878e-10	79	26.3333	2.3094	0.637097	0.0606309	4.37266e-09	4.16135e-10	57	19	0	0.17757	0.00598353	1.13174e-09	3.8136e-11	57	19	0	0.180952	0.00621365	1.1533e-09	3.96026e-11
SP60_01155	A0A0M4NHW6	A0A0M4NHW6_9GAMM GTP-binding protein TypA OS=Candidatus Thioglobus autotrophicus GN=SP60_01155 PE=4 SV=1	601	CytoplasmicMembrane	T	80	26.6667	2.88675	0.625	0.0697405	4.28964e-09	4.78658e-10	80	26.6667	2.88675	0.645161	0.0737984	4.42801e-09	5.06509e-10	53	17.6667	0.57735	0.165109	0.0077504	1.05232e-09	4.93971e-11	53	17.6667	0.57735	0.168254	0.0079759	1.07236e-09	5.08343e-11
SP60_01820	A0A0M4P863	A0A0M4P863_9GAMM 4Fe-4S ferredoxin OS=Candidatus Thioglobus autotrophicus GN=SP60_01820 PE=4 SV=1	244	Unknown	C	79	26.3333	0.57735	0.617187	0.0214965	4.23602e-09	1.4754e-10	79	26.3333	0.57735	0.637097	0.0273763	4.37266e-09	1.87895e-10	54	18	4.58258	0.168224	0.0432013	1.07218e-09	2.75343e-10	54	18	4.58258	0.171429	0.0440388	1.0926e-09	2.80681e-10
SP60_08010	A0A0M3TUL5	A0A0M3TUL5_9GAMM Protein HflC OS=Candidatus Thioglobus autotrophicus GN=SP60_08010 PE=3 SV=1	285	Unknown	O	95	31.6667	3.21455	0.742188	0.0779725	5.09394e-09	5.35158e-10	95	31.6667	3.21455	0.766129	0.0827649	5.25826e-09	5.6805e-10	36	12	1	0.11215	0.0100809	7.14784e-10	6.42507e-11	36	12	1	0.114286	0.0103007	7.28398e-10	6.56512e-11
rplJ	A0A0M4NU67	A0A0M4NU67_9GAMM 50S ribosomal protein L10 OS=Candidatus Thioglobus autotrophicus GN=rplJ PE=3 SV=1	172	Cytoplasmic	J	76	25.3333	2.3094	0.59375	0.0564614	4.07515e-09	3.87518e-10	76	25.3333	2.3094	0.612903	0.0602893	4.20661e-09	4.13791e-10	55	18.3333	0.57735	0.17134	0.00790246	1.09203e-09	5.03662e-11	55	18.3333	0.57735	0.174603	0.00813522	1.11283e-09	5.18497e-11
dksA	A0A0M4P7U6	A0A0M4P7U6_9GAMM RNA polymerase-binding transcription factor DksA OS=Candidatus Thioglobus autotrophicus GN=dksA PE=3 SV=1	136	Cytoplasmic	T	66	22	0	0.515625	0.0139545	3.53895e-09	9.57756e-11	66	22	0	0.532258	0.0196703	3.65311e-09	1.35005e-10	62	20.6667	0.57735	0.193146	0.00845423	1.23102e-09	5.38829e-11	62	20.6667	0.57735	0.196825	0.00871289	1.25446e-09	5.55315e-11
SP60_03105	A0A0M4NK87	A0A0M4NK87_9GAMM Dihydrolipoyl dehydrogenase OS=Candidatus Thioglobus autotrophicus GN=SP60_03105 PE=4 SV=1	467	Cytoplasmic	C	67	22.3333	1.1547	0.523437	0.0305466	3.59257e-09	2.09654e-10	67	22.3333	1.1547	0.540323	0.034339	3.70846e-09	2.35683e-10	61	20.3333	1.52753	0.190031	0.0156463	1.21116e-09	9.97214e-11	61	20.3333	1.52753	0.193651	0.0159956	1.23423e-09	1.01948e-10
SP60_07940	A0A0M5LL56	A0A0M5LL56_9GAMM RND transporter OS=Candidatus Thioglobus autotrophicus GN=SP60_07940 PE=3 SV=1	382	Unknown	P	52	17.3333	1.52753	0.40625	0.0374515	2.78826e-09	2.57045e-10	52	17.3333	1.52753	0.419355	0.0400743	2.87821e-09	2.75046e-10	74	24.6667	0.57735	0.23053	0.00945822	1.46928e-09	6.02818e-11	74	24.6667	0.57735	0.234921	0.00976259	1.49726e-09	6.22218e-11
guaB	A0A0M4NW17	A0A0M4NW17_9GAMM Inosine-5'-monophosphate dehydrogenase OS=Candidatus Thioglobus autotrophicus GN=guaB PE=3 SV=1	486	Cytoplasmic	F	74	24.6667	3.05505	0.578125	0.0732922	3.96791e-09	5.03035e-10	74	24.6667	3.05505	0.596774	0.0771328	4.09591e-09	5.29394e-10	53	17.6667	1.1547	0.165109	0.0121414	1.05232e-09	7.73828e-11	53	17.6667	1.1547	0.168254	0.0124225	1.07236e-09	7.91745e-11
SP60_00335	A0A0M4NHL7	A0A0M4NHL7_9GAMM D-alanyl-D-alanine carboxypeptidase OS=Candidatus Thioglobus autotrophicus GN=SP60_00335 PE=3 SV=1	375	CytoplasmicMembrane	M	72	24	1	0.5625	0.0279474	3.86067e-09	1.91815e-10	72	24	1	0.580645	0.0323387	3.98521e-09	2.21954e-10	53	17.6667	2.08167	0.165109	0.0202347	1.05232e-09	1.28966e-10	53	17.6667	2.08167	0.168254	0.0206501	1.07236e-09	1.31613e-10
SP60_04445	A0A0M5LEK2	A0A0M5LEK2_9GAMM Uncharacterized protein OS=Candidatus Thioglobus autotrophicus GN=SP60_04445 PE=4 SV=1	236	Unknown		53	17.6667	3.05505	0.414063	0.0724743	2.84188e-09	4.97421e-10	53	17.6667	3.05505	0.427419	0.0755815	2.93356e-09	5.18748e-10	70	23.3333	1.1547	0.218069	0.0130558	1.38986e-09	8.32111e-11	70	23.3333	1.1547	0.222222	0.0133853	1.41633e-09	8.5311e-11
SP60_00020	A0A0M4P7J8	A0A0M4P7J8_9GAMM Flagellar motor protein MotB OS=Candidatus Thioglobus autotrophicus GN=SP60_00020 PE=3 SV=1	193	OuterMembrane	M	88	29.3333	0.57735	0.6875	0.0230063	4.7186e-09	1.57902e-10	88	29.3333	0.57735	0.709677	0.0297147	4.87081e-09	2.03945e-10	33	11	1	0.102804	0.00996716	6.55218e-10	6.35255e-11	33	11	1	0.104762	0.0101806	6.67699e-10	6.48857e-11
rpmB	A0A0M3TTY9	A0A0M3TTY9_9GAMM 50S ribosomal protein L28 OS=Candidatus Thioglobus autotrophicus GN=rpmB PE=3 SV=1	78	Cytoplasmic		23	7.66667	1.1547	0.179687	0.0274967	1.23327e-09	1.88722e-10	23	7.66667	1.1547	0.185484	0.028765	1.27305e-09	1.97426e-10	97	32.3333	1.1547	0.302181	0.0148372	1.92594e-09	9.45646e-11	97	32.3333	1.1547	0.307937	0.0152561	1.96263e-09	9.72346e-11
rpmF	A0A0M4PJF5	A0A0M4PJF5_9GAMM 50S ribosomal protein L32 OS=Candidatus Thioglobus autotrophicus GN=rpmF PE=3 SV=1	64	Cytoplasmic		104	34.6667	3.51188	0.8125	0.0851963	5.57653e-09	5.84738e-10	104	34.6667	3.51188	0.83871	0.0904421	5.75642e-09	6.20742e-10	15	5	1	0.046729	0.00947751	2.97826e-10	6.04048e-11	15	5	1	0.047619	0.00966316	3.03499e-10	6.1588e-11
nfuA	A0A0M4PJL6	A0A0M4PJL6_9GAMM Fe/S biogenesis protein NfuA OS=Candidatus Thioglobus autotrophicus GN=nfuA PE=3 SV=1	194	Cytoplasmic	O	110	36.6667	4.72582	0.859375	0.113177	5.89825e-09	7.76779e-10	110	36.6667	4.72582	0.887097	0.118942	6.08852e-09	8.16346e-10
SP60_00610	A0A0M4NHQ9	A0A0M4NHQ9_9GAMM Orotidine 5'-phosphate decarboxylase OS=Candidatus Thioglobus autotrophicus GN=SP60_00610 PE=3 SV=1	231	Cytoplasmic	F	54	18	1	0.421875	0.0260705	2.8955e-09	1.78933e-10	54	18	1	0.435484	0.0290575	2.98891e-09	1.99434e-10	63	21	2	0.196262	0.0198271	1.25087e-09	1.26367e-10	63	21	2	0.2	0.0202479	1.2747e-09	1.2905e-10
rpsH	A0A0M4P9B6	A0A0M4P9B6_9GAMM 30S ribosomal protein S8 OS=Candidatus Thioglobus autotrophicus GN=rpsH PE=3 SV=1	131	Cytoplasmic	J	62	20.6667	1.52753	0.484375	0.0381258	3.32447e-09	2.61673e-10	62	20.6667	1.52753	0.5	0.0413183	3.43171e-09	2.83585e-10	55	18.3333	3.78594	0.17134	0.0358506	1.09203e-09	2.28493e-10	55	18.3333	3.78594	0.174603	0.0365516	1.11283e-09	2.32961e-10
thiC	A0A0M4NG22	A0A0M4NG22_9GAMM Phosphomethylpyrimidine synthase OS=Candidatus Thioglobus autotrophicus GN=thiC PE=3 SV=1	622	Cytoplasmic	H	66	22	2	0.515625	0.048908	3.53895e-09	3.35676e-10	66	22	2	0.532258	0.0522325	3.65311e-09	3.58493e-10	51	17	2.64575	0.158879	0.0252996	1.01261e-09	1.61247e-10	51	17	2.64575	0.161905	0.0258037	1.0319e-09	1.64459e-10
iscS	A0A0M4NJZ5	A0A0M4NJZ5_9GAMM Cysteine desulfurase IscS OS=Candidatus Thioglobus autotrophicus GN=iscS PE=3 SV=1	404	Cytoplasmic	E	95	31.6667	5.03322	0.742188	0.119664	5.09394e-09	8.21304e-10	95	31.6667	5.03322	0.766129	0.12502	5.25826e-09	8.58063e-10	22	7.33333	1.1547	0.0685358	0.0110359	4.36812e-10	7.03374e-11	22	7.33333	1.1547	0.0698413	0.0112556	4.45132e-10	7.17375e-11
prpE	A0A0M4NW64	A0A0M4NW64_9GAMM Propionyl-CoA synthetase OS=Candidatus Thioglobus autotrophicus GN=prpE PE=4 SV=1	622	Cytoplasmic	I	87	29	1.73205	0.679687	0.044568	4.66498e-09	3.05889e-10	87	29	1.73205	0.701613	0.0492777	4.81546e-09	3.38214e-10	30	10	1	0.0934579	0.00986213	5.95653e-10	6.28561e-11	30	10	1	0.0952381	0.0100697	6.06999e-10	6.41788e-11
SP60_06740	A0A0M4NUD6	A0A0M4NUD6_9GAMM ATPase AAA OS=Candidatus Thioglobus autotrophicus GN=SP60_06740 PE=4 SV=1	271	Cytoplasmic	S	101	33.6667	4.04145	0.789063	0.0970989	5.41567e-09	6.6643e-10	101	33.6667	4.04145	0.814516	0.102306	5.59036e-09	7.02167e-10	12	4	1	0.0373832	0.00943031	2.38261e-10	6.01039e-11	12	4	1	0.0380952	0.00961323	2.42799e-10	6.12698e-11
SP60_04065	A0A0M4PKJ3	A0A0M4PKJ3_9GAMM Ubiquinol-cytochrome C reductase OS=Candidatus Thioglobus autotrophicus GN=SP60_04065 PE=4 SV=1	228	Unknown	C	49	16.3333	0.57735	0.382812	0.0170423	2.6274e-09	1.16968e-10	49	16.3333	0.57735	0.395161	0.0202083	2.71216e-09	1.38698e-10	67	22.3333	1.1547	0.208723	0.0128812	1.33029e-09	8.20982e-11	67	22.3333	1.1547	0.212698	0.0132016	1.35563e-09	8.41402e-11
rpoZ	A0A0M4NG31	A0A0M4NG31_9GAMM DNA-directed RNA polymerase subunit omega OS=Candidatus Thioglobus autotrophicus GN=rpoZ PE=3 SV=1	113	Unknown		57	19	0	0.445312	0.0120516	3.05637e-09	8.27153e-11	57	19	0	0.459677	0.016988	3.15496e-09	1.16595e-10	56	18.6667	2.08167	0.174455	0.0203236	1.11189e-09	1.29532e-10	56	18.6667	2.08167	0.177778	0.020744	1.13306e-09	1.32211e-10
purA	A0A0M4PLQ5	A0A0M4PLQ5_9GAMM Adenylosuccinate synthetase OS=Candidatus Thioglobus autotrophicus GN=purA PE=3 SV=1	439	Cytoplasmic	F	79	26.3333	2.08167	0.617187	0.051569	4.23602e-09	3.5394e-10	79	26.3333	2.08167	0.637097	0.0555947	4.37266e-09	3.8157e-10	35	11.6667	1.52753	0.109034	0.0147411	6.94928e-10	9.39525e-11	35	11.6667	1.52753	0.111111	0.0150399	7.08165e-10	9.58564e-11
nusG	A0A0M3TU83	A0A0M3TU83_9GAMM Transcription termination/antitermination protein NusG OS=Candidatus Thioglobus autotrophicus GN=nusG PE=3 SV=1	177	Cytoplasmic	K	100	33.3333	0.57735	0.78125	0.0251026	5.36205e-09	1.7229e-10	100	33.3333	0.57735	0.806452	0.0329143	5.53501e-09	2.25905e-10	14	4.66667	0.57735	0.0436137	0.00559236	2.77971e-10	3.56428e-11	14	4.66667	0.57735	0.0444444	0.00570644	2.83266e-10	3.63699e-11
SP60_04960	A0A0M3TUB0	A0A0M3TUB0_9GAMM Uncharacterized protein OS=Candidatus Thioglobus autotrophicus GN=SP60_04960 PE=4 SV=1	586	Unknown		37	12.3333	0.57735	0.289062	0.0156302	1.98396e-09	1.07277e-10	37	12.3333	0.57735	0.298387	0.0177963	2.04796e-09	1.22144e-10	77	25.6667	1.52753	0.239875	0.0164054	1.52884e-09	1.0456e-10	77	25.6667	1.52753	0.244444	0.0167958	1.55796e-09	1.07048e-10
SP60_04685	A0A0M4NH82	A0A0M4NH82_9GAMM Uncharacterized protein OS=Candidatus Thioglobus autotrophicus GN=SP60_04685 PE=4 SV=1	316	Unknown	S	59	19.6667	1.1547	0.460938	0.0297999	3.16361e-09	2.04529e-10	59	19.6667	1.1547	0.475806	0.0330096	3.26566e-09	2.26559e-10	52	17.3333	2.88675	0.161994	0.0275257	1.03247e-09	1.75434e-10	52	17.3333	2.88675	0.165079	0.0280712	1.05213e-09	1.78911e-10
rplN	A0A0M4NWU4	A0A0M4NWU4_9GAMM 50S ribosomal protein L14 OS=Candidatus Thioglobus autotrophicus GN=rplN PE=3 SV=1	122	Cytoplasmic	J	67	22.3333	1.52753	0.523437	0.0385021	3.59257e-09	2.64256e-10	67	22.3333	1.52753	0.540323	0.0420059	3.70846e-09	2.88304e-10	45	15	1.73205	0.140187	0.0168626	8.93479e-10	1.07473e-10	45	15	1.73205	0.142857	0.0172097	9.10498e-10	1.09686e-10
SP60_06730	A0A0M4PNW9	A0A0M4PNW9_9GAMM Ribulose 1,5-bisphosphate carboxylase small subunit OS=Candidatus Thioglobus autotrophicus GN=SP60_06730 PE=4 SV=1	115	Unknown	C	94	31.3333	4.72582	0.734375	0.11253	5.04032e-09	7.72342e-10	94	31.3333	4.72582	0.758065	0.117716	5.20291e-09	8.07938e-10	19	6.33333	0.57735	0.05919	0.00575263	3.77247e-10	3.66643e-11	19	6.33333	0.57735	0.0603175	0.00587573	3.84433e-10	3.74489e-11
SP60_02645	A0A0M4NW00	A0A0M4NW00_9GAMM Peptidyl-prolyl cis-trans isomerase OS=Candidatus Thioglobus autotrophicus GN=SP60_02645 PE=3 SV=1	161	Cytoplasmic	O	66	22	4.3589	0.515625	0.10311	3.53895e-09	7.07689e-10	66	22	4.3589	0.532258	0.107276	3.65311e-09	7.3628e-10	44	14.6667	1.1547	0.137072	0.0117385	8.73624e-10	7.48152e-11	44	14.6667	1.1547	0.139683	0.0119977	8.90265e-10	7.64669e-11
SP60_05645	A0A0M4NU27	A0A0M4NU27_9GAMM NADH-quinone oxidoreductase OS=Candidatus Thioglobus autotrophicus GN=SP60_05645 PE=3 SV=1	752	Cytoplasmic	C	58	19.3333	0.57735	0.453125	0.0182617	3.10999e-09	1.25337e-10	58	19.3333	0.57735	0.467742	0.0222242	3.21031e-09	1.52534e-10	51	17	1	0.158879	0.0107706	1.01261e-09	6.86463e-11	51	17	1	0.161905	0.0110278	1.0319e-09	7.02854e-11
SP60_06955	A0A0M4PNZ5	A0A0M4PNZ5_9GAMM DNA-binding protein OS=Candidatus Thioglobus autotrophicus GN=SP60_06955 PE=4 SV=1	114	Unknown		63	21	2	0.492187	0.0487308	3.37809e-09	3.3446e-10	63	21	2	0.508065	0.0519024	3.48706e-09	3.56228e-10	46	15.3333	0.57735	0.143302	0.007241	9.13334e-10	4.61504e-11	46	15.3333	0.57735	0.146032	0.00744176	9.30731e-10	4.74299e-11
SP60_03100	A0A0M4PLU5	A0A0M4PLU5_9GAMM Dihydrolipoamide acetyltransferase component of pyruvate dehydrogenase complex OS=Candidatus Thioglobus autotrophicus GN=SP60_03100 PE=3 SV=1	519	Cytoplasmic	C	72	24	1.73205	0.5625	0.0433554	3.86067e-09	2.97566e-10	72	24	1.73205	0.580645	0.0470792	3.98521e-09	3.23124e-10	37	12.3333	0.57735	0.115265	0.00664834	7.34639e-10	4.23731e-11	37	12.3333	0.57735	0.11746	0.0068193	7.48632e-10	4.34627e-11
aceE	A0A0M4NSN7	A0A0M4NSN7_9GAMM Pyruvate dehydrogenase E1 component OS=Candidatus Thioglobus autotrophicus GN=aceE PE=4 SV=1	882	Cytoplasmic	C	69	23	2	0.539062	0.0490928	3.69981e-09	3.36944e-10	69	23	2	0.556452	0.0525757	3.81916e-09	3.60849e-10	40	13.3333	2.08167	0.124611	0.0199028	7.94204e-10	1.2685e-10	40	13.3333	2.08167	0.126984	0.0202993	8.09332e-10	1.29377e-10
glmU	A0A0M4NTI0	A0A0M4NTI0_9GAMM Bifunctional protein GlmU OS=Candidatus Thioglobus autotrophicus GN=glmU PE=3 SV=1	452	Cytoplasmic	M	55	18.3333	3.05505	0.429687	0.0725409	2.94912e-09	4.97878e-10	55	18.3333	3.05505	0.443548	0.0757083	3.04426e-09	5.19618e-10	51	17	4.58258	0.158879	0.0431611	1.01261e-09	2.75087e-10	51	17	4.58258	0.161905	0.0439963	1.0319e-09	2.8041e-10
SP60_01925	A0A0M5LJ23	A0A0M5LJ23_9GAMM ABC transporter OS=Candidatus Thioglobus autotrophicus GN=SP60_01925 PE=4 SV=1	228	OuterMembrane	M	69	23	4.3589	0.539062	0.103198	3.69981e-09	7.08292e-10	69	23	4.3589	0.556452	0.107444	3.81916e-09	7.3743e-10	37	12.3333	2.08167	0.115265	0.0198387	7.34639e-10	1.26442e-10	37	12.3333	2.08167	0.11746	0.0202315	7.48632e-10	1.28945e-10
rpsM	A0A0M4NWV3	A0A0M4NWV3_9GAMM 30S ribosomal protein S13 OS=Candidatus Thioglobus autotrophicus GN=rpsM PE=3 SV=1	117	Cytoplasmic	J	91	30.3333	0.57735	0.710937	0.0235222	4.87946e-09	1.61443e-10	91	30.3333	0.57735	0.733871	0.0305068	5.03686e-09	2.09381e-10	16	5.33333	0.57735	0.0498442	0.00565116	3.17682e-10	3.60176e-11	16	5.33333	0.57735	0.0507937	0.00576858	3.23733e-10	3.67659e-11
SP60_06985	A0A0M5LEQ1	A0A0M5LEQ1_9GAMM Aldehyde dehydrogenase OS=Candidatus Thioglobus autotrophicus GN=SP60_06985 PE=4 SV=1	459	Cytoplasmic	C	60	20	1	0.46875	0.0266505	3.21723e-09	1.82913e-10	60	20	1	0.483871	0.0300848	3.32101e-09	2.06485e-10	46	15.3333	0.57735	0.143302	0.007241	9.13334e-10	4.61504e-11	46	15.3333	0.57735	0.146032	0.00744176	9.30731e-10	4.74299e-11
purL	A0A0M4NK63	A0A0M4NK63_9GAMM Phosphoribosylformylglycinamidine synthase OS=Candidatus Thioglobus autotrophicus GN=purL PE=3 SV=1	1275	Cytoplasmic	F	68	22.6667	1.52753	0.53125	0.0385804	3.64619e-09	2.64793e-10	68	22.6667	1.52753	0.548387	0.0421484	3.76381e-09	2.89282e-10	38	12.6667	1.1547	0.11838	0.0115053	7.54494e-10	7.33286e-11	38	12.6667	1.1547	0.120635	0.0117515	7.68865e-10	7.48978e-11
SP60_06970	A0A0M4NUF9	A0A0M4NUF9_9GAMM Anthranilate phosphoribosyltransferase OS=Candidatus Thioglobus autotrophicus GN=SP60_06970 PE=4 SV=1	356	Cytoplasmic	M	82	27.3333	5.03322	0.640625	0.119233	4.39688e-09	8.18349e-10	82	27.3333	5.03322	0.66129	0.1242	4.53871e-09	8.52434e-10	21	7	3	0.0654206	0.0281239	4.16957e-10	1.79247e-10	21	7	3	0.0666667	0.028663	4.24899e-10	1.82683e-10
SP60_03305	A0A0M3TU52	A0A0M3TU52_9GAMM Uncharacterized protein OS=Candidatus Thioglobus autotrophicus GN=SP60_03305 PE=4 SV=1	160	Unknown		18	6	1	0.140625	0.0237445	9.65168e-10	1.62968e-10	18	6	1	0.145161	0.0247812	9.96303e-10	1.70084e-10	85	28.3333	1.52753	0.264798	0.0168351	1.68768e-09	1.07298e-10	85	28.3333	1.52753	0.269841	0.0172481	1.71983e-09	1.09931e-10
metK	A0A0M4NHS7	A0A0M4NHS7_9GAMM S-adenosylmethionine synthase OS=Candidatus Thioglobus autotrophicus GN=metK PE=3 SV=1	379	Cytoplasmic	H	24	8	1	0.1875	0.0239805	1.28689e-09	1.64588e-10	24	8	1	0.193548	0.0252288	1.3284e-09	1.73156e-10	79	26.3333	2.08167	0.246106	0.0211486	1.56855e-09	1.3479e-10	79	26.3333	2.08167	0.250794	0.0216151	1.59843e-09	1.37763e-10
gyrA	A0A0M4NSY9	A0A0M4NSY9_9GAMM DNA gyrase subunit A OS=Candidatus Thioglobus autotrophicus GN=gyrA PE=3 SV=1	863	Cytoplasmic	L	60	20	1	0.46875	0.0266505	3.21723e-09	1.82913e-10	60	20	1	0.483871	0.0300848	3.32101e-09	2.06485e-10	43	14.3333	3.78594	0.133956	0.0356694	8.53769e-10	2.27338e-10	43	14.3333	3.78594	0.136508	0.03636	8.70031e-10	2.3174e-10
SP60_06240	A0A0M5LEP0	A0A0M5LEP0_9GAMM Uncharacterized protein OS=Candidatus Thioglobus autotrophicus GN=SP60_06240 PE=4 SV=1	159	Unknown		58	19.3333	1.52753	0.453125	0.0378434	3.10999e-09	2.59735e-10	58	19.3333	1.52753	0.467742	0.0407991	3.21031e-09	2.80022e-10	42	14	1	0.130841	0.0103336	8.33914e-10	6.58608e-11	42	14	1	0.133333	0.0105672	8.49798e-10	6.73498e-11
rho	A0A0M4NVA9	A0A0M4NVA9_9GAMM Transcription termination factor Rho OS=Candidatus Thioglobus autotrophicus GN=rho PE=3 SV=1	420	CytoplasmicMembrane	K	75	25	3	0.585937	0.0720785	4.02153e-09	4.94705e-10	75	25	3	0.604839	0.0759446	4.15126e-09	5.2124e-10	27	9	0	0.0841121	0.00283431	5.36088e-10	1.80644e-11	27	9	0	0.0857143	0.00294331	5.46299e-10	1.87591e-11
SP60_01575	A0A0M4NVP3	A0A0M4NVP3_9GAMM Uncharacterized protein OS=Candidatus Thioglobus autotrophicus GN=SP60_01575 PE=4 SV=1	360	Unknown		48	16	1	0.375	0.0255404	2.57378e-09	1.75295e-10	48	16	1	0.387097	0.0281066	2.65681e-09	1.92907e-10	52	17.3333	0.57735	0.161994	0.00767539	1.03247e-09	4.8919e-11	52	17.3333	0.57735	0.165079	0.00789729	1.05213e-09	5.03333e-11
kdsB	A0A0M4NT42	A0A0M4NT42_9GAMM 3-deoxy-manno-octulosonate cytidylyltransferase OS=Candidatus Thioglobus autotrophicus GN=kdsB PE=3 SV=1	242	Cytoplasmic	M	54	18	1	0.421875	0.0260705	2.8955e-09	1.78933e-10	54	18	1	0.435484	0.0290575	2.98891e-09	1.99434e-10	47	15.6667	1.1547	0.146417	0.011866	9.3319e-10	7.56275e-11	47	15.6667	1.1547	0.149206	0.0121321	9.50965e-10	7.73238e-11
SP60_04075	A0A0M4NX11	A0A0M4NX11_9GAMM Ubiquinol-cytochrome c reductase iron-sulfur subunit OS=Candidatus Thioglobus autotrophicus GN=SP60_04075 PE=4 SV=1	197	CytoplasmicMembrane	C	59	19.6667	0.57735	0.460938	0.0184043	3.16361e-09	1.26316e-10	59	19.6667	0.57735	0.475806	0.0224568	3.26566e-09	1.5413e-10	39	13	1.73205	0.121495	0.0166971	7.74349e-10	1.06419e-10	39	13	1.73205	0.12381	0.0170348	7.89098e-10	1.08571e-10
argG	A0A0M3TUB7	A0A0M3TUB7_9GAMM Argininosuccinate synthase OS=Candidatus Thioglobus autotrophicus GN=argG PE=3 SV=1	403	Cytoplasmic	E	35	11.6667	1.1547	0.273438	0.0280568	1.87672e-09	1.92565e-10	35	11.6667	1.1547	0.282258	0.0298202	1.93726e-09	2.04669e-10	64	21.3333	1.1547	0.199377	0.012712	1.27073e-09	8.10197e-11	64	21.3333	1.1547	0.203175	0.0130235	1.29493e-09	8.30052e-11
SP60_05710	A0A0M4NU36	A0A0M4NU36_9GAMM Uncharacterized protein OS=Candidatus Thioglobus autotrophicus GN=SP60_05710 PE=4 SV=1	126	Unknown		36	12	0	0.28125	0.00761155	1.93034e-09	5.22413e-11	36	12	0	0.290323	0.0107292	1.99261e-09	7.36392e-11	63	21	1.73205	0.196262	0.0174862	1.25087e-09	1.11448e-10	63	21	1.73205	0.2	0.0178683	1.2747e-09	1.13883e-10
SP60_01550	A0A0M4NWB8	A0A0M4NWB8_9GAMM Pyridine nucleotide-disulfide oxidoreductase OS=Candidatus Thioglobus autotrophicus GN=SP60_01550 PE=4 SV=1	375	Cytoplasmic	S	63	21	2	0.492187	0.0487308	3.37809e-09	3.3446e-10	63	21	2	0.508065	0.0519024	3.48706e-09	3.56228e-10	36	12	1	0.11215	0.0100809	7.14784e-10	6.42507e-11	36	12	1	0.114286	0.0103007	7.28398e-10	6.56512e-11
SP60_06140	A0A0M4NX39	A0A0M4NX39_9GAMM Fumarate hydratase class I OS=Candidatus Thioglobus autotrophicus GN=SP60_06140 PE=3 SV=1	496	Cytoplasmic	C	51	17	1	0.398437	0.025799	2.73464e-09	1.7707e-10	51	17	1	0.41129	0.028572	2.82286e-09	1.96102e-10	47	15.6667	0.57735	0.146417	0.00731142	9.3319e-10	4.65993e-11	47	15.6667	0.57735	0.149206	0.00751565	9.50965e-10	4.79009e-11
SP60_06245	A0A0M4PL79	A0A0M4PL79_9GAMM Uncharacterized protein OS=Candidatus Thioglobus autotrophicus GN=SP60_06245 PE=4 SV=1	415	Unknown		41	13.6667	2.51661	0.320313	0.0596167	2.19844e-09	4.09174e-10	41	13.6667	2.51661	0.330645	0.0620998	2.26936e-09	4.26217e-10	57	19	1	0.17757	0.0110971	1.13174e-09	7.07275e-11	57	19	1	0.180952	0.0113716	1.1533e-09	7.24765e-11
rplP	A0A0M3TUC1	A0A0M3TUC1_9GAMM 50S ribosomal protein L16 OS=Candidatus Thioglobus autotrophicus GN=rplP PE=3 SV=1	136	Cytoplasmic	J	58	19.3333	2.51661	0.453125	0.0602444	3.10999e-09	4.13482e-10	58	19.3333	2.51661	0.467742	0.063292	3.21031e-09	4.344e-10	42	14	1	0.130841	0.0103336	8.33914e-10	6.58608e-11	42	14	1	0.133333	0.0105672	8.49798e-10	6.73498e-11
rplO	A0A0M4NXE2	A0A0M4NXE2_9GAMM 50S ribosomal protein L15 OS=Candidatus Thioglobus autotrophicus GN=rplO PE=3 SV=1	144	Cytoplasmic	J	34	11.3333	1.52753	0.265625	0.036516	1.8231e-09	2.50624e-10	34	11.3333	1.52753	0.274194	0.0383203	1.8819e-09	2.63008e-10	61	20.3333	2.3094	0.190031	0.0225131	1.21116e-09	1.43487e-10	61	20.3333	2.3094	0.193651	0.0229775	1.23423e-09	1.46447e-10
pepA	A0A0M4PNG6	A0A0M4PNG6_9GAMM Probable cytosol aminopeptidase OS=Candidatus Thioglobus autotrophicus GN=pepA PE=3 SV=1	474	Cytoplasmic	E	49	16.3333	1.52753	0.382812	0.0372702	2.6274e-09	2.55801e-10	49	16.3333	1.52753	0.395161	0.039737	2.71216e-09	2.72732e-10	47	15.6667	1.1547	0.146417	0.011866	9.3319e-10	7.56275e-11	47	15.6667	1.1547	0.149206	0.0121321	9.50965e-10	7.73238e-11
SP60_06135	A0A0M4PNP7	A0A0M4PNP7_9GAMM Rod shape-determining protein MreB OS=Candidatus Thioglobus autotrophicus GN=SP60_06135 PE=4 SV=1	343	Cytoplasmic	D	39	13	1	0.304687	0.0248457	2.0912e-09	1.70527e-10	39	13	1	0.314516	0.0268408	2.15866e-09	1.8422e-10	56	18.6667	2.51661	0.174455	0.0242433	1.11189e-09	1.54514e-10	56	18.6667	2.51661	0.177778	0.0247329	1.13306e-09	1.57635e-10
SP60_06170	A0A0M5LHN0	A0A0M5LHN0_9GAMM Uncharacterized protein OS=Candidatus Thioglobus autotrophicus GN=SP60_06170 PE=4 SV=1	208	Unknown	S	61	20.3333	2.3094	0.476562	0.055642	3.27085e-09	3.81894e-10	61	20.3333	2.3094	0.491935	0.058756	3.37636e-09	4.03267e-10	34	11.3333	0.57735	0.105919	0.00646941	6.75073e-10	4.12327e-11	34	11.3333	0.57735	0.107937	0.00663111	6.87932e-10	4.22633e-11
SP60_07655	A0A0M4NY35	A0A0M4NY35_9GAMM Iron-sulfur cluster assembly scaffold protein IscU OS=Candidatus Thioglobus autotrophicus GN=SP60_07655 PE=3 SV=1	125	Cytoplasmic	C	84	28	3	0.65625	0.0725209	4.50412e-09	4.97741e-10	84	28	3	0.677419	0.0767769	4.64941e-09	5.26952e-10	10	3.33333	0.57735	0.0311526	0.00549696	1.98551e-10	3.50348e-11	10	3.33333	0.57735	0.031746	0.00560559	2.02333e-10	3.57272e-11
dapA	A0A0M3TUH2	A0A0M3TUH2_9GAMM 4-hydroxy-tetrahydrodipicolinate synthase OS=Candidatus Thioglobus autotrophicus GN=dapA PE=3 SV=1	296	Cytoplasmic	E	58	19.3333	2.3094	0.453125	0.0554984	3.10999e-09	3.80909e-10	58	19.3333	2.3094	0.467742	0.0584855	3.21031e-09	4.0141e-10	36	12	0	0.11215	0.00377907	7.14784e-10	2.40859e-11	36	12	0	0.114286	0.00392441	7.28398e-10	2.50122e-11
secA	A0A0M5LEJ6	A0A0M5LEJ6_9GAMM Protein translocase subunit SecA OS=Candidatus Thioglobus autotrophicus GN=secA PE=3 SV=1	892	Cytoplasmic	U	62	20.6667	3.21455	0.484375	0.0764729	3.32447e-09	5.24866e-10	62	20.6667	3.21455	0.5	0.0799364	3.43171e-09	5.48637e-10	33	11	2	0.102804	0.0190099	6.55218e-10	1.21159e-10	33	11	2	0.104762	0.0193843	6.67699e-10	1.23546e-10
SP60_00885	A0A0M4PM28	A0A0M4PM28_9GAMM Aconitate hydratase OS=Candidatus Thioglobus autotrophicus GN=SP60_00885 PE=3 SV=1	871	Cytoplasmic	C	56	18.6667	0.57735	0.4375	0.0179804	3.00275e-09	1.23407e-10	56	18.6667	0.57735	0.451613	0.0217638	3.09961e-09	1.49374e-10	37	12.3333	2.3094	0.115265	0.0219299	7.34639e-10	1.3977e-10	37	12.3333	2.3094	0.11746	0.0223611	7.48632e-10	1.42518e-10
lysS	A0A0M3TUJ7	A0A0M3TUJ7_9GAMM Lysine--tRNA ligase OS=Candidatus Thioglobus autotrophicus GN=lysS PE=3 SV=1	496	Cytoplasmic	J	63	21	1	0.492187	0.0269582	3.37809e-09	1.85025e-10	63	21	1	0.508065	0.0306247	3.48706e-09	2.1019e-10	30	10	1.73205	0.0934579	0.0164909	5.95653e-10	1.05104e-10	30	10	1.73205	0.0952381	0.0168168	6.06999e-10	1.07181e-10
SP60_06340	A0A0M3TU94	A0A0M3TU94_9GAMM Homoserine dehydrogenase OS=Candidatus Thioglobus autotrophicus GN=SP60_06340 PE=3 SV=1	425	Cytoplasmic	E	40	13.3333	1.52753	0.3125	0.0367867	2.14482e-09	2.52483e-10	40	13.3333	1.52753	0.322581	0.0388315	2.21401e-09	2.66517e-10	53	17.6667	4.50925	0.165109	0.0425082	1.05232e-09	2.70925e-10	53	17.6667	4.50925	0.168254	0.0433321	1.07236e-09	2.76177e-10
guaA	A0A0M4PK55	A0A0M4PK55_9GAMM GMP synthase [glutamine-hydrolyzing] OS=Candidatus Thioglobus autotrophicus GN=guaA PE=3 SV=1	524	Cytoplasmic	F	65	21.6667	2.08167	0.507813	0.0506877	3.48533e-09	3.47891e-10	65	21.6667	2.08167	0.524194	0.0539602	3.59776e-09	3.70351e-10	26	8.66667	1.1547	0.0809969	0.0111314	5.16233e-10	7.09457e-11	26	8.66667	1.1547	0.0825397	0.0113565	5.26066e-10	7.23806e-11
SP60_08005	A0A0M4PA67	A0A0M4PA67_9GAMM Membrane protein OS=Candidatus Thioglobus autotrophicus GN=SP60_08005 PE=4 SV=1	388	Unknown	O	63	21	2	0.492187	0.0487308	3.37809e-09	3.3446e-10	63	21	2	0.508065	0.0519024	3.48706e-09	3.56228e-10	28	9.33333	0.57735	0.0872274	0.00614443	5.55943e-10	3.91614e-11	28	9.33333	0.57735	0.0888889	0.00628896	5.66532e-10	4.00826e-11
SP60_07645	A0A0M3TUK3	A0A0M3TUK3_9GAMM [Fe-S]-binding protein OS=Candidatus Thioglobus autotrophicus GN=SP60_07645 PE=4 SV=1	139	Cytoplasmic	K	87	29	2.64575	0.679687	0.0646806	4.66498e-09	4.4393e-10	87	29	2.64575	0.701613	0.0690623	4.81546e-09	4.74004e-10	4	1.33333	0.57735	0.0124611	0.00541211	7.94204e-11	3.4494e-11	4	1.33333	0.57735	0.0126984	0.00551584	8.09332e-11	3.51551e-11
atpG	A0A0M5LEI0	A0A0M5LEI0_9GAMM ATP synthase gamma chain OS=Candidatus Thioglobus autotrophicus GN=atpG PE=3 SV=1	287	Cytoplasmic	C	60	20	3.4641	0.46875	0.082175	3.21723e-09	5.64001e-10	60	20	3.4641	0.483871	0.0856954	3.32101e-09	5.88163e-10	31	10.3333	2.08167	0.0965732	0.0197251	6.15508e-10	1.25718e-10	31	10.3333	2.08167	0.0984127	0.0201113	6.27232e-10	1.28179e-10
carB	A0A0M4NWF5	A0A0M4NWF5_9GAMM Carbamoyl-phosphate synthase large chain OS=Candidatus Thioglobus autotrophicus GN=carB PE=3 SV=1	1069	Unknown	F	60	20	2.64575	0.46875	0.0632941	3.21723e-09	4.34414e-10	60	20	2.64575	0.483871	0.066461	3.32101e-09	4.5615e-10	30	10	1	0.0934579	0.00986213	5.95653e-10	6.28561e-11	30	10	1	0.0952381	0.0100697	6.06999e-10	6.41788e-11
SP60_04655	A0A0M3TU99	A0A0M3TU99_9GAMM Rubredoxin OS=Candidatus Thioglobus autotrophicus GN=SP60_04655 PE=3 SV=1	54	Cytoplasmic		59	19.6667	1.52753	0.460938	0.0379124	3.16361e-09	2.60209e-10	59	19.6667	1.52753	0.475806	0.0409263	3.26566e-09	2.80894e-10	21	7	0	0.0654206	0.00220446	4.16957e-10	1.40501e-11	21	7	0	0.0666667	0.00228924	4.24899e-10	1.45904e-11
pyrB	A0A0M3TU23	A0A0M3TU23_9GAMM Aspartate carbamoyltransferase OS=Candidatus Thioglobus autotrophicus GN=pyrB PE=3 SV=1	320	Cytoplasmic	F	38	12.6667	2.08167	0.296875	0.0494462	2.03758e-09	3.3937e-10	38	12.6667	2.08167	0.306452	0.0516206	2.10331e-09	3.54294e-10	51	17	1.73205	0.158879	0.0170497	1.01261e-09	1.08666e-10	51	17	1.73205	0.161905	0.0174074	1.0319e-09	1.10946e-10
SP60_03445	A0A0M4P8Q1	A0A0M4P8Q1_9GAMM 3-oxoacyl-ACP synthase OS=Candidatus Thioglobus autotrophicus GN=SP60_03445 PE=3 SV=1	405	Cytoplasmic	I	47	15.6667	3.05505	0.367188	0.072289	2.52016e-09	4.9615e-10	47	15.6667	3.05505	0.379032	0.0752281	2.60146e-09	5.16322e-10	42	14	1	0.130841	0.0103336	8.33914e-10	6.58608e-11	42	14	1	0.133333	0.0105672	8.49798e-10	6.73498e-11
SP60_00660	A0A0M4NSR5	A0A0M4NSR5_9GAMM Uncharacterized protein OS=Candidatus Thioglobus autotrophicus GN=SP60_00660 PE=3 SV=1	163	Unknown		44	14.6667	0.57735	0.34375	0.0164211	2.3593e-09	1.12705e-10	44	14.6667	0.57735	0.354839	0.0191592	2.43541e-09	1.31497e-10	44	14.6667	1.52753	0.137072	0.0150045	8.73624e-10	9.56312e-11	44	14.6667	1.52753	0.139683	0.0153182	8.90265e-10	9.76302e-11
purH	A0A0M4NW50	A0A0M4NW50_9GAMM Bifunctional purine biosynthesis protein PurH OS=Candidatus Thioglobus autotrophicus GN=purH PE=3 SV=1	513	Cytoplasmic	F	45	15	0	0.351562	0.00951444	2.41292e-09	6.53016e-11	45	15	0	0.362903	0.0134115	2.49076e-09	9.2049e-11	43	14.3333	1.52753	0.133956	0.0149726	8.53769e-10	9.54274e-11	43	14.3333	1.52753	0.136508	0.0152844	8.70031e-10	9.74149e-11
leuA	A0A0M4NVD8	A0A0M4NVD8_9GAMM 2-isopropylmalate synthase OS=Candidatus Thioglobus autotrophicus GN=leuA PE=3 SV=1	510	Cytoplasmic	E	49	16.3333	3.51188	0.382812	0.0829592	2.6274e-09	5.69384e-10	49	16.3333	3.51188	0.395161	0.0862108	2.71216e-09	5.91701e-10	39	13	1.73205	0.121495	0.0166971	7.74349e-10	1.06419e-10	39	13	1.73205	0.12381	0.0170348	7.89098e-10	1.08571e-10
hldE	A0A0M4NK79	A0A0M4NK79_9GAMM Bifunctional protein HldE OS=Candidatus Thioglobus autotrophicus GN=hldE PE=3 SV=1	475	Cytoplasmic	H	49	16.3333	2.08167	0.382812	0.0498769	2.6274e-09	3.42326e-10	49	16.3333	2.08167	0.395161	0.0524375	2.71216e-09	3.599e-10	39	13	1.73205	0.121495	0.0166971	7.74349e-10	1.06419e-10	39	13	1.73205	0.12381	0.0170348	7.89098e-10	1.08571e-10
gcvH	A0A0M4NGP2	A0A0M4NGP2_9GAMM Glycine cleavage system H protein OS=Candidatus Thioglobus autotrophicus GN=gcvH PE=3 SV=1	124	Cytoplasmic	E	62	20.6667	1.52753	0.484375	0.0381258	3.32447e-09	2.61673e-10	62	20.6667	1.52753	0.5	0.0413183	3.43171e-09	2.83585e-10	24	8	1	0.0747664	0.00967942	4.76522e-10	6.16916e-11	24	8	1	0.0761905	0.00987663	4.85599e-10	6.29486e-11
SP60_07305	A0A0M5LEW7	A0A0M5LEW7_9GAMM Peptidase S41 OS=Candidatus Thioglobus autotrophicus GN=SP60_07305 PE=3 SV=1	445	CytoplasmicMembrane	M	46	15.3333	1.52753	0.359375	0.0370989	2.46654e-09	2.54625e-10	46	15.3333	1.52753	0.370968	0.0394172	2.54611e-09	2.70537e-10	40	13.3333	2.08167	0.124611	0.0199028	7.94204e-10	1.2685e-10	40	13.3333	2.08167	0.126984	0.0202993	8.09332e-10	1.29377e-10
hisZ	A0A0M5LHS7	A0A0M5LHS7_9GAMM ATP phosphoribosyltransferase regulatory subunit OS=Candidatus Thioglobus autotrophicus GN=hisZ PE=3 SV=1	317	Cytoplasmic	E	50	16.6667	1.52753	0.390625	0.0373296	2.68102e-09	2.56208e-10	50	16.6667	1.52753	0.403226	0.0398475	2.76751e-09	2.7349e-10	36	12	1	0.11215	0.0100809	7.14784e-10	6.42507e-11	36	12	1	0.114286	0.0103007	7.28398e-10	6.56512e-11
SP60_07910	A0A0M4NXP0	A0A0M4NXP0_9GAMM 1-(5-phosphoribosyl)-5-[(5-phosphoribosylamino)methylideneamino] imidazole-4-carboxamide isomerase OS=Candidatus Thioglobus autotrophicus GN=SP60_07910 PE=4 SV=1	117	Unknown	S	82	27.3333	2.08167	0.640625	0.051778	4.39688e-09	3.55374e-10	82	27.3333	2.08167	0.66129	0.0559792	4.53871e-09	3.84209e-10	4	1.33333	0.57735	0.0124611	0.00541211	7.94204e-11	3.4494e-11	4	1.33333	0.57735	0.0126984	0.00551584	8.09332e-11	3.51551e-11
rpmE	A0A0M3TU01	A0A0M3TU01_9GAMM 50S ribosomal protein L31 OS=Candidatus Thioglobus autotrophicus GN=rpmE PE=3 SV=1	70	Cytoplasmic		30	10	1	0.234375	0.0242806	1.60861e-09	1.66648e-10	30	10	1	0.241935	0.0257928	1.6605e-09	1.77027e-10	54	18	0	0.168224	0.00566861	1.07218e-09	3.61288e-11	54	18	0	0.171429	0.00588661	1.0926e-09	3.75183e-11
rplR	A0A0M4PKX1	A0A0M4PKX1_9GAMM 50S ribosomal protein L18 OS=Candidatus Thioglobus autotrophicus GN=rplR PE=3 SV=1	115	Cytoplasmic	J	42	14	1	0.328125	0.0250634	2.25206e-09	1.7202e-10	42	14	1	0.33871	0.0272399	2.32471e-09	1.86959e-10	42	14	1	0.130841	0.0103336	8.33914e-10	6.58608e-11	42	14	1	0.133333	0.0105672	8.49798e-10	6.73498e-11
SP60_00825	A0A0M3TTQ8	A0A0M3TTQ8_9GAMM Delta-aminolevulinic acid dehydratase OS=Candidatus Thioglobus autotrophicus GN=SP60_00825 PE=3 SV=1	328	Cytoplasmic	H	40	13.3333	1.1547	0.3125	0.028354	2.14482e-09	1.94605e-10	40	13.3333	1.1547	0.322581	0.0303736	2.21401e-09	2.08467e-10	41	13.6667	1.52753	0.127726	0.0149106	8.14059e-10	9.50326e-11	41	13.6667	1.52753	0.130159	0.0152189	8.29565e-10	9.69977e-11
SP60_06365	A0A0M4NX63	A0A0M4NX63_9GAMM CDP-6-deoxy-delta-3,4-glucoseen reductase OS=Candidatus Thioglobus autotrophicus GN=SP60_06365 PE=4 SV=1	337	Cytoplasmic	C	77	25.6667	1.1547	0.601563	0.0315827	4.12877e-09	2.16765e-10	77	25.6667	1.1547	0.620968	0.0361535	4.26196e-09	2.48137e-10	6	2	1	0.0186916	0.00936699	1.19131e-10	5.97004e-11	6	2	1	0.0190476	0.00954624	1.214e-10	6.08428e-11
rpsR	A0A0M4P9V7	A0A0M4P9V7_9GAMM 30S ribosomal protein S18 OS=Candidatus Thioglobus autotrophicus GN=rpsR PE=3 SV=1	84	Cytoplasmic		44	14.6667	0.57735	0.34375	0.0164211	2.3593e-09	1.12705e-10	44	14.6667	0.57735	0.354839	0.0191592	2.43541e-09	1.31497e-10	39	13	1	0.121495	0.0102032	7.74349e-10	6.50298e-11	39	13	1	0.12381	0.0104297	7.89098e-10	6.64733e-11
serS	A0A0M4NIK7	A0A0M4NIK7_9GAMM Serine--tRNA ligase OS=Candidatus Thioglobus autotrophicus GN=serS PE=3 SV=1	429	Cytoplasmic	J	49	16.3333	1.1547	0.382812	0.0289785	2.6274e-09	1.98892e-10	49	16.3333	1.1547	0.395161	0.0315231	2.71216e-09	2.16356e-10	33	11	1	0.102804	0.00996716	6.55218e-10	6.35255e-11	33	11	1	0.104762	0.0101806	6.67699e-10	6.48857e-11
SP60_03070	A0A0M5LET3	A0A0M5LET3_9GAMM Thiol:disulfide interchange protein OS=Candidatus Thioglobus autotrophicus GN=SP60_03070 PE=3 SV=1	206	Periplasmic	O	43	14.3333	1.1547	0.335937	0.0285496	2.30568e-09	1.95948e-10	43	14.3333	1.1547	0.346774	0.0307355	2.38006e-09	2.10951e-10	39	13	1	0.121495	0.0102032	7.74349e-10	6.50298e-11	39	13	1	0.12381	0.0104297	7.89098e-10	6.64733e-11
sdhA	A0A0M5LEM4	A0A0M5LEM4_9GAMM Succinate dehydrogenase OS=Candidatus Thioglobus autotrophicus GN=sdhA PE=4 SV=1	642	CytoplasmicMembrane	C	47	15.6667	1.52753	0.367188	0.0371549	2.52016e-09	2.5501e-10	47	15.6667	1.52753	0.379032	0.0395219	2.60146e-09	2.71255e-10	33	11	0	0.102804	0.00346415	6.55218e-10	2.20787e-11	33	11	0	0.104762	0.00359738	6.67699e-10	2.29278e-11
SP60_04885	A0A0M5LJ91	A0A0M5LJ91_9GAMM Uncharacterized protein OS=Candidatus Thioglobus autotrophicus GN=SP60_04885 PE=3 SV=1	437	Cytoplasmic	L	42	14	1	0.328125	0.0250634	2.25206e-09	1.7202e-10	42	14	1	0.33871	0.0272399	2.32471e-09	1.86959e-10	39	13	0	0.121495	0.004094	7.74349e-10	2.6093e-11	39	13	0	0.12381	0.00425144	7.89098e-10	2.70965e-11
hemL	A0A0M3TU68	A0A0M3TU68_9GAMM Glutamate-1-semialdehyde 2,1-aminomutase OS=Candidatus Thioglobus autotrophicus GN=hemL PE=3 SV=1	427	Cytoplasmic	H	41	13.6667	1.1547	0.320313	0.0284177	2.19844e-09	1.95043e-10	41	13.6667	1.1547	0.330645	0.0304918	2.26936e-09	2.09278e-10	38	12.6667	1.52753	0.11838	0.0148228	7.54494e-10	9.44728e-11	38	12.6667	1.52753	0.120635	0.0151261	7.68865e-10	9.64062e-11
rplK	A0A0M4PNN0	A0A0M4PNN0_9GAMM 50S ribosomal protein L11 OS=Candidatus Thioglobus autotrophicus GN=rplK PE=3 SV=1	142	Cytoplasmic	J	44	14.6667	0.57735	0.34375	0.0164211	2.3593e-09	1.12705e-10	44	14.6667	0.57735	0.354839	0.0191592	2.43541e-09	1.31497e-10	36	12	2.64575	0.11215	0.0250138	7.14784e-10	1.59425e-10	36	12	2.64575	0.114286	0.0255014	7.28398e-10	1.62533e-10
SP60_06335	A0A0M4NJJ1	A0A0M4NJJ1_9GAMM Threonine synthase OS=Candidatus Thioglobus autotrophicus GN=SP60_06335 PE=3 SV=1	354	Cytoplasmic	E	48	16	1.73205	0.375	0.0418443	2.57378e-09	2.87195e-10	48	16	1.73205	0.387097	0.0442791	2.65681e-09	3.03906e-10	33	11	1	0.102804	0.00996716	6.55218e-10	6.35255e-11	33	11	1	0.104762	0.0101806	6.67699e-10	6.48857e-11
rplX	A0A0M4NTY5	A0A0M4NTY5_9GAMM 50S ribosomal protein L24 OS=Candidatus Thioglobus autotrophicus GN=rplX PE=3 SV=1	103	Cytoplasmic		35	11.6667	2.08167	0.273438	0.0493471	1.87672e-09	3.3869e-10	35	11.6667	2.08167	0.282258	0.0514318	1.93726e-09	3.52998e-10	43	14.3333	1.52753	0.133956	0.0149726	8.53769e-10	9.54274e-11	43	14.3333	1.52753	0.136508	0.0152844	8.70031e-10	9.74149e-11
SP60_02235	A0A0M4NGI6	A0A0M4NGI6_9GAMM UDP-4-dehydro-6-deoxy-2-acetamido-D-glucose 4-reductase OS=Candidatus Thioglobus autotrophicus GN=SP60_02235 PE=4 SV=1	332	Cytoplasmic	M	35	11.6667	2.51661	0.273438	0.0594455	1.87672e-09	4.07999e-10	35	11.6667	2.51661	0.282258	0.0617729	1.93726e-09	4.23973e-10	43	14.3333	2.88675	0.133956	0.027354	8.53769e-10	1.7434e-10	43	14.3333	2.88675	0.136508	0.0278896	8.70031e-10	1.77754e-10
rpsU	A0A0M3TUC5	A0A0M3TUC5_9GAMM 30S ribosomal protein S21 OS=Candidatus Thioglobus autotrophicus GN=rpsU PE=3 SV=1	71	Cytoplasmic		41	13.6667	2.08167	0.320313	0.0495532	2.19844e-09	3.40104e-10	41	13.6667	2.08167	0.330645	0.0518241	2.26936e-09	3.5569e-10	37	12.3333	1.1547	0.115265	0.0114693	7.34639e-10	7.30993e-11	37	12.3333	1.1547	0.11746	0.0117135	7.48632e-10	7.46557e-11
eno	A0A0M4NHX3	A0A0M4NHX3_9GAMM Enolase OS=Candidatus Thioglobus autotrophicus GN=eno PE=3 SV=1	426	Cytoplasmic	G	30	10	2.64575	0.234375	0.0623334	1.60861e-09	4.2782e-10	30	10	2.64575	0.241935	0.0646315	1.6605e-09	4.43593e-10	44	14.6667	0.57735	0.137072	0.00710272	8.73624e-10	4.52691e-11	44	14.6667	0.57735	0.139683	0.00729662	8.90265e-10	4.65049e-11
rpoD	A0A0M4NIZ0	A0A0M4NIZ0_9GAMM RNA polymerase sigma factor RpoD OS=Candidatus Thioglobus autotrophicus GN=rpoD PE=3 SV=1	604	Cytoplasmic	K	38	12.6667	1.1547	0.296875	0.0282307	2.03758e-09	1.93759e-10	38	12.6667	1.1547	0.306452	0.0301446	2.10331e-09	2.06895e-10	40	13.3333	2.08167	0.124611	0.0199028	7.94204e-10	1.2685e-10	40	13.3333	2.08167	0.126984	0.0202993	8.09332e-10	1.29377e-10
SP60_01605	A0A0M4NGA6	A0A0M4NGA6_9GAMM Zn-dependent hydrolase OS=Candidatus Thioglobus autotrophicus GN=SP60_01605 PE=4 SV=1	234	Cytoplasmic	P	32	10.6667	1.1547	0.25	0.0278962	1.71585e-09	1.91463e-10	32	10.6667	1.1547	0.258065	0.0295194	1.7712e-09	2.02604e-10	44	14.6667	0.57735	0.137072	0.00710272	8.73624e-10	4.52691e-11	44	14.6667	0.57735	0.139683	0.00729662	8.90265e-10	4.65049e-11
SP60_00170	A0A0M4P7L9	A0A0M4P7L9_9GAMM Uncharacterized protein OS=Candidatus Thioglobus autotrophicus GN=SP60_00170 PE=4 SV=1	134	Unknown		37	12.3333	2.08167	0.289062	0.0494122	1.98396e-09	3.39137e-10	37	12.3333	2.08167	0.298387	0.051556	2.04796e-09	3.5385e-10	39	13	2.64575	0.121495	0.0250633	7.74349e-10	1.5974e-10	39	13	2.64575	0.12381	0.0255538	7.89098e-10	1.62867e-10
glnS	A0A0M4PMJ7	A0A0M4PMJ7_9GAMM Glutamine--tRNA ligase OS=Candidatus Thioglobus autotrophicus GN=glnS PE=3 SV=1	556	Cytoplasmic	J	46	15.3333	1.52753	0.359375	0.0370989	2.46654e-09	2.54625e-10	46	15.3333	1.52753	0.370968	0.0394172	2.54611e-09	2.70537e-10	29	9.66667	1.52753	0.0903427	0.0145969	5.75798e-10	9.30332e-11	29	9.66667	1.52753	0.0920635	0.0148874	5.86765e-10	9.48845e-11
grpE	A0A0M4NTJ6	A0A0M4NTJ6_9GAMM Protein GrpE OS=Candidatus Thioglobus autotrophicus GN=grpE PE=3 SV=1	181	Cytoplasmic	O	47	15.6667	1.52753	0.367188	0.0371549	2.52016e-09	2.5501e-10	47	15.6667	1.52753	0.379032	0.0395219	2.60146e-09	2.71255e-10	28	9.33333	2.08167	0.0872274	0.0196756	5.55943e-10	1.25402e-10	28	9.33333	2.08167	0.0888889	0.020059	5.66532e-10	1.27846e-10
rpmA	A0A0M5LJ38	A0A0M5LJ38_9GAMM 50S ribosomal protein L27 OS=Candidatus Thioglobus autotrophicus GN=rpmA PE=3 SV=1	85	Cytoplasmic		35	11.6667	1.1547	0.273438	0.0280568	1.87672e-09	1.92565e-10	35	11.6667	1.1547	0.282258	0.0298202	1.93726e-09	2.04669e-10	40	13.3333	0.57735	0.124611	0.0068371	7.94204e-10	4.35762e-11	40	13.3333	0.57735	0.126984	0.00701768	8.09332e-10	4.47271e-11
rplY	A0A0M3TU09	A0A0M3TU09_9GAMM 50S ribosomal protein L25 OS=Candidatus Thioglobus autotrophicus GN=rplY PE=3 SV=1	223	Cytoplasmic	J	23	7.66667	1.52753	0.179687	0.0361301	1.23327e-09	2.47976e-10	23	7.66667	1.52753	0.185484	0.0375866	1.27305e-09	2.57973e-10	50	16.6667	4.93288	0.155763	0.0463995	9.92755e-10	2.95727e-10	50	16.6667	4.93288	0.15873	0.047295	1.01166e-09	3.01434e-10
glyS	A0A0M4P9R3	A0A0M4P9R3_9GAMM Glycine--tRNA ligase beta subunit OS=Candidatus Thioglobus autotrophicus GN=glyS PE=3 SV=1	678	Cytoplasmic	J	33	11	0	0.257812	0.00697726	1.76947e-09	4.78878e-11	33	11	0	0.266129	0.00983513	1.82655e-09	6.75026e-11	39	13	1	0.121495	0.0102032	7.74349e-10	6.50298e-11	39	13	1	0.12381	0.0104297	7.89098e-10	6.64733e-11
dnaJ	A0A0M4PJR3	A0A0M4PJR3_9GAMM Chaperone protein DnaJ OS=Candidatus Thioglobus autotrophicus GN=dnaJ PE=3 SV=1	370	Cytoplasmic	O	40	13.3333	2.51661	0.3125	0.0595863	2.14482e-09	4.08966e-10	40	13.3333	2.51661	0.322581	0.0620419	2.21401e-09	4.25819e-10	32	10.6667	1.1547	0.0996885	0.0113023	6.35363e-10	7.20352e-11	32	10.6667	1.1547	0.101587	0.0115372	6.47465e-10	7.35319e-11
SP60_05385	A0A0M4PKX9	A0A0M4PKX9_9GAMM Uncharacterized protein OS=Candidatus Thioglobus autotrophicus GN=SP60_05385 PE=4 SV=1	241	Unknown		46	15.3333	1.1547	0.359375	0.0287579	2.46654e-09	1.97377e-10	46	15.3333	1.1547	0.370968	0.031119	2.54611e-09	2.13582e-10	25	8.33333	0.57735	0.0778816	0.00600016	4.96377e-10	3.82419e-11	25	8.33333	0.57735	0.0793651	0.0061369	5.05832e-10	3.91134e-11
ndk	A0A0M5LED4	A0A0M5LED4_9GAMM Nucleoside diphosphate kinase OS=Candidatus Thioglobus autotrophicus GN=ndk PE=3 SV=1	141	Extracellular	F	50	16.6667	1.1547	0.390625	0.0290548	2.68102e-09	1.99415e-10	50	16.6667	1.1547	0.403226	0.0316623	2.76751e-09	2.17311e-10	19	6.33333	3.51188	0.05919	0.0328819	3.77247e-10	2.09572e-10	19	6.33333	3.51188	0.0603175	0.0335106	3.84433e-10	2.13579e-10
purM	A0A0M4NJC3	A0A0M4NJC3_9GAMM Phosphoribosylformylglycinamidine cyclo-ligase OS=Candidatus Thioglobus autotrophicus GN=purM PE=3 SV=1	333	Cytoplasmic	F	34	11.3333	2.08167	0.265625	0.0493158	1.8231e-09	3.38475e-10	34	11.3333	2.08167	0.274194	0.0513722	1.8819e-09	3.52589e-10	36	12	1.73205	0.11215	0.0166227	7.14784e-10	1.05944e-10	36	12	1.73205	0.114286	0.0169561	7.28398e-10	1.0807e-10
SP60_00990	A0A0M3TTX6	A0A0M3TTX6_9GAMM Aspartyl-tRNA synthetase OS=Candidatus Thioglobus autotrophicus GN=SP60_00990 PE=3 SV=1	583	Cytoplasmic	J	42	14	1.73205	0.328125	0.0415549	2.25206e-09	2.85208e-10	42	14	1.73205	0.33871	0.0437341	2.32471e-09	3.00165e-10	28	9.33333	1.52753	0.0872274	0.0145754	5.55943e-10	9.2896e-11	28	9.33333	1.52753	0.0888889	0.0148646	5.66532e-10	9.47394e-11
metG	A0A0M4NI51	A0A0M4NI51_9GAMM Methionine--tRNA ligase OS=Candidatus Thioglobus autotrophicus GN=metG PE=3 SV=1	667	Cytoplasmic	J	34	11.3333	1.52753	0.265625	0.036516	1.8231e-09	2.50624e-10	34	11.3333	1.52753	0.274194	0.0383203	1.8819e-09	2.63008e-10	35	11.6667	1.1547	0.109034	0.0113999	6.94928e-10	7.2657e-11	35	11.6667	1.1547	0.111111	0.0116402	7.08165e-10	7.41887e-11
rplE	A0A0M4NHE3	A0A0M4NHE3_9GAMM 50S ribosomal protein L5 OS=Candidatus Thioglobus autotrophicus GN=rplE PE=3 SV=1	179	Cytoplasmic	J	40	13.3333	3.51188	0.3125	0.0827431	2.14482e-09	5.67901e-10	40	13.3333	3.51188	0.322581	0.0857972	2.21401e-09	5.88862e-10	29	9.66667	1.52753	0.0903427	0.0145969	5.75798e-10	9.30332e-11	29	9.66667	1.52753	0.0920635	0.0148874	5.86765e-10	9.48845e-11
SP60_00465	A0A0M4PJH7	A0A0M4PJH7_9GAMM Ribosome hibernation promoting factor HPF OS=Candidatus Thioglobus autotrophicus GN=SP60_00465 PE=4 SV=1	98	Cytoplasmic		42	14	1.73205	0.328125	0.0415549	2.25206e-09	2.85208e-10	42	14	1.73205	0.33871	0.0437341	2.32471e-09	3.00165e-10	27	9	1	0.0841121	0.00976612	5.36088e-10	6.22443e-11	27	9	1	0.0857143	0.00996825	5.46299e-10	6.35325e-11
hemE	A0A0M5LEP2	A0A0M5LEP2_9GAMM Uroporphyrinogen decarboxylase OS=Candidatus Thioglobus autotrophicus GN=hemE PE=3 SV=1	344	Cytoplasmic	H	52	17.3333	2.08167	0.40625	0.0500125	2.78826e-09	3.43257e-10	52	17.3333	2.08167	0.419355	0.0526935	2.87821e-09	3.61657e-10	17	5.66667	0.57735	0.0529595	0.00568325	3.37537e-10	3.62221e-11	17	5.66667	0.57735	0.0539683	0.00580247	3.43966e-10	3.6982e-11
yidC	A0A0M5LEI9	A0A0M5LEI9_9GAMM Membrane protein insertase YidC OS=Candidatus Thioglobus autotrophicus GN=yidC PE=3 SV=1	538	CytoplasmicMembrane	U	18	6	0	0.140625	0.00380578	9.65168e-10	2.61206e-11	18	6	0	0.145161	0.00536462	9.96303e-10	3.68196e-11	50	16.6667	0.57735	0.155763	0.00752752	9.92755e-10	4.79766e-11	50	16.6667	0.57735	0.15873	0.00774229	1.01166e-09	4.93454e-11
SP60_07885	A0A0M4NY57	A0A0M4NY57_9GAMM Acyl-[acyl-carrier-protein]--UDP-N-acetylglucosamine O-acyltransferase OS=Candidatus Thioglobus autotrophicus GN=SP60_07885 PE=3 SV=1	265	Cytoplasmic	M	46	15.3333	2.08167	0.359375	0.049749	2.46654e-09	3.41448e-10	46	15.3333	2.08167	0.370968	0.0521955	2.54611e-09	3.5824e-10	22	7.33333	1.1547	0.0685358	0.0110359	4.36812e-10	7.03374e-11	22	7.33333	1.1547	0.0698413	0.0112556	4.45132e-10	7.17375e-11
SP60_01490	A0A0M5LEC8	A0A0M5LEC8_9GAMM Peptidylprolyl isomerase OS=Candidatus Thioglobus autotrophicus GN=SP60_01490 PE=4 SV=1	331	Unknown	O	31	10.3333	1.52753	0.242187	0.0363964	1.66223e-09	2.49804e-10	31	10.3333	1.52753	0.25	0.0380936	1.71585e-09	2.61453e-10	37	12.3333	0.57735	0.115265	0.00664834	7.34639e-10	4.23731e-11	37	12.3333	0.57735	0.11746	0.0068193	7.48632e-10	4.34627e-11
aroB	A0A0M3TTY6	A0A0M3TTY6_9GAMM 3-dehydroquinate synthase OS=Candidatus Thioglobus autotrophicus GN=aroB PE=3 SV=1	358	Cytoplasmic	E	33	11	1	0.257812	0.024454	1.76947e-09	1.67838e-10	33	11	1	0.266129	0.0261162	1.82655e-09	1.79247e-10	34	11.3333	0.57735	0.105919	0.00646941	6.75073e-10	4.12327e-11	34	11.3333	0.57735	0.107937	0.00663111	6.87932e-10	4.22633e-11
gpmI	A0A0M4P8V7	A0A0M4P8V7_9GAMM 2,3-bisphosphoglycerate-independent phosphoglycerate mutase OS=Candidatus Thioglobus autotrophicus GN=gpmI PE=3 SV=1	512	Cytoplasmic	G	34	11.3333	2.08167	0.265625	0.0493158	1.8231e-09	3.38475e-10	34	11.3333	2.08167	0.274194	0.0513722	1.8819e-09	3.52589e-10	33	11	1.73205	0.102804	0.0165539	6.55218e-10	1.05506e-10	33	11	1.73205	0.104762	0.0168834	6.67699e-10	1.07606e-10
cysG	A0A0M4PNK1	A0A0M4PNK1_9GAMM Siroheme synthase OS=Candidatus Thioglobus autotrophicus GN=cysG PE=3 SV=1	461	Cytoplasmic	H	49	16.3333	1.1547	0.382812	0.0289785	2.6274e-09	1.98892e-10	49	16.3333	1.1547	0.395161	0.0315231	2.71216e-09	2.16356e-10	15	5	1	0.046729	0.00947751	2.97826e-10	6.04048e-11	15	5	1	0.047619	0.00966316	3.03499e-10	6.1588e-11
SP60_04600	A0A0M4PN36	A0A0M4PN36_9GAMM Peptidylprolyl isomerase OS=Candidatus Thioglobus autotrophicus GN=SP60_04600 PE=4 SV=1	168	Cytoplasmic	O	25	8.33333	2.08167	0.195312	0.0490745	1.34051e-09	3.36819e-10	25	8.33333	2.08167	0.201613	0.0509111	1.38375e-09	3.49424e-10	41	13.6667	1.52753	0.127726	0.0149106	8.14059e-10	9.50326e-11	41	13.6667	1.52753	0.130159	0.0152189	8.29565e-10	9.69977e-11
SP60_02565	A0A0M3TU30	A0A0M3TU30_9GAMM UDP-glucose 6-dehydrogenase OS=Candidatus Thioglobus autotrophicus GN=SP60_02565 PE=3 SV=1	391	Cytoplasmic	M	41	13.6667	0.57735	0.320313	0.0160702	2.19844e-09	1.10297e-10	41	13.6667	0.57735	0.330645	0.0185586	2.26936e-09	1.27376e-10	25	8.33333	1.1547	0.0778816	0.0111061	4.96377e-10	7.07847e-11	25	8.33333	1.1547	0.0793651	0.0113298	5.05832e-10	7.22103e-11
carA	A0A0M4PMD1	A0A0M4PMD1_9GAMM Carbamoyl-phosphate synthase small chain OS=Candidatus Thioglobus autotrophicus GN=carA PE=3 SV=1	373	Cytoplasmic	F	42	14	3.4641	0.328125	0.0816741	2.25206e-09	5.60563e-10	42	14	3.4641	0.33871	0.0847385	2.32471e-09	5.81596e-10	24	8	0	0.0747664	0.00251938	4.76522e-10	1.60572e-11	24	8	0	0.0761905	0.00261627	4.85599e-10	1.66748e-11
rpsK	A0A0M3TU63	A0A0M3TU63_9GAMM 30S ribosomal protein S11 OS=Candidatus Thioglobus autotrophicus GN=rpsK PE=3 SV=1	127	Cytoplasmic	J	19	6.33333	0.57735	0.148437	0.0141154	1.01879e-09	9.68796e-11	19	6.33333	0.57735	0.153226	0.0150723	1.05165e-09	1.03448e-10	45	15	1	0.140187	0.0104718	8.93479e-10	6.67419e-11	45	15	1	0.142857	0.0107129	9.10498e-10	6.82788e-11
rpsC	A0A0M4NXD3	A0A0M4NXD3_9GAMM 30S ribosomal protein S3 OS=Candidatus Thioglobus autotrophicus GN=rpsC PE=3 SV=1	230	Cytoplasmic	J	25	8.33333	1.1547	0.195312	0.0275747	1.34051e-09	1.89256e-10	25	8.33333	1.1547	0.201613	0.0289128	1.38375e-09	1.98441e-10	38	12.6667	0.57735	0.11838	0.00671021	7.54494e-10	4.27674e-11	38	12.6667	0.57735	0.120635	0.00688433	7.68865e-10	4.38772e-11
prs	A0A0M4NX78	A0A0M4NX78_9GAMM Ribose-phosphate pyrophosphokinase OS=Candidatus Thioglobus autotrophicus GN=prs PE=3 SV=1	320	Cytoplasmic	F	38	12.6667	1.52753	0.296875	0.0366918	2.03758e-09	2.51831e-10	38	12.6667	1.52753	0.306452	0.0386526	2.10331e-09	2.65289e-10	26	8.66667	1.1547	0.0809969	0.0111314	5.16233e-10	7.09457e-11	26	8.66667	1.1547	0.0825397	0.0113565	5.26066e-10	7.23806e-11
SP60_01565	A0A0M3TTT1	A0A0M3TTT1_9GAMM Putative NADH dehydrogenase/NAD(P)H nitroreductase SP60_01565 OS=Candidatus Thioglobus autotrophicus GN=SP60_01565 PE=3 SV=1	193	Unknown	F	56	18.6667	1.52753	0.4375	0.0377085	3.00275e-09	2.58809e-10	56	18.6667	1.52753	0.451613	0.0405502	3.09961e-09	2.78313e-10	10	3.33333	1.1547	0.0311526	0.0108425	1.98551e-10	6.91047e-11	10	3.33333	1.1547	0.031746	0.011051	2.02333e-10	7.04337e-11
pyrC	A0A0M4NWG3	A0A0M4NWG3_9GAMM Dihydroorotase OS=Candidatus Thioglobus autotrophicus GN=pyrC PE=3 SV=1	343	Cytoplasmic	F	24	8	1	0.1875	0.0239805	1.28689e-09	1.64588e-10	24	8	1	0.193548	0.0252288	1.3284e-09	1.73156e-10	40	13.3333	0.57735	0.124611	0.0068371	7.94204e-10	4.35762e-11	40	13.3333	0.57735	0.126984	0.00701768	8.09332e-10	4.47271e-11
leuC	A0A0M4P7Y9	A0A0M4P7Y9_9GAMM 3-isopropylmalate dehydratase large subunit OS=Candidatus Thioglobus autotrophicus GN=leuC PE=3 SV=1	466	Cytoplasmic	E	36	12	2	0.28125	0.047489	1.93034e-09	3.25937e-10	36	12	2	0.290323	0.0495624	1.99261e-09	3.40167e-10	28	9.33333	1.1547	0.0872274	0.0111847	5.55943e-10	7.12856e-11	28	9.33333	1.1547	0.0888889	0.0114129	5.66532e-10	7.27399e-11
SP60_04530	A0A0M4NTR7	A0A0M4NTR7_9GAMM 4Fe-4S ferredoxin OS=Candidatus Thioglobus autotrophicus GN=SP60_04530 PE=4 SV=1	465	CytoplasmicMembrane	C	9	3	0	0.0703125	0.00190289	4.82584e-10	1.30603e-11	9	3	0	0.0725806	0.00268231	4.98151e-10	1.84098e-11	54	18	2	0.168224	0.0195322	1.07218e-09	1.24489e-10	54	18	2	0.171429	0.0199365	1.0926e-09	1.27065e-10
SP60_05430	A0A0M4NHG0	A0A0M4NHG0_9GAMM Cytochrome C OS=Candidatus Thioglobus autotrophicus GN=SP60_05430 PE=4 SV=1	213	Periplasmic	C	41	13.6667	0.57735	0.320313	0.0160702	2.19844e-09	1.10297e-10	41	13.6667	0.57735	0.330645	0.0185586	2.26936e-09	1.27376e-10	22	7.33333	1.52753	0.0685358	0.0144615	4.36812e-10	9.21704e-11	22	7.33333	1.52753	0.0698413	0.0147442	4.45132e-10	9.3972e-11
SP60_04915	A0A0M4NHA3	A0A0M4NHA3_9GAMM Uncharacterized protein OS=Candidatus Thioglobus autotrophicus GN=SP60_04915 PE=4 SV=1	126	Unknown		60	20	0	0.46875	0.0126859	3.21723e-09	8.70688e-11	60	20	0	0.483871	0.0178821	3.32101e-09	1.22732e-10	3	1	0	0.00934579	0.000314923	5.95653e-11	2.00716e-12	3	1	0	0.00952381	0.000327034	6.06999e-11	2.08435e-12
pyrD	A0A0M4NH29	A0A0M4NH29_9GAMM Dihydroorotate dehydrogenase OS=Candidatus Thioglobus autotrophicus GN=pyrD PE=3 SV=1	321	Cytoplasmic	F	24	8	1	0.1875	0.0239805	1.28689e-09	1.64588e-10	24	8	1	0.193548	0.0252288	1.3284e-09	1.73156e-10	38	12.6667	1.52753	0.11838	0.0148228	7.54494e-10	9.44728e-11	38	12.6667	1.52753	0.120635	0.0151261	7.68865e-10	9.64062e-11
ribB	A0A0M5LEC3	A0A0M5LEC3_9GAMM 3,4-dihydroxy-2-butanone 4-phosphate synthase OS=Candidatus Thioglobus autotrophicus GN=ribB PE=3 SV=1	358	Cytoplasmic	H	35	11.6667	0.57735	0.273438	0.0154229	1.87672e-09	1.05854e-10	35	11.6667	0.57735	0.282258	0.0174333	1.93726e-09	1.19652e-10	28	9.33333	0.57735	0.0872274	0.00614443	5.55943e-10	3.91614e-11	28	9.33333	0.57735	0.0888889	0.00628896	5.66532e-10	4.00826e-11
SP60_07640	A0A0M4PLK5	A0A0M4PLK5_9GAMM Serine acetyltransferase OS=Candidatus Thioglobus autotrophicus GN=SP60_07640 PE=3 SV=1	232	Cytoplasmic	E	36	12	1	0.28125	0.0246425	1.93034e-09	1.69132e-10	36	12	1	0.290323	0.0264659	1.99261e-09	1.81647e-10	26	8.66667	0.57735	0.0809969	0.00604681	5.16233e-10	3.85392e-11	26	8.66667	0.57735	0.0825397	0.00618608	5.26066e-10	3.94269e-11
hemC	A0A0M4NU90	A0A0M4NU90_9GAMM Porphobilinogen deaminase OS=Candidatus Thioglobus autotrophicus GN=hemC PE=3 SV=1	305	Cytoplasmic	H	52	17.3333	3.21455	0.40625	0.076139	2.78826e-09	5.22574e-10	52	17.3333	3.21455	0.419355	0.0793005	2.87821e-09	5.44272e-10	10	3.33333	0.57735	0.0311526	0.00549696	1.98551e-10	3.50348e-11	10	3.33333	0.57735	0.031746	0.00560559	2.02333e-10	3.57272e-11
SP60_03690	A0A0M5LEJ2	A0A0M5LEJ2_9GAMM Uncharacterized protein OS=Candidatus Thioglobus autotrophicus GN=SP60_03690 PE=4 SV=1	235	Cytoplasmic		60	20	4	0.46875	0.0946044	3.21723e-09	6.4931e-10	60	20	4	0.483871	0.0984125	3.32101e-09	6.75446e-10
SP60_03325	A0A0M4NIJ3	A0A0M4NIJ3_9GAMM Uncharacterized protein OS=Candidatus Thioglobus autotrophicus GN=SP60_03325 PE=3 SV=1	520	OuterMembrane	U	21	7	2	0.164062	0.0470848	1.12603e-09	3.23163e-10	21	7	2	0.169355	0.0487902	1.16235e-09	3.34867e-10	40	13.3333	1.1547	0.124611	0.0115797	7.94204e-10	7.38032e-11	40	13.3333	1.1547	0.126984	0.0118301	8.09332e-10	7.53989e-11
SP60_03910	A0A0M3TU71	A0A0M3TU71_9GAMM Ribulose-phosphate 3-epimerase OS=Candidatus Thioglobus autotrophicus GN=SP60_03910 PE=3 SV=1	224	Cytoplasmic	G	22	7.33333	2.08167	0.171875	0.0490103	1.17965e-09	3.36378e-10	22	7.33333	2.08167	0.177419	0.0507879	1.2177e-09	3.48579e-10	39	13	1	0.121495	0.0102032	7.74349e-10	6.50298e-11	39	13	1	0.12381	0.0104297	7.89098e-10	6.64733e-11
SP60_02705	A0A0M3TTX1	A0A0M3TTX1_9GAMM Uncharacterized protein OS=Candidatus Thioglobus autotrophicus GN=SP60_02705 PE=4 SV=1	110	Cytoplasmic		32	10.6667	1.1547	0.25	0.0278962	1.71585e-09	1.91463e-10	32	10.6667	1.1547	0.258065	0.0295194	1.7712e-09	2.02604e-10	29	9.66667	0.57735	0.0903427	0.00619533	5.75798e-10	3.94858e-11	29	9.66667	0.57735	0.0920635	0.00634258	5.86765e-10	4.04243e-11
SP60_01000	A0A0M4P7X2	A0A0M4P7X2_9GAMM Probable transcriptional regulatory protein SP60_01000 OS=Candidatus Thioglobus autotrophicus GN=SP60_01000 PE=3 SV=1	247	Cytoplasmic	K	33	11	1.73205	0.257812	0.0411902	1.76947e-09	2.82705e-10	33	11	1.73205	0.266129	0.0430432	1.82655e-09	2.95423e-10	28	9.33333	2.08167	0.0872274	0.0196756	5.55943e-10	1.25402e-10	28	9.33333	2.08167	0.0888889	0.020059	5.66532e-10	1.27846e-10
ychF	A0A0M4NH17	A0A0M4NH17_9GAMM Ribosome-binding ATPase YchF OS=Candidatus Thioglobus autotrophicus GN=ychF PE=3 SV=1	363	Cytoplasmic	J	37	12.3333	1.1547	0.289062	0.0281713	1.98396e-09	1.93351e-10	37	12.3333	1.1547	0.298387	0.0300339	2.04796e-09	2.06136e-10	23	7.66667	1.52753	0.0716511	0.0144787	4.56667e-10	9.22796e-11	23	7.66667	1.52753	0.0730159	0.0147623	4.65366e-10	9.40875e-11
SP60_05880	A0A0M5LEN1	A0A0M5LEN1_9GAMM Glutathione reductase OS=Candidatus Thioglobus autotrophicus GN=SP60_05880 PE=3 SV=1	448	Cytoplasmic	O	21	7	1	0.164062	0.0238544	1.12603e-09	1.63722e-10	21	7	1	0.169355	0.02499	1.16235e-09	1.71517e-10	39	13	1	0.121495	0.0102032	7.74349e-10	6.50298e-11	39	13	1	0.12381	0.0104297	7.89098e-10	6.64733e-11
SP60_07310	A0A0M4PP37	A0A0M4PP37_9GAMM Uncharacterized protein OS=Candidatus Thioglobus autotrophicus GN=SP60_07310 PE=4 SV=1	216	Unknown		22	7.33333	0.57735	0.171875	0.0143088	1.17965e-09	9.82073e-11	22	7.33333	0.57735	0.177419	0.0154305	1.2177e-09	1.05906e-10	38	12.6667	1.52753	0.11838	0.0148228	7.54494e-10	9.44728e-11	38	12.6667	1.52753	0.120635	0.0151261	7.68865e-10	9.64062e-11
SP60_08125	A0A0M3TUL9	A0A0M3TUL9_9GAMM Ribonucleoside-diphosphate reductase OS=Candidatus Thioglobus autotrophicus GN=SP60_08125 PE=3 SV=1	758	Cytoplasmic	F	30	10	2.64575	0.234375	0.0623334	1.60861e-09	4.2782e-10	30	10	2.64575	0.241935	0.0646315	1.6605e-09	4.43593e-10	30	10	1	0.0934579	0.00986213	5.95653e-10	6.28561e-11	30	10	1	0.0952381	0.0100697	6.06999e-10	6.41788e-11
rpsE	A0A0M3TUC3	A0A0M3TUC3_9GAMM 30S ribosomal protein S5 OS=Candidatus Thioglobus autotrophicus GN=rpsE PE=3 SV=1	172	Cytoplasmic	J	25	8.33333	1.1547	0.195312	0.0275747	1.34051e-09	1.89256e-10	25	8.33333	1.1547	0.201613	0.0289128	1.38375e-09	1.98441e-10	36	12	0	0.11215	0.00377907	7.14784e-10	2.40859e-11	36	12	0	0.114286	0.00392441	7.28398e-10	2.50122e-11
nusA	A0A0M4NTP4	A0A0M4NTP4_9GAMM Transcription termination/antitermination protein NusA OS=Candidatus Thioglobus autotrophicus GN=nusA PE=3 SV=1	491	Cytoplasmic	K	24	8	2	0.1875	0.0471489	1.28689e-09	3.23602e-10	24	8	2	0.193548	0.0489129	1.3284e-09	3.3571e-10	35	11.6667	1.1547	0.109034	0.0113999	6.94928e-10	7.2657e-11	35	11.6667	1.1547	0.111111	0.0116402	7.08165e-10	7.41887e-11
rplW	A0A0M5LEL2	A0A0M5LEL2_9GAMM 50S ribosomal protein L23 OS=Candidatus Thioglobus autotrophicus GN=rplW PE=3 SV=1	96	Cytoplasmic		24	8	1	0.1875	0.0239805	1.28689e-09	1.64588e-10	24	8	1	0.193548	0.0252288	1.3284e-09	1.73156e-10	35	11.6667	0.57735	0.109034	0.00652791	6.94928e-10	4.16056e-11	35	11.6667	0.57735	0.111111	0.00669265	7.08165e-10	4.26555e-11
SP60_06515	A0A0M4NUB5	A0A0M4NUB5_9GAMM Adenosylhomocysteinase OS=Candidatus Thioglobus autotrophicus GN=SP60_06515 PE=3 SV=1	456	Cytoplasmic	H	25	8.33333	1.1547	0.195312	0.0275747	1.34051e-09	1.89256e-10	25	8.33333	1.1547	0.201613	0.0289128	1.38375e-09	1.98441e-10	34	11.3333	0.57735	0.105919	0.00646941	6.75073e-10	4.12327e-11	34	11.3333	0.57735	0.107937	0.00663111	6.87932e-10	4.22633e-11
SP60_05160	A0A0M4P9A1	A0A0M4P9A1_9GAMM Rubrerythrin OS=Candidatus Thioglobus autotrophicus GN=SP60_05160 PE=4 SV=1	192	Cytoplasmic	C	40	13.3333	1.52753	0.3125	0.0367867	2.14482e-09	2.52483e-10	40	13.3333	1.52753	0.322581	0.0388315	2.21401e-09	2.66517e-10	18	6	1.73205	0.0560748	0.0162973	3.57392e-10	1.03871e-10	18	6	1.73205	0.0571429	0.016612	3.64199e-10	1.05876e-10
hemF	A0A0M4NHK0	A0A0M4NHK0_9GAMM Oxygen-dependent coproporphyrinogen-III oxidase OS=Candidatus Thioglobus autotrophicus GN=hemF PE=3 SV=1	302	Cytoplasmic	H	22	7.33333	1.1547	0.171875	0.0274601	1.17965e-09	1.8847e-10	22	7.33333	1.1547	0.177419	0.0286954	1.2177e-09	1.96949e-10	37	12.3333	0.57735	0.115265	0.00664834	7.34639e-10	4.23731e-11	37	12.3333	0.57735	0.11746	0.0068193	7.48632e-10	4.34627e-11
proS	A0A0M4NXS9	A0A0M4NXS9_9GAMM Proline--tRNA ligase OS=Candidatus Thioglobus autotrophicus GN=proS PE=3 SV=1	561	Cytoplasmic	J	28	9.33333	0.57735	0.21875	0.01477	1.50137e-09	1.01373e-10	28	9.33333	0.57735	0.225806	0.0162711	1.5498e-09	1.11675e-10	30	10	1	0.0934579	0.00986213	5.95653e-10	6.28561e-11	30	10	1	0.0952381	0.0100697	6.06999e-10	6.41788e-11
lon	A0A0M3TU66	A0A0M3TU66_9GAMM Lon protease OS=Candidatus Thioglobus autotrophicus GN=lon PE=2 SV=1	778	Cytoplasmic	O	40	13.3333	3.05505	0.3125	0.0721005	2.14482e-09	4.94856e-10	40	13.3333	3.05505	0.322581	0.0748677	2.21401e-09	5.13849e-10	18	6	1	0.0560748	0.00953489	3.57392e-10	6.07705e-11	18	6	1	0.0571429	0.00972385	3.64199e-10	6.19748e-11
bioB	A0A0M5LKJ4	A0A0M5LKJ4_9GAMM Biotin synthase OS=Candidatus Thioglobus autotrophicus GN=bioB PE=3 SV=1	318	Cytoplasmic	H	15	5	1.73205	0.117187	0.0407186	8.04307e-10	2.79469e-10	15	5	1.73205	0.120968	0.0421422	8.30252e-10	2.8924e-10	42	14	1	0.130841	0.0103336	8.33914e-10	6.58608e-11	42	14	1	0.133333	0.0105672	8.49798e-10	6.73498e-11
rpsI	A0A0M3TTX9	A0A0M3TTX9_9GAMM 30S ribosomal protein S9 OS=Candidatus Thioglobus autotrophicus GN=rpsI PE=3 SV=1	131	Cytoplasmic	J	19	6.33333	1.52753	0.148437	0.036026	1.01879e-09	2.47262e-10	19	6.33333	1.52753	0.153226	0.0373876	1.05165e-09	2.56607e-10	39	13	1.73205	0.121495	0.0166971	7.74349e-10	1.06419e-10	39	13	1.73205	0.12381	0.0170348	7.89098e-10	1.08571e-10
SP60_05945	A0A0M4NHL3	A0A0M4NHL3_9GAMM Phosphoenolpyruvate synthase OS=Candidatus Thioglobus autotrophicus GN=SP60_05945 PE=3 SV=1	790	Cytoplasmic	G	34	11.3333	0.57735	0.265625	0.0153226	1.8231e-09	1.05166e-10	34	11.3333	0.57735	0.274194	0.0172566	1.8819e-09	1.18439e-10	23	7.66667	0.57735	0.0716511	0.00591134	4.56667e-10	3.76759e-11	23	7.66667	0.57735	0.0730159	0.00604323	4.65366e-10	3.85165e-11
accA	A0A0M4NTU4	A0A0M4NTU4_9GAMM Acetyl-coenzyme A carboxylase carboxyl transferase subunit alpha OS=Candidatus Thioglobus autotrophicus GN=accA PE=3 SV=1	316	Cytoplasmic	I	37	12.3333	1.52753	0.289062	0.0366461	1.98396e-09	2.51518e-10	37	12.3333	1.52753	0.298387	0.0385664	2.04796e-09	2.64697e-10	20	6.66667	0.57735	0.0623053	0.00578986	3.97102e-10	3.69016e-11	20	6.66667	0.57735	0.0634921	0.00591504	4.04666e-10	3.76994e-11
tatA	A0A0M5LF74	A0A0M5LF74_9GAMM Sec-independent protein translocase protein TatA OS=Candidatus Thioglobus autotrophicus GN=tatA PE=3 SV=1	70	CytoplasmicMembrane		37	12.3333	0.57735	0.289062	0.0156302	1.98396e-09	1.07277e-10	37	12.3333	0.57735	0.298387	0.0177963	2.04796e-09	1.22144e-10	20	6.66667	1.1547	0.0623053	0.0109939	3.97102e-10	7.00696e-11	20	6.66667	1.1547	0.0634921	0.0112112	4.04666e-10	7.14543e-11
hscA	A0A0M4NXL6	A0A0M4NXL6_9GAMM Chaperone protein HscA homolog OS=Candidatus Thioglobus autotrophicus GN=hscA PE=3 SV=1	614	Cytoplasmic	F	52	17.3333	2.51661	0.40625	0.059999	2.78826e-09	4.11798e-10	52	17.3333	2.51661	0.419355	0.0628272	2.87821e-09	4.31209e-10	5	1.66667	0.57735	0.0155763	0.00542126	9.92755e-11	3.45524e-11	5	1.66667	0.57735	0.015873	0.00552552	1.01166e-10	3.52168e-11
alaS	A0A0M5LKW4	A0A0M5LKW4_9GAMM Alanine--tRNA ligase OS=Candidatus Thioglobus autotrophicus GN=alaS PE=3 SV=1	865	Cytoplasmic	J	31	10.3333	0.57735	0.242187	0.0150355	1.66223e-09	1.03195e-10	31	10.3333	0.57735	0.25	0.0167472	1.71585e-09	1.14943e-10	26	8.66667	2.08167	0.0809969	0.0196453	5.16233e-10	1.25209e-10	26	8.66667	2.08167	0.0825397	0.020027	5.26066e-10	1.27642e-10
SP60_00515	A0A0M4P7R4	A0A0M4P7R4_9GAMM Acetolactate synthase OS=Candidatus Thioglobus autotrophicus GN=SP60_00515 PE=3 SV=1	577	Cytoplasmic	E	34	11.3333	1.52753	0.265625	0.036516	1.8231e-09	2.50624e-10	34	11.3333	1.52753	0.274194	0.0383203	1.8819e-09	2.63008e-10	23	7.66667	1.52753	0.0716511	0.0144787	4.56667e-10	9.22796e-11	23	7.66667	1.52753	0.0730159	0.0147623	4.65366e-10	9.40875e-11
fabH	A0A0M4NHL0	A0A0M4NHL0_9GAMM 3-oxoacyl-[acyl-carrier-protein] synthase 3 OS=Candidatus Thioglobus autotrophicus GN=fabH PE=3 SV=1	314	Cytoplasmic	I	35	11.6667	2.08167	0.273438	0.0493471	1.87672e-09	3.3869e-10	35	11.6667	2.08167	0.282258	0.0514318	1.93726e-09	3.52998e-10	21	7	1	0.0654206	0.00960227	4.16957e-10	6.11999e-11	21	7	1	0.0666667	0.00979508	4.24899e-10	6.24288e-11
clpP	A0A0M5LHL6	A0A0M5LHL6_9GAMM ATP-dependent Clp protease proteolytic subunit OS=Candidatus Thioglobus autotrophicus GN=clpP PE=3 SV=1	198	Cytoplasmic	O	25	8.33333	2.51661	0.195312	0.0592195	1.34051e-09	4.06448e-10	25	8.33333	2.51661	0.201613	0.06134	1.38375e-09	4.21002e-10	29	9.66667	1.1547	0.0903427	0.0112128	5.75798e-10	7.14644e-11	29	9.66667	1.1547	0.0920635	0.0114425	5.86765e-10	7.29287e-11
SP60_04690	A0A0M3TU37	A0A0M3TU37_9GAMM ADP-ribose diphosphatase OS=Candidatus Thioglobus autotrophicus GN=SP60_04690 PE=4 SV=1	184	Cytoplasmic	F	33	11	0	0.257812	0.00697726	1.76947e-09	4.78878e-11	33	11	0	0.266129	0.00983513	1.82655e-09	6.75026e-11	22	7.33333	1.52753	0.0685358	0.0144615	4.36812e-10	9.21704e-11	22	7.33333	1.52753	0.0698413	0.0147442	4.45132e-10	9.3972e-11
SP60_03970	A0A0M4NTK9	A0A0M4NTK9_9GAMM Uncharacterized protein OS=Candidatus Thioglobus autotrophicus GN=SP60_03970 PE=4 SV=1	171	Unknown		193	64.3333	7.63763	1.50781	0.183599	1.03487e-08	1.26012e-09	41	13.6667	2.3094	0.330645	0.0571932	2.26936e-09	3.92541e-10	132	44	1	0.411215	0.0167137	2.62087e-09	1.06525e-10	38	12.6667	3.05505	0.120635	0.0293891	7.68865e-10	1.87311e-10
infC	A0A0M4NXY3	A0A0M4NXY3_9GAMM Translation initiation factor IF-3 OS=Candidatus Thioglobus autotrophicus GN=infC PE=3 SV=1	162	Cytoplasmic	J	23	7.66667	0.57735	0.179687	0.0143789	1.23327e-09	9.86886e-11	23	7.66667	0.57735	0.185484	0.0155595	1.27305e-09	1.06791e-10	31	10.3333	1.1547	0.0965732	0.0112716	6.15508e-10	7.18392e-11	31	10.3333	1.1547	0.0984127	0.0115047	6.27232e-10	7.33248e-11
SP60_02710	A0A0M4PML2	A0A0M4PML2_9GAMM Uncharacterized protein OS=Candidatus Thioglobus autotrophicus GN=SP60_02710 PE=4 SV=1	227	Cytoplasmic		31	10.3333	1.1547	0.242187	0.0278457	1.66223e-09	1.91117e-10	31	10.3333	1.1547	0.25	0.0294244	1.71585e-09	2.01952e-10	23	7.66667	1.52753	0.0716511	0.0144787	4.56667e-10	9.22796e-11	23	7.66667	1.52753	0.0730159	0.0147623	4.65366e-10	9.40875e-11
SP60_03110	A0A0M4NIH2	A0A0M4NIH2_9GAMM Protein-L-isoaspartate(D-aspartate) O-methyltransferase OS=Candidatus Thioglobus autotrophicus GN=SP60_03110 PE=4 SV=1	218	Cytoplasmic	O	32	10.6667	1.1547	0.25	0.0278962	1.71585e-09	1.91463e-10	32	10.6667	1.1547	0.258065	0.0295194	1.7712e-09	2.02604e-10	22	7.33333	0.57735	0.0685358	0.00586925	4.36812e-10	3.74076e-11	22	7.33333	0.57735	0.0698413	0.00599883	4.45132e-10	3.82334e-11
SP60_01840	A0A0M4NI36	A0A0M4NI36_9GAMM Nitrate reductase OS=Candidatus Thioglobus autotrophicus GN=SP60_01840 PE=4 SV=1	257	CytoplasmicMembrane	C	44	14.6667	1.52753	0.34375	0.0369903	2.3593e-09	2.5388e-10	44	14.6667	1.52753	0.354839	0.0392139	2.43541e-09	2.69141e-10	10	3.33333	0.57735	0.0311526	0.00549696	1.98551e-10	3.50348e-11	10	3.33333	0.57735	0.031746	0.00560559	2.02333e-10	3.57272e-11
SP60_05800	A0A0M5LHM1	A0A0M5LHM1_9GAMM Nitrogen regulatory protein P-II 1 OS=Candidatus Thioglobus autotrophicus GN=SP60_05800 PE=3 SV=1	112	CytoplasmicMembrane	E	31	10.3333	1.1547	0.242187	0.0278457	1.66223e-09	1.91117e-10	31	10.3333	1.1547	0.25	0.0294244	1.71585e-09	2.01952e-10	23	7.66667	0.57735	0.0716511	0.00591134	4.56667e-10	3.76759e-11	23	7.66667	0.57735	0.0730159	0.00604323	4.65366e-10	3.85165e-11
fabG	A0A0M4NIC4	A0A0M4NIC4_9GAMM 3-ketoacyl-ACP reductase OS=Candidatus Thioglobus autotrophicus GN=fabG PE=4 SV=1	248	Cytoplasmic	I	31	10.3333	1.52753	0.242187	0.0363964	1.66223e-09	2.49804e-10	31	10.3333	1.52753	0.25	0.0380936	1.71585e-09	2.61453e-10	22	7.33333	0.57735	0.0685358	0.00586925	4.36812e-10	3.74076e-11	22	7.33333	0.57735	0.0698413	0.00599883	4.45132e-10	3.82334e-11
SP60_04810	A0A0M5LEK8	A0A0M5LEK8_9GAMM Uncharacterized protein OS=Candidatus Thioglobus autotrophicus GN=SP60_04810 PE=4 SV=1	101	Unknown		41	13.6667	1.52753	0.320313	0.0368359	2.19844e-09	2.5282e-10	41	13.6667	1.52753	0.330645	0.038924	2.26936e-09	2.67152e-10	11	3.66667	0.57735	0.0342679	0.00551797	2.18406e-10	3.51687e-11	11	3.66667	0.57735	0.0349206	0.00562781	2.22566e-10	3.58688e-11
SP60_03985	A0A0M4P8W3	A0A0M4P8W3_9GAMM Uncharacterized protein OS=Candidatus Thioglobus autotrophicus GN=SP60_03985 PE=4 SV=1	268	Unknown	S	14	4.66667	1.52753	0.109375	0.0359235	7.50686e-10	2.46558e-10	14	4.66667	1.52753	0.112903	0.0371911	7.74902e-10	2.55258e-10	38	12.6667	2.08167	0.11838	0.0198596	7.54494e-10	1.26575e-10	38	12.6667	2.08167	0.120635	0.0202535	7.68865e-10	1.29086e-10
SP60_02240	A0A0M4P8B4	A0A0M4P8B4_9GAMM ABC transporter ATP-binding protein OS=Candidatus Thioglobus autotrophicus GN=SP60_02240 PE=4 SV=1	583	CytoplasmicMembrane	V	25	8.33333	2.08167	0.195312	0.0490745	1.34051e-09	3.36819e-10	25	8.33333	2.08167	0.201613	0.0509111	1.38375e-09	3.49424e-10	27	9	1	0.0841121	0.00976612	5.36088e-10	6.22443e-11	27	9	1	0.0857143	0.00996825	5.46299e-10	6.35325e-11
SP60_00100	A0A0M4NFT0	A0A0M4NFT0_9GAMM Methionine synthase OS=Candidatus Thioglobus autotrophicus GN=SP60_00100 PE=4 SV=1	1217	Cytoplasmic	E	28	9.33333	1.1547	0.21875	0.0277032	1.50137e-09	1.90139e-10	28	9.33333	1.1547	0.225806	0.0291561	1.5498e-09	2.0011e-10	24	8	1.73205	0.0747664	0.0163823	4.76522e-10	1.04412e-10	24	8	1.73205	0.0761905	0.0167019	4.85599e-10	1.06449e-10
msbA	A0A0M3TUB4	A0A0M3TUB4_9GAMM Lipid A export ATP-binding/permease protein MsbA OS=Candidatus Thioglobus autotrophicus GN=msbA PE=3 SV=1	573	CytoplasmicMembrane	V	32	10.6667	1.52753	0.25	0.0364351	1.71585e-09	2.50069e-10	32	10.6667	1.52753	0.258065	0.038167	1.7712e-09	2.61956e-10	21	7	1.73205	0.0654206	0.0163368	4.16957e-10	1.04122e-10	21	7	1.73205	0.0666667	0.0166538	4.24899e-10	1.06143e-10
valS	A0A0M4NHM7	A0A0M4NHM7_9GAMM Valine--tRNA ligase OS=Candidatus Thioglobus autotrophicus GN=valS PE=3 SV=1	915	Cytoplasmic	J	31	10.3333	2.3094	0.242187	0.054522	1.66223e-09	3.74207e-10	31	10.3333	2.3094	0.25	0.0566313	1.71585e-09	3.88685e-10	21	7	0	0.0654206	0.00220446	4.16957e-10	1.40501e-11	21	7	0	0.0666667	0.00228924	4.24899e-10	1.45904e-11
SP60_05660	A0A0M3TUD5	A0A0M3TUD5_9GAMM NADH:ubiquinone oxidoreductase subunit J OS=Candidatus Thioglobus autotrophicus GN=SP60_05660 PE=3 SV=1	203	CytoplasmicMembrane	C	33	11	2	0.257812	0.0473914	1.76947e-09	3.25267e-10	33	11	2	0.266129	0.0493765	1.82655e-09	3.38892e-10	19	6.33333	0.57735	0.05919	0.00575263	3.77247e-10	3.66643e-11	19	6.33333	0.57735	0.0603175	0.00587573	3.84433e-10	3.74489e-11
SP60_07620	A0A0M4NI45	A0A0M4NI45_9GAMM Uncharacterized protein OS=Candidatus Thioglobus autotrophicus GN=SP60_07620 PE=4 SV=1	430	Unknown	M	33	11	1.73205	0.257812	0.0411902	1.76947e-09	2.82705e-10	33	11	1.73205	0.266129	0.0430432	1.82655e-09	2.95423e-10	19	6.33333	0.57735	0.05919	0.00575263	3.77247e-10	3.66643e-11	19	6.33333	0.57735	0.0603175	0.00587573	3.84433e-10	3.74489e-11
trpB	A0A0M4NT03	A0A0M4NT03_9GAMM Tryptophan synthase beta chain OS=Candidatus Thioglobus autotrophicus GN=trpB PE=3 SV=1	405	Cytoplasmic	E	17	5.66667	1.52753	0.132812	0.0359814	9.11548e-10	2.46955e-10	17	5.66667	1.52753	0.137097	0.0373019	9.40952e-10	2.56019e-10	34	11.3333	1.1547	0.105919	0.0113665	6.75073e-10	7.24442e-11	34	11.3333	1.1547	0.107937	0.0116049	6.87932e-10	7.39639e-11
leuS	A0A0M4NTL7	A0A0M4NTL7_9GAMM Leucine--tRNA ligase OS=Candidatus Thioglobus autotrophicus GN=leuS PE=3 SV=1	816	Cytoplasmic	J	29	9.66667	0.57735	0.226562	0.014856	1.55499e-09	1.01963e-10	29	9.66667	0.57735	0.233871	0.0164259	1.60515e-09	1.12738e-10	22	7.33333	0.57735	0.0685358	0.00586925	4.36812e-10	3.74076e-11	22	7.33333	0.57735	0.0698413	0.00599883	4.45132e-10	3.82334e-11
SP60_03460	A0A0M4PKC9	A0A0M4PKC9_9GAMM Preprotein translocase subunit YajC OS=Candidatus Thioglobus autotrophicus GN=SP60_03460 PE=4 SV=1	111	CytoplasmicMembrane	U	26	8.66667	1.52753	0.203125	0.036221	1.39413e-09	2.486e-10	26	8.66667	1.52753	0.209677	0.0377599	1.4391e-09	2.59162e-10	24	8	1.73205	0.0747664	0.0163823	4.76522e-10	1.04412e-10	24	8	1.73205	0.0761905	0.0167019	4.85599e-10	1.06449e-10
SP60_05600	A0A0M4PL02	A0A0M4PL02_9GAMM Uncharacterized protein OS=Candidatus Thioglobus autotrophicus GN=SP60_05600 PE=4 SV=1	145	Unknown		32	10.6667	0.57735	0.25	0.0151288	1.71585e-09	1.03836e-10	32	10.6667	0.57735	0.258065	0.0169135	1.7712e-09	1.16084e-10	18	6	1.73205	0.0560748	0.0162973	3.57392e-10	1.03871e-10	18	6	1.73205	0.0571429	0.016612	3.64199e-10	1.05876e-10
SP60_02165	A0A0M4NXT6	A0A0M4NXT6_9GAMM Uncharacterized protein OS=Candidatus Thioglobus autotrophicus GN=SP60_02165 PE=4 SV=1	369	Unknown		34	11.3333	1.1547	0.265625	0.0280018	1.8231e-09	1.92188e-10	34	11.3333	1.1547	0.274194	0.0297173	1.8819e-09	2.03962e-10	16	5.33333	1.1547	0.0498442	0.0109215	3.17682e-10	6.96081e-11	16	5.33333	1.1547	0.0507937	0.0111346	3.23733e-10	7.09663e-11
aroC	A0A0M4NVF7	A0A0M4NVF7_9GAMM Chorismate synthase OS=Candidatus Thioglobus autotrophicus GN=aroC PE=3 SV=1	366	Cytoplasmic	E	34	11.3333	1.52753	0.265625	0.036516	1.8231e-09	2.50624e-10	34	11.3333	1.52753	0.274194	0.0383203	1.8819e-09	2.63008e-10	16	5.33333	1.1547	0.0498442	0.0109215	3.17682e-10	6.96081e-11	16	5.33333	1.1547	0.0507937	0.0111346	3.23733e-10	7.09663e-11
clpX	A0A0M4PKY7	A0A0M4PKY7_9GAMM ATP-dependent Clp protease ATP-binding subunit ClpX OS=Candidatus Thioglobus autotrophicus GN=clpX PE=3 SV=1	421	Cytoplasmic	O	30	10	1	0.234375	0.0242806	1.60861e-09	1.66648e-10	30	10	1	0.241935	0.0257928	1.6605e-09	1.77027e-10	19	6.33333	1.52753	0.05919	0.0144146	3.77247e-10	9.18712e-11	19	6.33333	1.52753	0.0603175	0.0146946	3.84433e-10	9.36556e-11
Randomized	RAND1_A0A0M4PLU5_1018	Randomized Protein Sequence	519																	18	6	0	0.0560748	0.00188954	3.57392e-10	1.20429e-11	18	6	0	0.0571429	0.0019622	3.64199e-10	1.25061e-11
trkA	A0A0M4NVL1	A0A0M4NVL1_9GAMM Potassium transporter peripheral membrane component OS=Candidatus Thioglobus autotrophicus GN=trkA PE=4 SV=1	457	CytoplasmicMembrane	P	46	15.3333	1.1547	0.359375	0.0287579	2.46654e-09	1.97377e-10	46	15.3333	1.1547	0.370968	0.031119	2.54611e-09	2.13582e-10
gatC	A0A0M4NVL5	A0A0M4NVL5_9GAMM Aspartyl/glutamyl-tRNA(Asn/Gln) amidotransferase subunit C OS=Candidatus Thioglobus autotrophicus GN=gatC PE=3 SV=1	95	Cytoplasmic		18	6	1.73205	0.140625	0.0407729	9.65168e-10	2.79842e-10	18	6	1.73205	0.145161	0.0422464	9.96303e-10	2.89955e-10	29	9.66667	0.57735	0.0903427	0.00619533	5.75798e-10	3.94858e-11	29	9.66667	0.57735	0.0920635	0.00634258	5.86765e-10	4.04243e-11
hisA	A0A0M4NGV2	A0A0M4NGV2_9GAMM 1-(5-phosphoribosyl)-5-[(5-phosphoribosylamino)methylideneamino] imidazole-4-carboxamide isomerase OS=Candidatus Thioglobus autotrophicus GN=hisA PE=3 SV=1	244	Cytoplasmic	E	20	6.66667	1.52753	0.15625	0.0360502	1.07241e-09	2.47428e-10	20	6.66667	1.52753	0.16129	0.0374339	1.107e-09	2.56924e-10	28	9.33333	1.52753	0.0872274	0.0145754	5.55943e-10	9.2896e-11	28	9.33333	1.52753	0.0888889	0.0148646	5.66532e-10	9.47394e-11
SP60_06250	A0A0M4NJI2	A0A0M4NJI2_9GAMM Uncharacterized protein OS=Candidatus Thioglobus autotrophicus GN=SP60_06250 PE=4 SV=1	165	Unknown		25	8.33333	1.52753	0.195312	0.0361895	1.34051e-09	2.48383e-10	25	8.33333	1.52753	0.201613	0.0376999	1.38375e-09	2.5875e-10	23	7.66667	0.57735	0.0716511	0.00591134	4.56667e-10	3.76759e-11	23	7.66667	0.57735	0.0730159	0.00604323	4.65366e-10	3.85165e-11
SP60_00945	A0A0M4PJN1	A0A0M4PJN1_9GAMM Glutathione peroxidase OS=Candidatus Thioglobus autotrophicus GN=SP60_00945 PE=4 SV=1	242	Unknown	O	36	12	1	0.28125	0.0246425	1.93034e-09	1.69132e-10	36	12	1	0.290323	0.0264659	1.99261e-09	1.81647e-10	13	4.33333	1.52753	0.0404984	0.014341	2.58116e-10	9.14023e-11	13	4.33333	1.52753	0.0412698	0.0146167	2.63033e-10	9.31595e-11
dapE	A0A0M4NHJ8	A0A0M4NHJ8_9GAMM Succinyl-diaminopimelate desuccinylase OS=Candidatus Thioglobus autotrophicus GN=dapE PE=3 SV=1	376	Cytoplasmic	E	25	8.33333	2.51661	0.195312	0.0592195	1.34051e-09	4.06448e-10	25	8.33333	2.51661	0.201613	0.06134	1.38375e-09	4.21002e-10	22	7.33333	2.08167	0.0685358	0.0195914	4.36812e-10	1.24866e-10	22	7.33333	2.08167	0.0698413	0.0199699	4.45132e-10	1.27278e-10
kdsA	A0A0M4NI12	A0A0M4NI12_9GAMM 2-dehydro-3-deoxyphosphooctonate aldolase OS=Candidatus Thioglobus autotrophicus GN=kdsA PE=3 SV=1	277	Cytoplasmic	M	27	9	1	0.210937	0.0241227	1.44775e-09	1.65564e-10	27	9	1	0.217742	0.0254967	1.49445e-09	1.74994e-10	20	6.66667	0.57735	0.0623053	0.00578986	3.97102e-10	3.69016e-11	20	6.66667	0.57735	0.0634921	0.00591504	4.04666e-10	3.76994e-11
SP60_01570	A0A0M4PM92	A0A0M4PM92_9GAMM Uncharacterized protein OS=Candidatus Thioglobus autotrophicus GN=SP60_01570 PE=4 SV=1	76	Unknown		33	11	1	0.257812	0.024454	1.76947e-09	1.67838e-10	33	11	1	0.266129	0.0261162	1.82655e-09	1.79247e-10	14	4.66667	0.57735	0.0436137	0.00559236	2.77971e-10	3.56428e-11	14	4.66667	0.57735	0.0444444	0.00570644	2.83266e-10	3.63699e-11
SP60_04780	A0A0M4PLV9	A0A0M4PLV9_9GAMM Phosphoglycolate phosphatase OS=Candidatus Thioglobus autotrophicus GN=SP60_04780 PE=3 SV=1	213	Cytoplasmic	S	40	13.3333	1.1547	0.3125	0.028354	2.14482e-09	1.94605e-10	40	13.3333	1.1547	0.322581	0.0303736	2.21401e-09	2.08467e-10	8	2.66667	1.52753	0.0249221	0.0143006	1.58841e-10	9.11448e-11	8	2.66667	1.52753	0.0253968	0.014574	1.61866e-10	9.2887e-11
SP60_00740	A0A0M3TTW8	A0A0M3TTW8_9GAMM Isocitrate dehydrogenase [NADP] OS=Candidatus Thioglobus autotrophicus GN=SP60_00740 PE=3 SV=1	416	Cytoplasmic	C	16	5.33333	2.88675	0.125	0.0677428	8.57927e-10	4.64947e-10	16	5.33333	2.88675	0.129032	0.0700034	8.85602e-10	4.80462e-10	30	10	3	0.0934579	0.0282137	5.95653e-10	1.7982e-10	30	10	3	0.0952381	0.028758	6.06999e-10	1.83289e-10
SP60_03855	A0A0M5LET5	A0A0M5LET5_9GAMM Acetyl-CoA carboxylase OS=Candidatus Thioglobus autotrophicus GN=SP60_03855 PE=4 SV=1	450	Cytoplasmic	I	21	7	1	0.164062	0.0238544	1.12603e-09	1.63722e-10	21	7	1	0.169355	0.02499	1.16235e-09	1.71517e-10	25	8.33333	1.1547	0.0778816	0.0111061	4.96377e-10	7.07847e-11	25	8.33333	1.1547	0.0793651	0.0113298	5.05832e-10	7.22103e-11
SP60_07395	A0A0M3TUC8	A0A0M3TUC8_9GAMM Alkyl hydroperoxide reductase OS=Candidatus Thioglobus autotrophicus GN=SP60_07395 PE=4 SV=1	149	Cytoplasmic	O	24	8	1	0.1875	0.0239805	1.28689e-09	1.64588e-10	24	8	1	0.193548	0.0252288	1.3284e-09	1.73156e-10	22	7.33333	0.57735	0.0685358	0.00586925	4.36812e-10	3.74076e-11	22	7.33333	0.57735	0.0698413	0.00599883	4.45132e-10	3.82334e-11
thrS	A0A0M4NJT6	A0A0M4NJT6_9GAMM Threonine--tRNA ligase OS=Candidatus Thioglobus autotrophicus GN=thrS PE=3 SV=1	634	Cytoplasmic	J	25	8.33333	0.57735	0.195312	0.0145274	1.34051e-09	9.97076e-11	25	8.33333	0.57735	0.201613	0.0158311	1.38375e-09	1.08656e-10	21	7	1	0.0654206	0.00960227	4.16957e-10	6.11999e-11	21	7	1	0.0666667	0.00979508	4.24899e-10	6.24288e-11
purD	A0A0M4PKM4	A0A0M4PKM4_9GAMM Phosphoribosylamine--glycine ligase OS=Candidatus Thioglobus autotrophicus GN=purD PE=3 SV=1	421	Cytoplasmic	F	29	9.66667	0.57735	0.226562	0.014856	1.55499e-09	1.01963e-10	29	9.66667	0.57735	0.233871	0.0164259	1.60515e-09	1.12738e-10	17	5.66667	0.57735	0.0529595	0.00568325	3.37537e-10	3.62221e-11	17	5.66667	0.57735	0.0539683	0.00580247	3.43966e-10	3.6982e-11
parC	A0A0M5LEA8	A0A0M5LEA8_9GAMM DNA topoisomerase 4 subunit A OS=Candidatus Thioglobus autotrophicus GN=parC PE=3 SV=1	745	Cytoplasmic	L	30	10	3.4641	0.234375	0.0814373	1.60861e-09	5.58938e-10	30	10	3.4641	0.241935	0.0842845	1.6605e-09	5.7848e-10	16	5.33333	0.57735	0.0498442	0.00565116	3.17682e-10	3.60176e-11	16	5.33333	0.57735	0.0507937	0.00576858	3.23733e-10	3.67659e-11
SP60_06980	A0A0M4P9V0	A0A0M4P9V0_9GAMM Acetolactate synthase OS=Candidatus Thioglobus autotrophicus GN=SP60_06980 PE=3 SV=1	545	Cytoplasmic	E	17	5.66667	0.57735	0.132812	0.0140009	9.11548e-10	9.60939e-11	17	5.66667	0.57735	0.137097	0.0148587	9.40952e-10	1.01981e-10	28	9.33333	1.1547	0.0872274	0.0111847	5.55943e-10	7.12856e-11	28	9.33333	1.1547	0.0888889	0.0114129	5.66532e-10	7.27399e-11
SP60_00510	A0A0M3TTP9	A0A0M3TTP9_9GAMM Acetolactate synthase OS=Candidatus Thioglobus autotrophicus GN=SP60_00510 PE=4 SV=1	158	Cytoplasmic	E	33	11	1.73205	0.257812	0.0411902	1.76947e-09	2.82705e-10	33	11	1.73205	0.266129	0.0430432	1.82655e-09	2.95423e-10	14	4.66667	1.1547	0.0436137	0.0108912	2.77971e-10	6.94149e-11	14	4.66667	1.1547	0.0444444	0.0111025	2.83266e-10	7.07619e-11
SP60_01520	A0A0M4NG93	A0A0M4NG93_9GAMM Phospho-2-dehydro-3-deoxyheptonate aldolase OS=Candidatus Thioglobus autotrophicus GN=SP60_01520 PE=3 SV=1	351	Cytoplasmic	E	38	12.6667	3.51188	0.296875	0.082701	2.03758e-09	5.67611e-10	38	12.6667	3.51188	0.306452	0.0857164	2.10331e-09	5.88308e-10	7	2.33333	0.57735	0.0218069	0.0054456	1.38986e-10	3.47075e-11	7	2.33333	0.57735	0.0222222	0.00555127	1.41633e-10	3.53809e-11
SP60_06315	A0A0M4NHQ4	A0A0M4NHQ4_9GAMM FAD-linked oxidase OS=Candidatus Thioglobus autotrophicus GN=SP60_06315 PE=4 SV=1	1227	Cytoplasmic	C	6	2	0	0.046875	0.00126859	3.21723e-10	8.70688e-12	6	2	0	0.0483871	0.00178821	3.32101e-10	1.22732e-11	38	12.6667	0.57735	0.11838	0.00671021	7.54494e-10	4.27674e-11	38	12.6667	0.57735	0.120635	0.00688433	7.68865e-10	4.38772e-11
SP60_05840	A0A0M5LET7	A0A0M5LET7_9GAMM Signal transduction protein OS=Candidatus Thioglobus autotrophicus GN=SP60_05840 PE=4 SV=1	147	Unknown	S	22	7.33333	1.52753	0.171875	0.0361023	1.17965e-09	2.47785e-10	22	7.33333	1.52753	0.177419	0.0375334	1.2177e-09	2.57607e-10	22	7.33333	1.52753	0.0685358	0.0144615	4.36812e-10	9.21704e-11	22	7.33333	1.52753	0.0698413	0.0147442	4.45132e-10	9.3972e-11
mraZ	A0A0M4NX13	A0A0M4NX13_9GAMM Transcriptional regulator MraZ OS=Candidatus Thioglobus autotrophicus GN=mraZ PE=3 SV=1	150	Cytoplasmic		32	10.6667	3.21455	0.25	0.0756442	1.71585e-09	5.19178e-10	32	10.6667	3.21455	0.258065	0.078354	1.7712e-09	5.37776e-10	12	4	0	0.0373832	0.00125969	2.38261e-10	8.02862e-12	12	4	0	0.0380952	0.00130814	2.42799e-10	8.33739e-12
SP60_00595	A0A0M5LHA2	A0A0M5LHA2_9GAMM Quinone oxidoreductase OS=Candidatus Thioglobus autotrophicus GN=SP60_00595 PE=4 SV=1	324	Cytoplasmic	C	34	11.3333	1.52753	0.265625	0.036516	1.8231e-09	2.50624e-10	34	11.3333	1.52753	0.274194	0.0383203	1.8819e-09	2.63008e-10	10	3.33333	2.08167	0.0311526	0.0194831	1.98551e-10	1.24175e-10	10	3.33333	2.08167	0.031746	0.0198553	2.02333e-10	1.26548e-10
SP60_07965	A0A0M4NY65	A0A0M4NY65_9GAMM ATPase OS=Candidatus Thioglobus autotrophicus GN=SP60_07965 PE=4 SV=1	346	Unknown	S	42	14	1	0.328125	0.0250634	2.25206e-09	1.7202e-10	42	14	1	0.33871	0.0272399	2.32471e-09	1.86959e-10
SP60_07125	A0A0M4NHY6	A0A0M4NHY6_9GAMM Enoyl-[acyl-carrier-protein] reductase [NADH] OS=Candidatus Thioglobus autotrophicus GN=SP60_07125 PE=3 SV=1	260	CytoplasmicMembrane	I	19	6.33333	1.52753	0.148437	0.036026	1.01879e-09	2.47262e-10	19	6.33333	1.52753	0.153226	0.0373876	1.05165e-09	2.56607e-10	24	8	0	0.0747664	0.00251938	4.76522e-10	1.60572e-11	24	8	0	0.0761905	0.00261627	4.85599e-10	1.66748e-11
SP60_03245	A0A0M4PKA7	A0A0M4PKA7_9GAMM Potassium transporter TrkA OS=Candidatus Thioglobus autotrophicus GN=SP60_03245 PE=4 SV=1	655	CytoplasmicMembrane	P	23	7.66667	1.52753	0.179687	0.0361301	1.23327e-09	2.47976e-10	23	7.66667	1.52753	0.185484	0.0375866	1.27305e-09	2.57973e-10	19	6.33333	1.1547	0.05919	0.0109744	3.77247e-10	6.99449e-11	19	6.33333	1.1547	0.0603175	0.0111905	3.84433e-10	7.13225e-11
SP60_02380	A0A0M4NT68	A0A0M4NT68_9GAMM Sialic acid synthase OS=Candidatus Thioglobus autotrophicus GN=SP60_02380 PE=4 SV=1	513	Cytoplasmic	I															40	13.3333	0.57735	0.124611	0.0068371	7.94204e-10	4.35762e-11	40	13.3333	0.57735	0.126984	0.00701768	8.09332e-10	4.47271e-11
SP60_03990	A0A0M5LHI5	A0A0M5LHI5_9GAMM Fis family transcriptional regulator OS=Candidatus Thioglobus autotrophicus GN=SP60_03990 PE=4 SV=1	806	CytoplasmicMembrane	S	20	6.66667	0.57735	0.15625	0.014177	1.07241e-09	9.73026e-11	20	6.66667	0.57735	0.16129	0.0151868	1.107e-09	1.04233e-10	22	7.33333	0.57735	0.0685358	0.00586925	4.36812e-10	3.74076e-11	22	7.33333	0.57735	0.0698413	0.00599883	4.45132e-10	3.82334e-11
iscA	A0A0M5LEX3	A0A0M5LEX3_9GAMM Iron-binding protein IscA OS=Candidatus Thioglobus autotrophicus GN=iscA PE=3 SV=1	107	Cytoplasmic	S	31	10.3333	1.52753	0.242187	0.0363964	1.66223e-09	2.49804e-10	31	10.3333	1.52753	0.25	0.0380936	1.71585e-09	2.61453e-10	11	3.66667	1.1547	0.0342679	0.0108532	2.18406e-10	6.91727e-11	11	3.66667	1.1547	0.0349206	0.0110623	2.22566e-10	7.05056e-11
SP60_02425	A0A0M5LEQ0	A0A0M5LEQ0_9GAMM Uncharacterized protein OS=Candidatus Thioglobus autotrophicus GN=SP60_02425 PE=4 SV=1	607	Cytoplasmic	O	31	10.3333	1.1547	0.242187	0.0278457	1.66223e-09	1.91117e-10	31	10.3333	1.1547	0.25	0.0294244	1.71585e-09	2.01952e-10	11	3.66667	1.52753	0.0342679	0.0143226	2.18406e-10	9.12846e-11	11	3.66667	1.52753	0.0349206	0.0145972	2.22566e-10	9.3035e-11
surE	A0A0M4NGN5	A0A0M4NGN5_9GAMM 5'-nucleotidase SurE OS=Candidatus Thioglobus autotrophicus GN=surE PE=3 SV=1	246	Unknown	F	35	11.6667	2.08167	0.273438	0.0493471	1.87672e-09	3.3869e-10	35	11.6667	2.08167	0.282258	0.0514318	1.93726e-09	3.52998e-10
SP60_02540	A0A0M5LEG7	A0A0M5LEG7_9GAMM Glucose-1-phosphate thymidylyltransferase OS=Candidatus Thioglobus autotrophicus GN=SP60_02540 PE=3 SV=1	293	Cytoplasmic	M	23	7.66667	0.57735	0.179687	0.0143789	1.23327e-09	9.86886e-11	23	7.66667	0.57735	0.185484	0.0155595	1.27305e-09	1.06791e-10	17	5.66667	1.52753	0.0529595	0.014387	3.37537e-10	9.16956e-11	17	5.66667	1.52753	0.0539683	0.0146654	3.43966e-10	9.34699e-11
hisD	A0A0M3TUJ5	A0A0M3TUJ5_9GAMM Histidinol dehydrogenase OS=Candidatus Thioglobus autotrophicus GN=hisD PE=3 SV=1	430	Cytoplasmic	E	25	8.33333	1.1547	0.195312	0.0275747	1.34051e-09	1.89256e-10	25	8.33333	1.1547	0.201613	0.0289128	1.38375e-09	1.98441e-10	15	5	1.73205	0.046729	0.0162638	2.97826e-10	1.03657e-10	15	5	1.73205	0.047619	0.0165766	3.03499e-10	1.05651e-10
SP60_04605	A0A0M3TU97	A0A0M3TU97_9GAMM Uncharacterized protein OS=Candidatus Thioglobus autotrophicus GN=SP60_04605 PE=4 SV=1	123	Unknown		10	3.33333	0.57735	0.078125	0.0136958	5.36205e-10	9.40002e-11	10	3.33333	0.57735	0.0806452	0.0142826	5.53501e-10	9.80272e-11	29	9.66667	2.51661	0.0903427	0.0237159	5.75798e-10	1.51153e-10	29	9.66667	2.51661	0.0920635	0.0241753	5.86765e-10	1.54081e-10
SP60_02060	A0A0M4NVU3	A0A0M4NVU3_9GAMM Uncharacterized protein OS=Candidatus Thioglobus autotrophicus GN=SP60_02060 PE=4 SV=1	246	Unknown		10	3.33333	0.57735	0.078125	0.0136958	5.36205e-10	9.40002e-11	10	3.33333	0.57735	0.0806452	0.0142826	5.53501e-10	9.80272e-11	29	9.66667	1.1547	0.0903427	0.0112128	5.75798e-10	7.14644e-11	29	9.66667	1.1547	0.0920635	0.0114425	5.86765e-10	7.29287e-11
serC	A0A0M4NUJ0	A0A0M4NUJ0_9GAMM Phosphoserine aminotransferase OS=Candidatus Thioglobus autotrophicus GN=serC PE=3 SV=1	359	Cytoplasmic	E	33	11	1	0.257812	0.024454	1.76947e-09	1.67838e-10	33	11	1	0.266129	0.0261162	1.82655e-09	1.79247e-10	6	2	0	0.0186916	0.000629846	1.19131e-10	4.01431e-12	6	2	0	0.0190476	0.000654068	1.214e-10	4.1687e-12
gatA	A0A0M3TUF8	A0A0M3TUF8_9GAMM Glutamyl-tRNA(Gln) amidotransferase subunit A OS=Candidatus Thioglobus autotrophicus GN=gatA PE=3 SV=1	480	Cytoplasmic	J	17	5.66667	1.1547	0.132812	0.0273009	9.11548e-10	1.87378e-10	17	5.66667	1.1547	0.137097	0.028392	9.40952e-10	1.94866e-10	21	7	0	0.0654206	0.00220446	4.16957e-10	1.40501e-11	21	7	0	0.0666667	0.00228924	4.24899e-10	1.45904e-11
pyrG	A0A0M4PLD3	A0A0M4PLD3_9GAMM CTP synthase OS=Candidatus Thioglobus autotrophicus GN=pyrG PE=3 SV=1	546	Cytoplasmic	F	27	9	2	0.210937	0.0472213	1.44775e-09	3.241e-10	27	9	2	0.217742	0.0490516	1.49445e-09	3.36662e-10	11	3.66667	0.57735	0.0342679	0.00551797	2.18406e-10	3.51687e-11	11	3.66667	0.57735	0.0349206	0.00562781	2.22566e-10	3.58688e-11
rpiA	A0A0M5LEM0	A0A0M5LEM0_9GAMM Ribose-5-phosphate isomerase A OS=Candidatus Thioglobus autotrophicus GN=rpiA PE=3 SV=1	219	Cytoplasmic	G	29	9.66667	1.1547	0.226562	0.0277492	1.55499e-09	1.90454e-10	29	9.66667	1.1547	0.233871	0.0292427	1.60515e-09	2.00705e-10	9	3	1	0.0280374	0.00939343	1.78696e-10	5.98689e-11	9	3	1	0.0285714	0.00957421	1.821e-10	6.10211e-11
SP60_01955	A0A0M4P881	A0A0M4P881_9GAMM Sulfurtransferase OS=Candidatus Thioglobus autotrophicus GN=SP60_01955 PE=3 SV=1	96	Unknown	P	38	12.6667	2.08167	0.296875	0.0494462	2.03758e-09	3.3937e-10	38	12.6667	2.08167	0.306452	0.0516206	2.10331e-09	3.54294e-10
SP60_01660	A0A0M4NVQ0	A0A0M4NVQ0_9GAMM Uncharacterized protein OS=Candidatus Thioglobus autotrophicus GN=SP60_01660 PE=4 SV=1	112	Cytoplasmic		35	11.6667	1.52753	0.273438	0.0365582	1.87672e-09	2.50914e-10	35	11.6667	1.52753	0.282258	0.0384002	1.93726e-09	2.63557e-10
SP60_06770	A0A0M4PLA7	A0A0M4PLA7_9GAMM Antiporter OS=Candidatus Thioglobus autotrophicus GN=SP60_06770 PE=4 SV=1	537	CytoplasmicMembrane	P															37	12.3333	1.52753	0.115265	0.0147949	7.34639e-10	9.42949e-11	37	12.3333	1.52753	0.11746	0.0150966	7.48632e-10	9.62183e-11
SP60_04125	A0A0M4PKK0	A0A0M4PKK0_9GAMM Peptidyl-prolyl cis-trans isomerase OS=Candidatus Thioglobus autotrophicus GN=SP60_04125 PE=3 SV=1	108	Periplasmic	O	17	5.66667	1.1547	0.132812	0.0273009	9.11548e-10	1.87378e-10	17	5.66667	1.1547	0.137097	0.028392	9.40952e-10	1.94866e-10	20	6.66667	1.1547	0.0623053	0.0109939	3.97102e-10	7.00696e-11	20	6.66667	1.1547	0.0634921	0.0112112	4.04666e-10	7.14543e-11
SP60_04500	A0A0M4NX54	A0A0M4NX54_9GAMM DNAase OS=Candidatus Thioglobus autotrophicus GN=SP60_04500 PE=4 SV=1	257	Cytoplasmic	L	19	6.33333	0.57735	0.148437	0.0141154	1.01879e-09	9.68796e-11	19	6.33333	0.57735	0.153226	0.0150723	1.05165e-09	1.03448e-10	19	6.33333	1.52753	0.05919	0.0144146	3.77247e-10	9.18712e-11	19	6.33333	1.52753	0.0603175	0.0146946	3.84433e-10	9.36556e-11
SP60_02730	A0A0M3TU36	A0A0M3TU36_9GAMM Uncharacterized protein OS=Candidatus Thioglobus autotrophicus GN=SP60_02730 PE=4 SV=1	93	Unknown		18	6	0	0.140625	0.00380578	9.65168e-10	2.61206e-11	18	6	0	0.145161	0.00536462	9.96303e-10	3.68196e-11	19	6.33333	0.57735	0.05919	0.00575263	3.77247e-10	3.66643e-11	19	6.33333	0.57735	0.0603175	0.00587573	3.84433e-10	3.74489e-11
rplQ	A0A0M4P9C5	A0A0M4P9C5_9GAMM 50S ribosomal protein L17 OS=Candidatus Thioglobus autotrophicus GN=rplQ PE=3 SV=1	128	Cytoplasmic	J	23	7.66667	1.52753	0.179687	0.0361301	1.23327e-09	2.47976e-10	23	7.66667	1.52753	0.185484	0.0375866	1.27305e-09	2.57973e-10	14	4.66667	0.57735	0.0436137	0.00559236	2.77971e-10	3.56428e-11	14	4.66667	0.57735	0.0444444	0.00570644	2.83266e-10	3.63699e-11
hemA	A0A0M4NXR8	A0A0M4NXR8_9GAMM Glutamyl-tRNA reductase OS=Candidatus Thioglobus autotrophicus GN=hemA PE=3 SV=1	416	Cytoplasmic	H	25	8.33333	0.57735	0.195312	0.0145274	1.34051e-09	9.97076e-11	25	8.33333	0.57735	0.201613	0.0158311	1.38375e-09	1.08656e-10	13	4.33333	0.57735	0.0404984	0.00556569	2.58116e-10	3.54729e-11	13	4.33333	0.57735	0.0412698	0.00567826	2.63033e-10	3.61903e-11
erpA	A0A0M4NWY9	A0A0M4NWY9_9GAMM Iron-sulfur cluster insertion protein ErpA OS=Candidatus Thioglobus autotrophicus GN=erpA PE=3 SV=1	115	Cytoplasmic	C	26	8.66667	3.05505	0.203125	0.0718135	1.39413e-09	4.92886e-10	26	8.66667	3.05505	0.209677	0.0743176	1.4391e-09	5.10073e-10	11	3.66667	1.52753	0.0342679	0.0143226	2.18406e-10	9.12846e-11	11	3.66667	1.52753	0.0349206	0.0145972	2.22566e-10	9.3035e-11
SP60_01430	A0A0M5LEK0	A0A0M5LEK0_9GAMM Uncharacterized protein OS=Candidatus Thioglobus autotrophicus GN=SP60_01430 PE=4 SV=1	93	Unknown		33	11	2	0.257812	0.0473914	1.76947e-09	3.25267e-10	33	11	2	0.266129	0.0493765	1.82655e-09	3.38892e-10	4	1.33333	0.57735	0.0124611	0.00541211	7.94204e-11	3.4494e-11	4	1.33333	0.57735	0.0126984	0.00551584	8.09332e-11	3.51551e-11
SP60_06495	A0A0M4PNU5	A0A0M4PNU5_9GAMM Uncharacterized protein OS=Candidatus Thioglobus autotrophicus GN=SP60_06495 PE=4 SV=1	188	OuterMembrane		14	4.66667	1.52753	0.109375	0.0359235	7.50686e-10	2.46558e-10	14	4.66667	1.52753	0.112903	0.0371911	7.74902e-10	2.55258e-10	22	7.33333	1.52753	0.0685358	0.0144615	4.36812e-10	9.21704e-11	22	7.33333	1.52753	0.0698413	0.0147442	4.45132e-10	9.3972e-11
SP60_02630	A0A0M4NWM5	A0A0M4NWM5_9GAMM Malonyl CoA-acyl carrier protein transacylase OS=Candidatus Thioglobus autotrophicus GN=SP60_02630 PE=3 SV=1	309	Cytoplasmic	I	18	6	0	0.140625	0.00380578	9.65168e-10	2.61206e-11	18	6	0	0.145161	0.00536462	9.96303e-10	3.68196e-11	19	6.33333	0.57735	0.05919	0.00575263	3.77247e-10	3.66643e-11	19	6.33333	0.57735	0.0603175	0.00587573	3.84433e-10	3.74489e-11
purF	A0A0M4NW86	A0A0M4NW86_9GAMM Amidophosphoribosyltransferase OS=Candidatus Thioglobus autotrophicus GN=purF PE=3 SV=1	505	Cytoplasmic	F	18	6	1	0.140625	0.0237445	9.65168e-10	1.62968e-10	18	6	1	0.145161	0.0247812	9.96303e-10	1.70084e-10	18	6	1	0.0560748	0.00953489	3.57392e-10	6.07705e-11	18	6	1	0.0571429	0.00972385	3.64199e-10	6.19748e-11
SP60_06540	A0A0M5LHN9	A0A0M5LHN9_9GAMM Fur family transcriptional regulator OS=Candidatus Thioglobus autotrophicus GN=SP60_06540 PE=3 SV=1	135	Cytoplasmic	P	18	6	1	0.140625	0.0237445	9.65168e-10	1.62968e-10	18	6	1	0.145161	0.0247812	9.96303e-10	1.70084e-10	18	6	0	0.0560748	0.00188954	3.57392e-10	1.20429e-11	18	6	0	0.0571429	0.0019622	3.64199e-10	1.25061e-11
thiG	A0A0M3TTZ8	A0A0M3TTZ8_9GAMM Thiazole synthase OS=Candidatus Thioglobus autotrophicus GN=thiG PE=3 SV=1	259	Cytoplasmic	H	21	7	2.64575	0.164062	0.0621686	1.12603e-09	4.26689e-10	21	7	2.64575	0.169355	0.0643154	1.16235e-09	4.41423e-10	15	5	1.73205	0.046729	0.0162638	2.97826e-10	1.03657e-10	15	5	1.73205	0.047619	0.0165766	3.03499e-10	1.05651e-10
SP60_07115	A0A0M3TUB8	A0A0M3TUB8_9GAMM Uncharacterized protein OS=Candidatus Thioglobus autotrophicus GN=SP60_07115 PE=4 SV=1	343	Cytoplasmic	C															35	11.6667	0.57735	0.109034	0.00652791	6.94928e-10	4.16056e-11	35	11.6667	0.57735	0.111111	0.00669265	7.08165e-10	4.26555e-11
SP60_04235	A0A0M4NWI1	A0A0M4NWI1_9GAMM Coproporphyrinogen-III oxidase OS=Candidatus Thioglobus autotrophicus GN=SP60_04235 PE=3 SV=1	453	Cytoplasmic	H															35	11.6667	2.08167	0.109034	0.0197987	6.94928e-10	1.26187e-10	35	11.6667	2.08167	0.111111	0.0201892	7.08165e-10	1.28676e-10
SP60_07605	A0A0M4PP69	A0A0M4PP69_9GAMM Branched-chain amino acid aminotransferase OS=Candidatus Thioglobus autotrophicus GN=SP60_07605 PE=3 SV=1	310	Cytoplasmic	E	13	4.33333	2.3094	0.101562	0.0541963	6.97066e-10	3.71972e-10	13	4.33333	2.3094	0.104839	0.0560068	7.19552e-10	3.84398e-10	23	7.66667	0.57735	0.0716511	0.00591134	4.56667e-10	3.76759e-11	23	7.66667	0.57735	0.0730159	0.00604323	4.65366e-10	3.85165e-11
argJ	A0A0M4NHU2	A0A0M4NHU2_9GAMM Arginine biosynthesis bifunctional protein ArgJ OS=Candidatus Thioglobus autotrophicus GN=argJ PE=3 SV=1	394	Cytoplasmic	E	17	5.66667	2.08167	0.132812	0.0489213	9.11548e-10	3.35767e-10	17	5.66667	2.08167	0.137097	0.0506171	9.40952e-10	3.47406e-10	18	6	1.73205	0.0560748	0.0162973	3.57392e-10	1.03871e-10	18	6	1.73205	0.0571429	0.016612	3.64199e-10	1.05876e-10
SP60_02555	A0A0M4NIB4	A0A0M4NIB4_9GAMM Vi polysaccharide biosynthesis protein VipA/TviB OS=Candidatus Thioglobus autotrophicus GN=SP60_02555 PE=3 SV=1	422	Cytoplasmic	M	18	6	1.73205	0.140625	0.0407729	9.65168e-10	2.79842e-10	18	6	1.73205	0.145161	0.0422464	9.96303e-10	2.89955e-10	17	5.66667	1.1547	0.0529595	0.0109382	3.37537e-10	6.97142e-11	17	5.66667	1.1547	0.0539683	0.0111522	3.43966e-10	7.10784e-11
purC	A0A0M4NK94	A0A0M4NK94_9GAMM Phosphoribosylaminoimidazole-succinocarboxamide synthase OS=Candidatus Thioglobus autotrophicus GN=purC PE=3 SV=1	291	Cytoplasmic	F	23	7.66667	1.52753	0.179687	0.0361301	1.23327e-09	2.47976e-10	23	7.66667	1.52753	0.185484	0.0375866	1.27305e-09	2.57973e-10	15	5	0	0.046729	0.00157461	2.97826e-10	1.00358e-11	15	5	0	0.047619	0.00163517	3.03499e-10	1.04217e-11
SP60_01025	A0A0M3TTR3	A0A0M3TTR3_9GAMM Glutaredoxin OS=Candidatus Thioglobus autotrophicus GN=SP60_01025 PE=3 SV=1	109	Unknown	O	20	6.66667	0.57735	0.15625	0.014177	1.07241e-09	9.73026e-11	20	6.66667	0.57735	0.16129	0.0151868	1.107e-09	1.04233e-10	15	5	2	0.046729	0.0187578	2.97826e-10	1.19553e-10	15	5	2	0.047619	0.0191177	3.03499e-10	1.21846e-10
hisS	A0A0M3TUI1	A0A0M3TUI1_9GAMM Histidine--tRNA ligase OS=Candidatus Thioglobus autotrophicus GN=hisS PE=3 SV=1	422	Cytoplasmic	J	22	7.33333	0.57735	0.171875	0.0143088	1.17965e-09	9.82073e-11	22	7.33333	0.57735	0.177419	0.0154305	1.2177e-09	1.05906e-10	14	4.66667	1.52753	0.0436137	0.0143514	2.77971e-10	9.14683e-11	14	4.66667	1.52753	0.0444444	0.0146277	2.83266e-10	9.32294e-11
nth	A0A0M4NIG4	A0A0M4NIG4_9GAMM Endonuclease III OS=Candidatus Thioglobus autotrophicus GN=nth PE=3 SV=1	210	Cytoplasmic	L	24	8	0	0.1875	0.00507437	1.28689e-09	3.48275e-11	24	8	0	0.193548	0.00715282	1.3284e-09	4.90928e-11	11	3.66667	1.1547	0.0342679	0.0108532	2.18406e-10	6.91727e-11	11	3.66667	1.1547	0.0349206	0.0110623	2.22566e-10	7.05056e-11
SP60_02970	A0A0M5LEG8	A0A0M5LEG8_9GAMM Glutaredoxin OS=Candidatus Thioglobus autotrophicus GN=SP60_02970 PE=4 SV=1	83	Unknown		18	6	1	0.140625	0.0237445	9.65168e-10	1.62968e-10	18	6	1	0.145161	0.0247812	9.96303e-10	1.70084e-10	17	5.66667	0.57735	0.0529595	0.00568325	3.37537e-10	3.62221e-11	17	5.66667	0.57735	0.0539683	0.00580247	3.43966e-10	3.6982e-11
SP60_08155	A0A0M5LEU3	A0A0M5LEU3_9GAMM ABC transporter ATP-binding protein OS=Candidatus Thioglobus autotrophicus GN=SP60_08155 PE=4 SV=1	242	CytoplasmicMembrane	E	18	6	1	0.140625	0.0237445	9.65168e-10	1.62968e-10	18	6	1	0.145161	0.0247812	9.96303e-10	1.70084e-10	16	5.33333	1.52753	0.0498442	0.0143744	3.17682e-10	9.1615e-11	16	5.33333	1.52753	0.0507937	0.014652	3.23733e-10	9.33846e-11
SP60_03250	A0A0M3TU50	A0A0M3TU50_9GAMM Carbonic anhydrase OS=Candidatus Thioglobus autotrophicus GN=SP60_03250 PE=3 SV=1	218	Cytoplasmic	P	19	6.33333	0.57735	0.148437	0.0141154	1.01879e-09	9.68796e-11	19	6.33333	0.57735	0.153226	0.0150723	1.05165e-09	1.03448e-10	15	5	1	0.046729	0.00947751	2.97826e-10	6.04048e-11	15	5	1	0.047619	0.00966316	3.03499e-10	6.1588e-11
SP60_07295	A0A0M4NXZ8	A0A0M4NXZ8_9GAMM Uncharacterized protein OS=Candidatus Thioglobus autotrophicus GN=SP60_07295 PE=3 SV=1	282	Cytoplasmic	K	24	8	0	0.1875	0.00507437	1.28689e-09	3.48275e-11	24	8	0	0.193548	0.00715282	1.3284e-09	4.90928e-11	10	3.33333	0.57735	0.0311526	0.00549696	1.98551e-10	3.50348e-11	10	3.33333	0.57735	0.031746	0.00560559	2.02333e-10	3.57272e-11
SP60_07715	A0A0M5LER9	A0A0M5LER9_9GAMM Uncharacterized protein OS=Candidatus Thioglobus autotrophicus GN=SP60_07715 PE=4 SV=1	324	Cytoplasmic		11	3.66667	0.57735	0.0859375	0.0137301	5.89825e-10	9.42352e-11	11	3.66667	0.57735	0.0887097	0.0143477	6.08852e-10	9.84744e-11	23	7.66667	0.57735	0.0716511	0.00591134	4.56667e-10	3.76759e-11	23	7.66667	0.57735	0.0730159	0.00604323	4.65366e-10	3.85165e-11
lepA	A0A0M4NUK7	A0A0M4NUK7_9GAMM Elongation factor 4 OS=Candidatus Thioglobus autotrophicus GN=lepA PE=3 SV=1	595	CytoplasmicMembrane	M	11	3.66667	1.52753	0.0859375	0.0358768	5.89825e-10	2.46238e-10	11	3.66667	1.52753	0.0887097	0.0371014	6.08852e-10	2.54642e-10	22	7.33333	1.52753	0.0685358	0.0144615	4.36812e-10	9.21704e-11	22	7.33333	1.52753	0.0698413	0.0147442	4.45132e-10	9.3972e-11
prfA	A0A0M4NJM1	A0A0M4NJM1_9GAMM Peptide chain release factor 1 OS=Candidatus Thioglobus autotrophicus GN=prfA PE=3 SV=1	363	Cytoplasmic	J	14	4.66667	1.1547	0.109375	0.0272247	7.50686e-10	1.86854e-10	14	4.66667	1.1547	0.112903	0.0282462	7.74902e-10	1.93865e-10	19	6.33333	0.57735	0.05919	0.00575263	3.77247e-10	3.66643e-11	19	6.33333	0.57735	0.0603175	0.00587573	3.84433e-10	3.74489e-11
atpH	A0A0M4PKG3	A0A0M4PKG3_9GAMM ATP synthase subunit delta OS=Candidatus Thioglobus autotrophicus GN=atpH PE=3 SV=1	182	Cytoplasmic	C	18	6	1	0.140625	0.0237445	9.65168e-10	1.62968e-10	18	6	1	0.145161	0.0247812	9.96303e-10	1.70084e-10	15	5	0	0.046729	0.00157461	2.97826e-10	1.00358e-11	15	5	0	0.047619	0.00163517	3.03499e-10	1.04217e-11
secD	A0A0M3TTZ5	A0A0M3TTZ5_9GAMM Protein translocase subunit SecD OS=Candidatus Thioglobus autotrophicus GN=secD PE=3 SV=1	617	CytoplasmicMembrane	U	20	6.66667	1.52753	0.15625	0.0360502	1.07241e-09	2.47428e-10	20	6.66667	1.52753	0.16129	0.0374339	1.107e-09	2.56924e-10	14	4.66667	0.57735	0.0436137	0.00559236	2.77971e-10	3.56428e-11	14	4.66667	0.57735	0.0444444	0.00570644	2.83266e-10	3.63699e-11
trpB	A0A0M4NGZ8	A0A0M4NGZ8_9GAMM Tryptophan synthase beta chain OS=Candidatus Thioglobus autotrophicus GN=trpB PE=3 SV=1	408	Cytoplasmic	E	24	8	1	0.1875	0.0239805	1.28689e-09	1.64588e-10	24	8	1	0.193548	0.0252288	1.3284e-09	1.73156e-10	9	3	1	0.0280374	0.00939343	1.78696e-10	5.98689e-11	9	3	1	0.0285714	0.00957421	1.821e-10	6.10211e-11
parE	A0A0M4NUQ0	A0A0M4NUQ0_9GAMM DNA topoisomerase 4 subunit B OS=Candidatus Thioglobus autotrophicus GN=parE PE=3 SV=1	627	Cytoplasmic	L	10	3.33333	1.52753	0.078125	0.0358638	5.36205e-10	2.46148e-10	10	3.33333	1.52753	0.0806452	0.0370762	5.53501e-10	2.5447e-10	23	7.66667	1.1547	0.0716511	0.0110584	4.56667e-10	7.04805e-11	23	7.66667	1.1547	0.0730159	0.0112793	4.65366e-10	7.18888e-11
purE	A0A0M4PJV8	A0A0M4PJV8_9GAMM N5-carboxyaminoimidazole ribonucleotide mutase OS=Candidatus Thioglobus autotrophicus GN=purE PE=3 SV=1	162	Unknown	F	12	4	1	0.09375	0.0235744	6.43445e-10	1.61801e-10	12	4	1	0.0967742	0.0244565	6.64202e-10	1.67855e-10	20	6.66667	0.57735	0.0623053	0.00578986	3.97102e-10	3.69016e-11	20	6.66667	0.57735	0.0634921	0.00591504	4.04666e-10	3.76994e-11
prpB	A0A0M3TTR0	A0A0M3TTR0_9GAMM 2-methylisocitrate lyase OS=Candidatus Thioglobus autotrophicus GN=prpB PE=3 SV=1	291	Cytoplasmic	G	17	5.66667	0.57735	0.132812	0.0140009	9.11548e-10	9.60939e-11	17	5.66667	0.57735	0.137097	0.0148587	9.40952e-10	1.01981e-10	15	5	1	0.046729	0.00947751	2.97826e-10	6.04048e-11	15	5	1	0.047619	0.00966316	3.03499e-10	6.1588e-11
SP60_07600	A0A0M5LF51	A0A0M5LF51_9GAMM Aspartokinase OS=Candidatus Thioglobus autotrophicus GN=SP60_07600 PE=3 SV=1	407	Cytoplasmic	E	19	6.33333	1.52753	0.148437	0.036026	1.01879e-09	2.47262e-10	19	6.33333	1.52753	0.153226	0.0373876	1.05165e-09	2.56607e-10	13	4.33333	0.57735	0.0404984	0.00556569	2.58116e-10	3.54729e-11	13	4.33333	0.57735	0.0412698	0.00567826	2.63033e-10	3.61903e-11
rlmD	A0A0M3TTS7	A0A0M3TTS7_9GAMM 23S rRNA (uracil(1939)-C(5))-methyltransferase RlmD OS=Candidatus Thioglobus autotrophicus GN=rlmD PE=3 SV=1	438	Cytoplasmic	J	20	6.66667	0.57735	0.15625	0.014177	1.07241e-09	9.73026e-11	20	6.66667	0.57735	0.16129	0.0151868	1.107e-09	1.04233e-10	12	4	1.73205	0.0373832	0.0162363	2.38261e-10	1.03482e-10	12	4	1.73205	0.0380952	0.0165475	2.42799e-10	1.05465e-10
nuoC	A0A0M5LJB1	A0A0M5LJB1_9GAMM NADH-quinone oxidoreductase subunit C OS=Candidatus Thioglobus autotrophicus GN=nuoC PE=3 SV=1	205	Cytoplasmic	C	20	6.66667	0.57735	0.15625	0.014177	1.07241e-09	9.73026e-11	20	6.66667	0.57735	0.16129	0.0151868	1.107e-09	1.04233e-10	12	4	0	0.0373832	0.00125969	2.38261e-10	8.02862e-12	12	4	0	0.0380952	0.00130814	2.42799e-10	8.33739e-12
SP60_04290	A0A0M5LET8	A0A0M5LET8_9GAMM Lytic murein transglycosylase OS=Candidatus Thioglobus autotrophicus GN=SP60_04290 PE=4 SV=1	397	CytoplasmicMembrane	M	27	9	1.73205	0.210937	0.0409944	1.44775e-09	2.81361e-10	27	9	1.73205	0.217742	0.0426701	1.49445e-09	2.92863e-10	5	1.66667	0.57735	0.0155763	0.00542126	9.92755e-11	3.45524e-11	5	1.66667	0.57735	0.015873	0.00552552	1.01166e-10	3.52168e-11
SP60_05845	A0A0M4PNL0	A0A0M4PNL0_9GAMM Chemotaxis protein CheY OS=Candidatus Thioglobus autotrophicus GN=SP60_05845 PE=4 SV=1	194	Cytoplasmic	T	29	9.66667	1.1547	0.226562	0.0277492	1.55499e-09	1.90454e-10	29	9.66667	1.1547	0.233871	0.0292427	1.60515e-09	2.00705e-10	3	1	0	0.00934579	0.000314923	5.95653e-11	2.00716e-12	3	1	0	0.00952381	0.000327034	6.06999e-11	2.08435e-12
SP60_03935	A0A0M5LET1	A0A0M5LET1_9GAMM Ribonucleoside-triphosphate reductase OS=Candidatus Thioglobus autotrophicus GN=SP60_03935 PE=4 SV=1	683	Cytoplasmic	F															31	10.3333	1.1547	0.0965732	0.0112716	6.15508e-10	7.18392e-11	31	10.3333	1.1547	0.0984127	0.0115047	6.27232e-10	7.33248e-11
SP60_05585	A0A0M3TU70	A0A0M3TU70_9GAMM Oxidoreductase OS=Candidatus Thioglobus autotrophicus GN=SP60_05585 PE=4 SV=1	285	Cytoplasmic	C	8	2.66667	1.52753	0.0625	0.0358413	4.28964e-10	2.45994e-10	8	2.66667	1.52753	0.0645161	0.0370331	4.42801e-10	2.54174e-10	23	7.66667	1.1547	0.0716511	0.0110584	4.56667e-10	7.04805e-11	23	7.66667	1.1547	0.0730159	0.0112793	4.65366e-10	7.18888e-11
SP60_06405	A0A0M4NJJ9	A0A0M4NJJ9_9GAMM 2-C-methyl-D-erythritol 2,4-cyclodiphosphate synthase OS=Candidatus Thioglobus autotrophicus GN=SP60_06405 PE=3 SV=1	157	Cytoplasmic	I	13	4.33333	0.57735	0.101562	0.013808	6.97066e-10	9.47699e-11	13	4.33333	0.57735	0.104839	0.0144955	7.19552e-10	9.94889e-11	18	6	0	0.0560748	0.00188954	3.57392e-10	1.20429e-11	18	6	0	0.0571429	0.0019622	3.64199e-10	1.25061e-11
SP60_06330	A0A0M4PL80	A0A0M4PL80_9GAMM Cysteine synthase OS=Candidatus Thioglobus autotrophicus GN=SP60_06330 PE=3 SV=1	297	Cytoplasmic	E	16	5.33333	0.57735	0.125	0.0139481	8.57927e-10	9.57317e-11	16	5.33333	0.57735	0.129032	0.0147597	8.85602e-10	1.01302e-10	15	5	1.73205	0.046729	0.0162638	2.97826e-10	1.03657e-10	15	5	1.73205	0.047619	0.0165766	3.03499e-10	1.05651e-10
rpmH	A0A0M4NIM9	A0A0M4NIM9_9GAMM 50S ribosomal protein L34 OS=Candidatus Thioglobus autotrophicus GN=rpmH PE=3 SV=1	46	Cytoplasmic		18	6	1	0.140625	0.0237445	9.65168e-10	1.62968e-10	18	6	1	0.145161	0.0247812	9.96303e-10	1.70084e-10	13	4.33333	0.57735	0.0404984	0.00556569	2.58116e-10	3.54729e-11	13	4.33333	0.57735	0.0412698	0.00567826	2.63033e-10	3.61903e-11
psd	A0A0M4PPD7	A0A0M4PPD7_9GAMM Phosphatidylserine decarboxylase proenzyme OS=Candidatus Thioglobus autotrophicus GN=psd PE=3 SV=1	270	CytoplasmicMembrane	I	19	6.33333	1.1547	0.148437	0.0273598	1.01879e-09	1.87782e-10	19	6.33333	1.1547	0.153226	0.0285044	1.05165e-09	1.95638e-10	12	4	0	0.0373832	0.00125969	2.38261e-10	8.02862e-12	12	4	0	0.0380952	0.00130814	2.42799e-10	8.33739e-12
SP60_02515	A0A0M3TU28	A0A0M3TU28_9GAMM WalR protein OS=Candidatus Thioglobus autotrophicus GN=SP60_02515 PE=4 SV=1	364	Cytoplasmic	M	24	8	0	0.1875	0.00507437	1.28689e-09	3.48275e-11	24	8	0	0.193548	0.00715282	1.3284e-09	4.90928e-11	7	2.33333	0.57735	0.0218069	0.0054456	1.38986e-10	3.47075e-11	7	2.33333	0.57735	0.0222222	0.00555127	1.41633e-10	3.53809e-11
SP60_06670	A0A0M4NX96	A0A0M4NX96_9GAMM ABC transporter OS=Candidatus Thioglobus autotrophicus GN=SP60_06670 PE=4 SV=1	216	CytoplasmicMembrane	E	31	10.3333	1.52753	0.242187	0.0363964	1.66223e-09	2.49804e-10	31	10.3333	1.52753	0.25	0.0380936	1.71585e-09	2.61453e-10
SP60_00225	A0A0M4NSL6	A0A0M4NSL6_9GAMM Uncharacterized protein OS=Candidatus Thioglobus autotrophicus GN=SP60_00225 PE=4 SV=1	378	Cytoplasmic	S	14	4.66667	0.57735	0.109375	0.0138516	7.50686e-10	9.50695e-11	14	4.66667	0.57735	0.112903	0.014578	7.74902e-10	1.00055e-10	18	6	1	0.0560748	0.00953489	3.57392e-10	6.07705e-11	18	6	1	0.0571429	0.00972385	3.64199e-10	6.19748e-11
SP60_01470	A0A0M4PJT4	A0A0M4PJT4_9GAMM Glycolate oxidase subunit GlcD OS=Candidatus Thioglobus autotrophicus GN=SP60_01470 PE=4 SV=1	476	Cytoplasmic	C	31	10.3333	1.52753	0.242187	0.0363964	1.66223e-09	2.49804e-10	31	10.3333	1.52753	0.25	0.0380936	1.71585e-09	2.61453e-10
SP60_00755	A0A0M4NG15	A0A0M4NG15_9GAMM CbbY OS=Candidatus Thioglobus autotrophicus GN=SP60_00755 PE=4 SV=1	253	Cytoplasmic	S	7	2.33333	1.52753	0.0546875	0.035832	3.75343e-10	2.4593e-10	7	2.33333	1.52753	0.0564516	0.0370151	3.87451e-10	2.5405e-10	22	7.33333	1.1547	0.0685358	0.0110359	4.36812e-10	7.03374e-11	22	7.33333	1.1547	0.0698413	0.0112556	4.45132e-10	7.17375e-11
deaD	A0A0M3TU42	A0A0M3TU42_9GAMM ATP-dependent RNA helicase DeaD OS=Candidatus Thioglobus autotrophicus GN=deaD PE=3 SV=1	619	Cytoplasmic	L	11	3.66667	0.57735	0.0859375	0.0137301	5.89825e-10	9.42352e-11	11	3.66667	0.57735	0.0887097	0.0143477	6.08852e-10	9.84744e-11	18	6	1	0.0560748	0.00953489	3.57392e-10	6.07705e-11	18	6	1	0.0571429	0.00972385	3.64199e-10	6.19748e-11
SP60_01390	A0A0M3TTS5	A0A0M3TTS5_9GAMM Glutathione S-transferase OS=Candidatus Thioglobus autotrophicus GN=SP60_01390 PE=4 SV=1	222	Cytoplasmic	O	16	5.33333	1.1547	0.125	0.0272739	8.57927e-10	1.87192e-10	16	5.33333	1.1547	0.129032	0.0283404	8.85602e-10	1.94512e-10	13	4.33333	1.52753	0.0404984	0.014341	2.58116e-10	9.14023e-11	13	4.33333	1.52753	0.0412698	0.0146167	2.63033e-10	9.31595e-11
der	A0A0M4NJR5	A0A0M4NJR5_9GAMM GTPase Der OS=Candidatus Thioglobus autotrophicus GN=der PE=3 SV=1	470	Cytoplasmic	S	20	6.66667	1.52753	0.15625	0.0360502	1.07241e-09	2.47428e-10	20	6.66667	1.52753	0.16129	0.0374339	1.107e-09	2.56924e-10	9	3	1	0.0280374	0.00939343	1.78696e-10	5.98689e-11	9	3	1	0.0285714	0.00957421	1.821e-10	6.10211e-11
cysS	A0A0M4NIY2	A0A0M4NIY2_9GAMM Cysteine--tRNA ligase OS=Candidatus Thioglobus autotrophicus GN=cysS PE=3 SV=1	462	Cytoplasmic	J	23	7.66667	1.1547	0.179687	0.0274967	1.23327e-09	1.88722e-10	23	7.66667	1.1547	0.185484	0.028765	1.27305e-09	1.97426e-10	6	2	0	0.0186916	0.000629846	1.19131e-10	4.01431e-12	6	2	0	0.0190476	0.000654068	1.214e-10	4.1687e-12
SP60_04670	A0A0M4NWN1	A0A0M4NWN1_9GAMM Uncharacterized protein OS=Candidatus Thioglobus autotrophicus GN=SP60_04670 PE=4 SV=1	317	Unknown	S	9	3	0	0.0703125	0.00190289	4.82584e-10	1.30603e-11	9	3	0	0.0725806	0.00268231	4.98151e-10	1.84098e-11	19	6.33333	1.1547	0.05919	0.0109744	3.77247e-10	6.99449e-11	19	6.33333	1.1547	0.0603175	0.0111905	3.84433e-10	7.13225e-11
SP60_03225	A0A0M3TTY7	A0A0M3TTY7_9GAMM Sugar ABC transporter ATP-binding protein OS=Candidatus Thioglobus autotrophicus GN=SP60_03225 PE=4 SV=1	244	Cytoplasmic	S	9	3	0	0.0703125	0.00190289	4.82584e-10	1.30603e-11	9	3	0	0.0725806	0.00268231	4.98151e-10	1.84098e-11	19	6.33333	1.1547	0.05919	0.0109744	3.77247e-10	6.99449e-11	19	6.33333	1.1547	0.0603175	0.0111905	3.84433e-10	7.13225e-11
SP60_00215	A0A0M4NV99	A0A0M4NV99_9GAMM Inositol monophosphatase OS=Candidatus Thioglobus autotrophicus GN=SP60_00215 PE=4 SV=1	267	Cytoplasmic	G	13	4.33333	1.1547	0.101562	0.0272025	6.97066e-10	1.86702e-10	13	4.33333	1.1547	0.104839	0.0282037	7.19552e-10	1.93574e-10	14	4.66667	0.57735	0.0436137	0.00559236	2.77971e-10	3.56428e-11	14	4.66667	0.57735	0.0444444	0.00570644	2.83266e-10	3.63699e-11
SP60_01610	A0A0M4P837	A0A0M4P837_9GAMM Uncharacterized protein OS=Candidatus Thioglobus autotrophicus GN=SP60_01610 PE=4 SV=1	99	Unknown		16	5.33333	0.57735	0.125	0.0139481	8.57927e-10	9.57317e-11	16	5.33333	0.57735	0.129032	0.0147597	8.85602e-10	1.01302e-10	12	4	1	0.0373832	0.00943031	2.38261e-10	6.01039e-11	12	4	1	0.0380952	0.00961323	2.42799e-10	6.12698e-11
SP60_01850	A0A0M5LED8	A0A0M5LED8_9GAMM Multidrug MFS transporter OS=Candidatus Thioglobus autotrophicus GN=SP60_01850 PE=4 SV=1	98	Unknown	P	16	5.33333	0.57735	0.125	0.0139481	8.57927e-10	9.57317e-11	16	5.33333	0.57735	0.129032	0.0147597	8.85602e-10	1.01302e-10	11	3.66667	0.57735	0.0342679	0.00551797	2.18406e-10	3.51687e-11	11	3.66667	0.57735	0.0349206	0.00562781	2.22566e-10	3.58688e-11
SP60_07290	A0A0M4NJV5	A0A0M4NJV5_9GAMM Signal peptidase I OS=Candidatus Thioglobus autotrophicus GN=SP60_07290 PE=3 SV=1	294	CytoplasmicMembrane	U	22	7.33333	1.1547	0.171875	0.0274601	1.17965e-09	1.8847e-10	22	7.33333	1.1547	0.177419	0.0286954	1.2177e-09	1.96949e-10	6	2	1.73205	0.0186916	0.0161996	1.19131e-10	1.03248e-10	6	2	1.73205	0.0190476	0.0165087	1.214e-10	1.05218e-10
frr	A0A0M3TUD7	A0A0M3TUD7_9GAMM Ribosome-recycling factor OS=Candidatus Thioglobus autotrophicus GN=frr PE=3 SV=1	185	Cytoplasmic	J	9	3	1	0.0703125	0.0235146	4.82584e-10	1.61391e-10	9	3	1	0.0725806	0.0243418	4.98151e-10	1.67068e-10	20	6.66667	1.1547	0.0623053	0.0109939	3.97102e-10	7.00696e-11	20	6.66667	1.1547	0.0634921	0.0112112	4.04666e-10	7.14543e-11
SP60_06760	A0A0M5LL94	A0A0M5LL94_9GAMM Molybdopterin adenylyltransferase OS=Candidatus Thioglobus autotrophicus GN=SP60_06760 PE=4 SV=1	175	Cytoplasmic	H	7	2.33333	0.57735	0.0546875	0.0136123	3.75343e-10	9.34272e-11	7	2.33333	0.57735	0.0564516	0.0141231	3.87451e-10	9.69327e-11	20	6.66667	1.52753	0.0623053	0.0144295	3.97102e-10	9.19662e-11	20	6.66667	1.52753	0.0634921	0.0147103	4.04666e-10	9.3756e-11
SP60_06490	A0A0M5LF28	A0A0M5LF28_9GAMM Mechanosensitive ion channel protein MscS OS=Candidatus Thioglobus autotrophicus GN=SP60_06490 PE=4 SV=1	345	CytoplasmicMembrane	M	12	4	1	0.09375	0.0235744	6.43445e-10	1.61801e-10	12	4	1	0.0967742	0.0244565	6.64202e-10	1.67855e-10	15	5	1.73205	0.046729	0.0162638	2.97826e-10	1.03657e-10	15	5	1.73205	0.047619	0.0165766	3.03499e-10	1.05651e-10
SP60_00220	A0A0M3TUM1	A0A0M3TUM1_9GAMM 3-oxoacyl-ACP reductase OS=Candidatus Thioglobus autotrophicus GN=SP60_00220 PE=3 SV=1	241	Cytoplasmic	I, Q	13	4.33333	0.57735	0.101562	0.013808	6.97066e-10	9.47699e-11	13	4.33333	0.57735	0.104839	0.0144955	7.19552e-10	9.94889e-11	14	4.66667	1.52753	0.0436137	0.0143514	2.77971e-10	9.14683e-11	14	4.66667	1.52753	0.0444444	0.0146277	2.83266e-10	9.32294e-11
tyrS	A0A0M4PPG9	A0A0M4PPG9_9GAMM Tyrosine--tRNA ligase OS=Candidatus Thioglobus autotrophicus GN=tyrS PE=3 SV=1	394	Cytoplasmic	J	17	5.66667	1.52753	0.132812	0.0359814	9.11548e-10	2.46955e-10	17	5.66667	1.52753	0.137097	0.0373019	9.40952e-10	2.56019e-10	10	3.33333	2.3094	0.0311526	0.0216087	1.98551e-10	1.37723e-10	10	3.33333	2.3094	0.031746	0.0220213	2.02333e-10	1.40352e-10
SP60_07110	A0A0M4NXE7	A0A0M4NXE7_9GAMM Uncharacterized protein OS=Candidatus Thioglobus autotrophicus GN=SP60_07110 PE=4 SV=1	309	Periplasmic	P	18	6	1	0.140625	0.0237445	9.65168e-10	1.62968e-10	18	6	1	0.145161	0.0247812	9.96303e-10	1.70084e-10	9	3	1	0.0280374	0.00939343	1.78696e-10	5.98689e-11	9	3	1	0.0285714	0.00957421	1.821e-10	6.10211e-11
SP60_02655	A0A0M4NT94	A0A0M4NT94_9GAMM Ribonuclease II OS=Candidatus Thioglobus autotrophicus GN=SP60_02655 PE=4 SV=1	603	Cytoplasmic	K	18	6	1	0.140625	0.0237445	9.65168e-10	1.62968e-10	18	6	1	0.145161	0.0247812	9.96303e-10	1.70084e-10	9	3	0	0.0280374	0.000944768	1.78696e-10	6.02147e-12	9	3	0	0.0285714	0.000981102	1.821e-10	6.25304e-12
SP60_03950	A0A0M4PLV2	A0A0M4PLV2_9GAMM Taurine catabolism dioxygenase TauD OS=Candidatus Thioglobus autotrophicus GN=SP60_03950 PE=4 SV=1	305	Unknown	Q															26	8.66667	1.52753	0.0809969	0.0145345	5.16233e-10	9.26354e-11	26	8.66667	1.52753	0.0825397	0.0148214	5.26066e-10	9.44639e-11
SP60_03615	A0A0M4P8S2	A0A0M4P8S2_9GAMM Uncharacterized protein OS=Candidatus Thioglobus autotrophicus GN=SP60_03615 PE=4 SV=1	93	Unknown		6	2	0	0.046875	0.00126859	3.21723e-10	8.70688e-12	6	2	0	0.0483871	0.00178821	3.32101e-10	1.22732e-11	20	6.66667	0.57735	0.0623053	0.00578986	3.97102e-10	3.69016e-11	20	6.66667	0.57735	0.0634921	0.00591504	4.04666e-10	3.76994e-11
SP60_02365	A0A0M4PMH2	A0A0M4PMH2_9GAMM Uncharacterized protein OS=Candidatus Thioglobus autotrophicus GN=SP60_02365 PE=4 SV=1	235	Cytoplasmic	M	10	3.33333	0.57735	0.078125	0.0136958	5.36205e-10	9.40002e-11	10	3.33333	0.57735	0.0806452	0.0142826	5.53501e-10	9.80272e-11	17	5.66667	0.57735	0.0529595	0.00568325	3.37537e-10	3.62221e-11	17	5.66667	0.57735	0.0539683	0.00580247	3.43966e-10	3.6982e-11
rplT	A0A0M5LEW9	A0A0M5LEW9_9GAMM 50S ribosomal protein L20 OS=Candidatus Thioglobus autotrophicus GN=rplT PE=3 SV=1	125	Cytoplasmic	J	12	4	1	0.09375	0.0235744	6.43445e-10	1.61801e-10	12	4	1	0.0967742	0.0244565	6.64202e-10	1.67855e-10	15	5	1	0.046729	0.00947751	2.97826e-10	6.04048e-11	15	5	1	0.047619	0.00966316	3.03499e-10	6.1588e-11
accD	A0A0M4NIM0	A0A0M4NIM0_9GAMM Acetyl-coenzyme A carboxylase carboxyl transferase subunit beta OS=Candidatus Thioglobus autotrophicus GN=accD PE=3 SV=1	282	Cytoplasmic	I	12	4	0	0.09375	0.00253718	6.43445e-10	1.74138e-11	12	4	0	0.0967742	0.00357641	6.64202e-10	2.45464e-11	14	4.66667	1.1547	0.0436137	0.0108912	2.77971e-10	6.94149e-11	14	4.66667	1.1547	0.0444444	0.0111025	2.83266e-10	7.07619e-11
SP60_07300	A0A0M3TUJ1	A0A0M3TUJ1_9GAMM Chromosome partitioning protein OS=Candidatus Thioglobus autotrophicus GN=SP60_07300 PE=4 SV=1	256	CytoplasmicMembrane	D	17	5.66667	1.52753	0.132812	0.0359814	9.11548e-10	2.46955e-10	17	5.66667	1.52753	0.137097	0.0373019	9.40952e-10	2.56019e-10	12	4	1	0.0373832	0.00943031	2.38261e-10	6.01039e-11	12	4	1	0.0380952	0.00961323	2.42799e-10	6.12698e-11
SP60_05685	A0A0M4NXH8	A0A0M4NXH8_9GAMM RNA-binding protein OS=Candidatus Thioglobus autotrophicus GN=SP60_05685 PE=4 SV=1	83	Cytoplasmic		16	5.33333	0.57735	0.125	0.0139481	8.57927e-10	9.57317e-11	16	5.33333	0.57735	0.129032	0.0147597	8.85602e-10	1.01302e-10	10	3.33333	1.52753	0.0311526	0.0143145	1.98551e-10	9.12331e-11	10	3.33333	1.52753	0.031746	0.0145886	2.02333e-10	9.29805e-11
ilvA	A0A0M4NSS3	A0A0M4NSS3_9GAMM L-threonine dehydratase OS=Candidatus Thioglobus autotrophicus GN=ilvA PE=3 SV=1	497	Cytoplasmic	E	16	5.33333	1.52753	0.125	0.0359608	8.57927e-10	2.46814e-10	16	5.33333	1.52753	0.129032	0.0372626	8.85602e-10	2.55749e-10	10	3.33333	1.1547	0.0311526	0.0108425	1.98551e-10	6.91047e-11	10	3.33333	1.1547	0.031746	0.011051	2.02333e-10	7.04337e-11
SP60_04565	A0A0M3TUG8	A0A0M3TUG8_9GAMM Uncharacterized protein OS=Candidatus Thioglobus autotrophicus GN=SP60_04565 PE=4 SV=1	305	Unknown		16	5.33333	0.57735	0.125	0.0139481	8.57927e-10	9.57317e-11	16	5.33333	0.57735	0.129032	0.0147597	8.85602e-10	1.01302e-10	10	3.33333	0.57735	0.0311526	0.00549696	1.98551e-10	3.50348e-11	10	3.33333	0.57735	0.031746	0.00560559	2.02333e-10	3.57272e-11
map	A0A0M4NVI9	A0A0M4NVI9_9GAMM Methionine aminopeptidase OS=Candidatus Thioglobus autotrophicus GN=map PE=3 SV=1	258	Cytoplasmic	J	16	5.33333	1.52753	0.125	0.0359608	8.57927e-10	2.46814e-10	16	5.33333	1.52753	0.129032	0.0372626	8.85602e-10	2.55749e-10	10	3.33333	0.57735	0.0311526	0.00549696	1.98551e-10	3.50348e-11	10	3.33333	0.57735	0.031746	0.00560559	2.02333e-10	3.57272e-11
fabZ	A0A0M3TUL1	A0A0M3TUL1_9GAMM 3-hydroxyacyl-[acyl-carrier-protein] dehydratase FabZ OS=Candidatus Thioglobus autotrophicus GN=fabZ PE=3 SV=1	147	Cytoplasmic	I	18	6	1	0.140625	0.0237445	9.65168e-10	1.62968e-10	18	6	1	0.145161	0.0247812	9.96303e-10	1.70084e-10	8	2.66667	0.57735	0.0249221	0.00546076	1.58841e-10	3.48041e-11	8	2.66667	0.57735	0.0253968	0.0055673	1.61866e-10	3.54831e-11
SP60_05835	A0A0M3TUE1	A0A0M3TUE1_9GAMM Ammonium transporter OS=Candidatus Thioglobus autotrophicus GN=SP60_05835 PE=4 SV=1	403	CytoplasmicMembrane	P	26	8.66667	0.57735	0.203125	0.0146057	1.39413e-09	1.00245e-10	26	8.66667	0.57735	0.209677	0.0159736	1.4391e-09	1.09633e-10
SP60_03265	A0A0M5LEN3	A0A0M5LEN3_9GAMM Adenylosuccinate lyase OS=Candidatus Thioglobus autotrophicus GN=SP60_03265 PE=3 SV=1	458	Cytoplasmic	F	20	6.66667	2.08167	0.15625	0.048972	1.07241e-09	3.36115e-10	20	6.66667	2.08167	0.16129	0.0507144	1.107e-09	3.48074e-10
SP60_04230	A0A0M4PMZ5	A0A0M4PMZ5_9GAMM Uncharacterized protein OS=Candidatus Thioglobus autotrophicus GN=SP60_04230 PE=4 SV=1	241	Cytoplasmic																25	8.33333	1.52753	0.0778816	0.0145152	4.96377e-10	9.25121e-11	25	8.33333	1.52753	0.0793651	0.0148009	5.05832e-10	9.43335e-11
SP60_07590	A0A0M4NY27	A0A0M4NY27_9GAMM Uncharacterized protein OS=Candidatus Thioglobus autotrophicus GN=SP60_07590 PE=4 SV=1	960	CytoplasmicMembrane		6	2	1	0.046875	0.0234718	3.21723e-10	1.61097e-10	6	2	1	0.0483871	0.0242595	3.32101e-10	1.66503e-10	20	6.66667	1.1547	0.0623053	0.0109939	3.97102e-10	7.00696e-11	20	6.66667	1.1547	0.0634921	0.0112112	4.04666e-10	7.14543e-11
glmM	A0A0M4PNB5	A0A0M4PNB5_9GAMM Phosphoglucosamine mutase OS=Candidatus Thioglobus autotrophicus GN=glmM PE=3 SV=1	441	Cytoplasmic	G	12	4	1	0.09375	0.0235744	6.43445e-10	1.61801e-10	12	4	1	0.0967742	0.0244565	6.64202e-10	1.67855e-10	13	4.33333	1.1547	0.0404984	0.0108775	2.58116e-10	6.93278e-11	13	4.33333	1.1547	0.0412698	0.0110881	2.63033e-10	7.06697e-11
SP60_00155	A0A0M4NV90	A0A0M4NV90_9GAMM ABC transporter ATP-binding protein OS=Candidatus Thioglobus autotrophicus GN=SP60_00155 PE=4 SV=1	528	Cytoplasmic	S	13	4.33333	0.57735	0.101562	0.013808	6.97066e-10	9.47699e-11	13	4.33333	0.57735	0.104839	0.0144955	7.19552e-10	9.94889e-11	12	4	1	0.0373832	0.00943031	2.38261e-10	6.01039e-11	12	4	1	0.0380952	0.00961323	2.42799e-10	6.12698e-11
proA	A0A0M4PKU2	A0A0M4PKU2_9GAMM Gamma-glutamyl phosphate reductase OS=Candidatus Thioglobus autotrophicus GN=proA PE=3 SV=1	419	Cytoplasmic	E	13	4.33333	1.52753	0.101562	0.0359067	6.97066e-10	2.46443e-10	13	4.33333	1.52753	0.104839	0.0371588	7.19552e-10	2.55036e-10	12	4	1.73205	0.0373832	0.0162363	2.38261e-10	1.03482e-10	12	4	1.73205	0.0380952	0.0165475	2.42799e-10	1.05465e-10
tsaD	A0A0M3TUN1	A0A0M3TUN1_9GAMM tRNA N6-adenosine threonylcarbamoyltransferase OS=Candidatus Thioglobus autotrophicus GN=tsaD PE=3 SV=1	334	Extracellular	O	16	5.33333	0.57735	0.125	0.0139481	8.57927e-10	9.57317e-11	16	5.33333	0.57735	0.129032	0.0147597	8.85602e-10	1.01302e-10	9	3	1	0.0280374	0.00939343	1.78696e-10	5.98689e-11	9	3	1	0.0285714	0.00957421	1.821e-10	6.10211e-11
SP60_01755	A0A0M4PJW4	A0A0M4PJW4_9GAMM Oxaloacetate decarboxylase gamma chain OS=Candidatus Thioglobus autotrophicus GN=SP60_01755 PE=3 SV=1	81	Unknown		19	6.33333	1.52753	0.148437	0.036026	1.01879e-09	2.47262e-10	19	6.33333	1.52753	0.153226	0.0373876	1.05165e-09	2.56607e-10	6	2	0	0.0186916	0.000629846	1.19131e-10	4.01431e-12	6	2	0	0.0190476	0.000654068	1.214e-10	4.1687e-12
orn	A0A0M5LER6	A0A0M5LER6_9GAMM Oligoribonuclease OS=Candidatus Thioglobus autotrophicus GN=orn PE=3 SV=1	180	Cytoplasmic	A	28	9.33333	0.57735	0.21875	0.01477	1.50137e-09	1.01373e-10	28	9.33333	0.57735	0.225806	0.0162711	1.5498e-09	1.11675e-10
SP60_01805	A0A0M3TTT9	A0A0M3TTT9_9GAMM Sulfur oxidoreductase OS=Candidatus Thioglobus autotrophicus GN=SP60_01805 PE=3 SV=1	110	Cytoplasmic	S	25	8.33333	1.52753	0.195312	0.0361895	1.34051e-09	2.48383e-10	25	8.33333	1.52753	0.201613	0.0376999	1.38375e-09	2.5875e-10
cpsB	A0A0M4PMI9	A0A0M4PMI9_9GAMM Mannose-1-phosphate guanyltransferase OS=Candidatus Thioglobus autotrophicus GN=cpsB PE=3 SV=1	468	Cytoplasmic	M	20	6.66667	0.57735	0.15625	0.014177	1.07241e-09	9.73026e-11	20	6.66667	0.57735	0.16129	0.0151868	1.107e-09	1.04233e-10
SP60_04115	A0A0M4P8Y1	A0A0M4P8Y1_9GAMM ATPase OS=Candidatus Thioglobus autotrophicus GN=SP60_04115 PE=4 SV=1	278	Cytoplasmic		9	3	1.73205	0.0703125	0.0406395	4.82584e-10	2.78926e-10	9	3	1.73205	0.0725806	0.0419902	4.98151e-10	2.88196e-10	15	5	1	0.046729	0.00947751	2.97826e-10	6.04048e-11	15	5	1	0.047619	0.00966316	3.03499e-10	6.1588e-11
SP60_03745	A0A0M4NWC0	A0A0M4NWC0_9GAMM 3-deoxy-D-manno-octulosonate 8-phosphate phosphatase OS=Candidatus Thioglobus autotrophicus GN=SP60_03745 PE=4 SV=1	177	Cytoplasmic	S	9	3	0	0.0703125	0.00190289	4.82584e-10	1.30603e-11	9	3	0	0.0725806	0.00268231	4.98151e-10	1.84098e-11	15	5	1	0.046729	0.00947751	2.97826e-10	6.04048e-11	15	5	1	0.047619	0.00966316	3.03499e-10	6.1588e-11
gatB	A0A0M4PM60	A0A0M4PM60_9GAMM Aspartyl/glutamyl-tRNA(Asn/Gln) amidotransferase subunit B OS=Candidatus Thioglobus autotrophicus GN=gatB PE=3 SV=1	476	Cytoplasmic	J	10	3.33333	2.08167	0.078125	0.0488348	5.36205e-10	3.35174e-10	10	3.33333	2.08167	0.0806452	0.050451	5.53501e-10	3.46266e-10	14	4.66667	1.1547	0.0436137	0.0108912	2.77971e-10	6.94149e-11	14	4.66667	1.1547	0.0444444	0.0111025	2.83266e-10	7.07619e-11
SP60_02305	A0A0M4NT63	A0A0M4NT63_9GAMM Alcohol dehydrogenase OS=Candidatus Thioglobus autotrophicus GN=SP60_02305 PE=4 SV=1	349	Cytoplasmic	M	10	3.33333	1.1547	0.078125	0.0271458	5.36205e-10	1.86313e-10	10	3.33333	1.1547	0.0806452	0.0280948	5.53501e-10	1.92827e-10	14	4.66667	0.57735	0.0436137	0.00559236	2.77971e-10	3.56428e-11	14	4.66667	0.57735	0.0444444	0.00570644	2.83266e-10	3.63699e-11
SP60_00910	A0A0M4P7W4	A0A0M4P7W4_9GAMM DNA polymerase III subunit epsilon OS=Candidatus Thioglobus autotrophicus GN=SP60_00910 PE=4 SV=1	223	Cytoplasmic	L	11	3.66667	1.1547	0.0859375	0.027163	5.89825e-10	1.86431e-10	11	3.66667	1.1547	0.0887097	0.028128	6.08852e-10	1.93054e-10	13	4.33333	0.57735	0.0404984	0.00556569	2.58116e-10	3.54729e-11	13	4.33333	0.57735	0.0412698	0.00567826	2.63033e-10	3.61903e-11
SP60_01415	A0A0M3TUM5	A0A0M3TUM5_9GAMM DNA helicase OS=Candidatus Thioglobus autotrophicus GN=SP60_01415 PE=3 SV=1	721	Cytoplasmic	L	14	4.66667	1.52753	0.109375	0.0359235	7.50686e-10	2.46558e-10	14	4.66667	1.52753	0.112903	0.0371911	7.74902e-10	2.55258e-10	11	3.66667	1.1547	0.0342679	0.0108532	2.18406e-10	6.91727e-11	11	3.66667	1.1547	0.0349206	0.0110623	2.22566e-10	7.05056e-11
SP60_01940	A0A0M4NVS7	A0A0M4NVS7_9GAMM Thiamine biosynthesis protein ThiS OS=Candidatus Thioglobus autotrophicus GN=SP60_01940 PE=4 SV=1	66	Unknown		13	4.33333	1.1547	0.101562	0.0272025	6.97066e-10	1.86702e-10	13	4.33333	1.1547	0.104839	0.0282037	7.19552e-10	1.93574e-10	11	3.66667	0.57735	0.0342679	0.00551797	2.18406e-10	3.51687e-11	11	3.66667	0.57735	0.0349206	0.00562781	2.22566e-10	3.58688e-11
SP60_07265	A0A0M4NI01	A0A0M4NI01_9GAMM Prephenate dehydratase OS=Candidatus Thioglobus autotrophicus GN=SP60_07265 PE=4 SV=1	359	Cytoplasmic	E	15	5	1	0.117187	0.0236511	8.04307e-10	1.62327e-10	15	5	1	0.120968	0.0246031	8.30252e-10	1.68861e-10	10	3.33333	0.57735	0.0311526	0.00549696	1.98551e-10	3.50348e-11	10	3.33333	0.57735	0.031746	0.00560559	2.02333e-10	3.57272e-11
SP60_01825	A0A0M3TU04	A0A0M3TU04_9GAMM Uncharacterized protein OS=Candidatus Thioglobus autotrophicus GN=SP60_01825 PE=4 SV=1	134	Unknown		15	5	1	0.117187	0.0236511	8.04307e-10	1.62327e-10	15	5	1	0.120968	0.0246031	8.30252e-10	1.68861e-10	10	3.33333	0.57735	0.0311526	0.00549696	1.98551e-10	3.50348e-11	10	3.33333	0.57735	0.031746	0.00560559	2.02333e-10	3.57272e-11
SP60_00600	A0A0M4PJK1	A0A0M4PJK1_9GAMM NADPH:quinone reductase OS=Candidatus Thioglobus autotrophicus GN=SP60_00600 PE=4 SV=1	309	Cytoplasmic	C	17	5.66667	0.57735	0.132812	0.0140009	9.11548e-10	9.60939e-11	17	5.66667	0.57735	0.137097	0.0148587	9.40952e-10	1.01981e-10	8	2.66667	0.57735	0.0249221	0.00546076	1.58841e-10	3.48041e-11	8	2.66667	0.57735	0.0253968	0.0055673	1.61866e-10	3.54831e-11
trpF	A0A0M4P8T0	A0A0M4P8T0_9GAMM N-(5'-phosphoribosyl)anthranilate isomerase OS=Candidatus Thioglobus autotrophicus GN=trpF PE=3 SV=1	202	Cytoplasmic	E	16	5.33333	0.57735	0.125	0.0139481	8.57927e-10	9.57317e-11	16	5.33333	0.57735	0.129032	0.0147597	8.85602e-10	1.01302e-10	8	2.66667	0.57735	0.0249221	0.00546076	1.58841e-10	3.48041e-11	8	2.66667	0.57735	0.0253968	0.0055673	1.61866e-10	3.54831e-11
pyrE	A0A0M4NIK0	A0A0M4NIK0_9GAMM Orotate phosphoribosyltransferase OS=Candidatus Thioglobus autotrophicus GN=pyrE PE=3 SV=1	212	Cytoplasmic	F	17	5.66667	1.1547	0.132812	0.0273009	9.11548e-10	1.87378e-10	17	5.66667	1.1547	0.137097	0.028392	9.40952e-10	1.94866e-10	7	2.33333	0.57735	0.0218069	0.0054456	1.38986e-10	3.47075e-11	7	2.33333	0.57735	0.0222222	0.00555127	1.41633e-10	3.53809e-11
SP60_06975	A0A0M4NHX2	A0A0M4NHX2_9GAMM Glutamate synthase OS=Candidatus Thioglobus autotrophicus GN=SP60_06975 PE=3 SV=1	501	Cytoplasmic	E															23	7.66667	0.57735	0.0716511	0.00591134	4.56667e-10	3.76759e-11	23	7.66667	0.57735	0.0730159	0.00604323	4.65366e-10	3.85165e-11
SP60_01995	A0A0M4PMD9	A0A0M4PMD9_9GAMM Capsular biosynthesis protein OS=Candidatus Thioglobus autotrophicus GN=SP60_01995 PE=4 SV=1	619	CytoplasmicMembrane	M	9	3	0	0.0703125	0.00190289	4.82584e-10	1.30603e-11	9	3	0	0.0725806	0.00268231	4.98151e-10	1.84098e-11	16	5.33333	0.57735	0.0498442	0.00565116	3.17682e-10	3.60176e-11	16	5.33333	0.57735	0.0507937	0.00576858	3.23733e-10	3.67659e-11
def	A0A0M5LEP1	A0A0M5LEP1_9GAMM Peptide deformylase OS=Candidatus Thioglobus autotrophicus GN=def PE=3 SV=1	163	Cytoplasmic	J	8	2.66667	0.57735	0.0625	0.013637	4.28964e-10	9.35961e-11	8	2.66667	0.57735	0.0645161	0.0141702	4.42801e-10	9.72559e-11	15	5	0	0.046729	0.00157461	2.97826e-10	1.00358e-11	15	5	0	0.047619	0.00163517	3.03499e-10	1.04217e-11
SP60_05895	A0A0M3TUE3	A0A0M3TUE3_9GAMM Lipid A biosynthesis acyltransferase OS=Candidatus Thioglobus autotrophicus GN=SP60_05895 PE=4 SV=1	298	CytoplasmicMembrane	M	10	3.33333	1.1547	0.078125	0.0271458	5.36205e-10	1.86313e-10	10	3.33333	1.1547	0.0806452	0.0280948	5.53501e-10	1.92827e-10	13	4.33333	0.57735	0.0404984	0.00556569	2.58116e-10	3.54729e-11	13	4.33333	0.57735	0.0412698	0.00567826	2.63033e-10	3.61903e-11
SP60_04245	A0A0M3TU84	A0A0M3TU84_9GAMM Cell division protein FtsK OS=Candidatus Thioglobus autotrophicus GN=SP60_04245 PE=3 SV=1	758	CytoplasmicMembrane	D	15	5	2.64575	0.117187	0.0620908	8.04307e-10	4.26155e-10	15	5	2.64575	0.120968	0.064166	8.30252e-10	4.40398e-10	11	3.66667	0.57735	0.0342679	0.00551797	2.18406e-10	3.51687e-11	11	3.66667	0.57735	0.0349206	0.00562781	2.22566e-10	3.58688e-11
SP60_01945	A0A0M4NT28	A0A0M4NT28_9GAMM tRNA (5-methylaminomethyl-2-thiouridylate)-methyltransferase OS=Candidatus Thioglobus autotrophicus GN=SP60_01945 PE=4 SV=1	349	Cytoplasmic	J	12	4	1.73205	0.09375	0.0406742	6.43445e-10	2.79164e-10	12	4	1.73205	0.0967742	0.0420568	6.64202e-10	2.88653e-10	11	3.66667	0.57735	0.0342679	0.00551797	2.18406e-10	3.51687e-11	11	3.66667	0.57735	0.0349206	0.00562781	2.22566e-10	3.58688e-11
nrdR	A0A0M4NJU4	A0A0M4NJU4_9GAMM Transcriptional repressor NrdR OS=Candidatus Thioglobus autotrophicus GN=nrdR PE=3 SV=1	150	Cytoplasmic	K	21	7	1	0.164062	0.0238544	1.12603e-09	1.63722e-10	21	7	1	0.169355	0.02499	1.16235e-09	1.71517e-10	5	1.66667	0.57735	0.0155763	0.00542126	9.92755e-11	3.45524e-11	5	1.66667	0.57735	0.015873	0.00552552	1.01166e-10	3.52168e-11
SP60_05785	A0A0M4NU44	A0A0M4NU44_9GAMM Uncharacterized protein OS=Candidatus Thioglobus autotrophicus GN=SP60_05785 PE=4 SV=1	386	CytoplasmicMembrane	O	19	6.33333	1.1547	0.148437	0.0273598	1.01879e-09	1.87782e-10	19	6.33333	1.1547	0.153226	0.0285044	1.05165e-09	1.95638e-10	4	1.33333	0.57735	0.0124611	0.00541211	7.94204e-11	3.4494e-11	4	1.33333	0.57735	0.0126984	0.00551584	8.09332e-11	3.51551e-11
SP60_06145	A0A0M4NU83	A0A0M4NU83_9GAMM Uncharacterized protein OS=Candidatus Thioglobus autotrophicus GN=SP60_06145 PE=4 SV=1	90	Unknown		20	6.66667	0.57735	0.15625	0.014177	1.07241e-09	9.73026e-11	20	6.66667	0.57735	0.16129	0.0151868	1.107e-09	1.04233e-10	3	1	0	0.00934579	0.000314923	5.95653e-11	2.00716e-12	3	1	0	0.00952381	0.000327034	6.06999e-11	2.08435e-12
SP60_03480	A0A0M3TU56	A0A0M3TU56_9GAMM Thioredoxin OS=Candidatus Thioglobus autotrophicus GN=SP60_03480 PE=4 SV=1	140	Cytoplasmic	O	22	7.33333	2.3094	0.171875	0.0543261	1.17965e-09	3.72863e-10	22	7.33333	2.3094	0.177419	0.056256	1.2177e-09	3.86109e-10
murC	A0A0M4PL81	A0A0M4PL81_9GAMM UDP-N-acetylmuramate--L-alanine ligase OS=Candidatus Thioglobus autotrophicus GN=murC PE=3 SV=1	473	Cytoplasmic	M	21	7	1	0.164062	0.0238544	1.12603e-09	1.63722e-10	21	7	1	0.169355	0.02499	1.16235e-09	1.71517e-10
SP60_03315	A0A0M5LEI5	A0A0M5LEI5_9GAMM Type II Secretion system PilC OS=Candidatus Thioglobus autotrophicus GN=SP60_03315 PE=4 SV=1	412	CytoplasmicMembrane	U															18	6	0	0.0560748	0.00188954	3.57392e-10	1.20429e-11	18	6	0	0.0571429	0.0019622	3.64199e-10	1.25061e-11
SP60_02180	A0A0M4NI74	A0A0M4NI74_9GAMM Uncharacterized protein OS=Candidatus Thioglobus autotrophicus GN=SP60_02180 PE=4 SV=1	522	Cytoplasmic	I	9	3	0	0.0703125	0.00190289	4.82584e-10	1.30603e-11	9	3	0	0.0725806	0.00268231	4.98151e-10	1.84098e-11	13	4.33333	0.57735	0.0404984	0.00556569	2.58116e-10	3.54729e-11	13	4.33333	0.57735	0.0412698	0.00567826	2.63033e-10	3.61903e-11
SP60_03345	A0A0M3TTZ1	A0A0M3TTZ1_9GAMM Uncharacterized protein OS=Candidatus Thioglobus autotrophicus GN=SP60_03345 PE=4 SV=1	1040	Unknown	U	11	3.66667	0.57735	0.0859375	0.0137301	5.89825e-10	9.42352e-11	11	3.66667	0.57735	0.0887097	0.0143477	6.08852e-10	9.84744e-11	11	3.66667	1.52753	0.0342679	0.0143226	2.18406e-10	9.12846e-11	11	3.66667	1.52753	0.0349206	0.0145972	2.22566e-10	9.3035e-11
hemH	A0A0M4NXR4	A0A0M4NXR4_9GAMM Ferrochelatase OS=Candidatus Thioglobus autotrophicus GN=hemH PE=3 SV=1	324	Cytoplasmic	H	12	4	0	0.09375	0.00253718	6.43445e-10	1.74138e-11	12	4	0	0.0967742	0.00357641	6.64202e-10	2.45464e-11	10	3.33333	0.57735	0.0311526	0.00549696	1.98551e-10	3.50348e-11	10	3.33333	0.57735	0.031746	0.00560559	2.02333e-10	3.57272e-11
SP60_05635	A0A0M4NWY0	A0A0M4NWY0_9GAMM NADH dehydrogenase OS=Candidatus Thioglobus autotrophicus GN=SP60_05635 PE=4 SV=1	157	Cytoplasmic	C	12	4	2	0.09375	0.0469436	6.43445e-10	3.22194e-10	12	4	2	0.0967742	0.0485191	6.64202e-10	3.33007e-10	10	3.33333	0.57735	0.0311526	0.00549696	1.98551e-10	3.50348e-11	10	3.33333	0.57735	0.031746	0.00560559	2.02333e-10	3.57272e-11
SP60_02965	A0A0M4NWQ0	A0A0M4NWQ0_9GAMM Sulfurtransferase OS=Candidatus Thioglobus autotrophicus GN=SP60_02965 PE=4 SV=1	139	Unknown	S	14	4.66667	2.08167	0.109375	0.0488788	7.50686e-10	3.35475e-10	14	4.66667	2.08167	0.112903	0.0505354	7.74902e-10	3.46846e-10	8	2.66667	1.1547	0.0249221	0.0108242	1.58841e-10	6.8988e-11	8	2.66667	1.1547	0.0253968	0.0110317	1.61866e-10	7.03102e-11
tldD	A0A0M4NJA7	A0A0M4NJA7_9GAMM Protease TldD OS=Candidatus Thioglobus autotrophicus GN=tldD PE=4 SV=1	474	Cytoplasmic	S	16	5.33333	1.52753	0.125	0.0359608	8.57927e-10	2.46814e-10	16	5.33333	1.52753	0.129032	0.0372626	8.85602e-10	2.55749e-10	7	2.33333	0.57735	0.0218069	0.0054456	1.38986e-10	3.47075e-11	7	2.33333	0.57735	0.0222222	0.00555127	1.41633e-10	3.53809e-11
SP60_04365	A0A0M3TU88	A0A0M3TU88_9GAMM Uncharacterized protein OS=Candidatus Thioglobus autotrophicus GN=SP60_04365 PE=4 SV=1	248	Periplasmic	S	15	5	1	0.117187	0.0236511	8.04307e-10	1.62327e-10	15	5	1	0.120968	0.0246031	8.30252e-10	1.68861e-10	7	2.33333	0.57735	0.0218069	0.0054456	1.38986e-10	3.47075e-11	7	2.33333	0.57735	0.0222222	0.00555127	1.41633e-10	3.53809e-11
SP60_04790	A0A0M5LEL0	A0A0M5LEL0_9GAMM Uncharacterized protein OS=Candidatus Thioglobus autotrophicus GN=SP60_04790 PE=4 SV=1	312	Unknown	S	22	7.33333	2.51661	0.171875	0.0591662	1.17965e-09	4.06082e-10	22	7.33333	2.51661	0.177419	0.0612378	1.2177e-09	4.20301e-10
SP60_06785	A0A0M4NXU6	A0A0M4NXU6_9GAMM Molecular chaperone OS=Candidatus Thioglobus autotrophicus GN=SP60_06785 PE=4 SV=1	171	Cytoplasmic	C															18	6	0	0.0560748	0.00188954	3.57392e-10	1.20429e-11	18	6	0	0.0571429	0.0019622	3.64199e-10	1.25061e-11
ubiG	A0A0M4PP44	A0A0M4PP44_9GAMM Ubiquinone biosynthesis O-methyltransferase OS=Candidatus Thioglobus autotrophicus GN=ubiG PE=3 SV=1	232	Cytoplasmic	H	6	2	1	0.046875	0.0234718	3.21723e-10	1.61097e-10	6	2	1	0.0483871	0.0242595	3.32101e-10	1.66503e-10	15	5	1	0.046729	0.00947751	2.97826e-10	6.04048e-11	15	5	1	0.047619	0.00966316	3.03499e-10	6.1588e-11
SP60_00540	A0A0M4NW33	A0A0M4NW33_9GAMM Aminopeptidase N OS=Candidatus Thioglobus autotrophicus GN=SP60_00540 PE=4 SV=1	837	Cytoplasmic	E	12	4	1.73205	0.09375	0.0406742	6.43445e-10	2.79164e-10	12	4	1.73205	0.0967742	0.0420568	6.64202e-10	2.88653e-10	10	3.33333	0.57735	0.0311526	0.00549696	1.98551e-10	3.50348e-11	10	3.33333	0.57735	0.031746	0.00560559	2.02333e-10	3.57272e-11
nuoI	A0A0M4P9F6	A0A0M4P9F6_9GAMM NADH-quinone oxidoreductase subunit I OS=Candidatus Thioglobus autotrophicus GN=nuoI PE=3 SV=1	163	Cytoplasmic	C	11	3.66667	1.1547	0.0859375	0.027163	5.89825e-10	1.86431e-10	11	3.66667	1.1547	0.0887097	0.028128	6.08852e-10	1.93054e-10	10	3.33333	0.57735	0.0311526	0.00549696	1.98551e-10	3.50348e-11	10	3.33333	0.57735	0.031746	0.00560559	2.02333e-10	3.57272e-11
SP60_00315	A0A0M4P7N6	A0A0M4P7N6_9GAMM Uncharacterized protein OS=Candidatus Thioglobus autotrophicus GN=SP60_00315 PE=4 SV=1	150	Extracellular	S	13	4.33333	0.57735	0.101562	0.013808	6.97066e-10	9.47699e-11	13	4.33333	0.57735	0.104839	0.0144955	7.19552e-10	9.94889e-11	8	2.66667	0.57735	0.0249221	0.00546076	1.58841e-10	3.48041e-11	8	2.66667	0.57735	0.0253968	0.0055673	1.61866e-10	3.54831e-11
fabA	A0A0M4NGX4	A0A0M4NGX4_9GAMM 3-hydroxydecanoyl-[acyl-carrier-protein] dehydratase OS=Candidatus Thioglobus autotrophicus GN=fabA PE=3 SV=1	168	Cytoplasmic	I	13	4.33333	0.57735	0.101562	0.013808	6.97066e-10	9.47699e-11	13	4.33333	0.57735	0.104839	0.0144955	7.19552e-10	9.94889e-11	8	2.66667	0.57735	0.0249221	0.00546076	1.58841e-10	3.48041e-11	8	2.66667	0.57735	0.0253968	0.0055673	1.61866e-10	3.54831e-11
pheT	A0A0M4PP22	A0A0M4PP22_9GAMM Phenylalanine--tRNA ligase beta subunit OS=Candidatus Thioglobus autotrophicus GN=pheT PE=3 SV=1	787	Cytoplasmic	J	14	4.66667	0.57735	0.109375	0.0138516	7.50686e-10	9.50695e-11	14	4.66667	0.57735	0.112903	0.014578	7.74902e-10	1.00055e-10	7	2.33333	0.57735	0.0218069	0.0054456	1.38986e-10	3.47075e-11	7	2.33333	0.57735	0.0222222	0.00555127	1.41633e-10	3.53809e-11
SP60_05460	A0A0M4NXF3	A0A0M4NXF3_9GAMM Ribosomal RNA small subunit methyltransferase B OS=Candidatus Thioglobus autotrophicus GN=SP60_05460 PE=3 SV=1	421	Cytoplasmic	J	14	4.66667	1.1547	0.109375	0.0272247	7.50686e-10	1.86854e-10	14	4.66667	1.1547	0.112903	0.0282462	7.74902e-10	1.93865e-10	7	2.33333	0.57735	0.0218069	0.0054456	1.38986e-10	3.47075e-11	7	2.33333	0.57735	0.0222222	0.00555127	1.41633e-10	3.53809e-11
SP60_07010	A0A0M4NXW9	A0A0M4NXW9_9GAMM Uncharacterized protein OS=Candidatus Thioglobus autotrophicus GN=SP60_07010 PE=4 SV=1	204	Unknown	S	15	5	0	0.117187	0.00317148	8.04307e-10	2.17672e-11	15	5	0	0.120968	0.00447051	8.30252e-10	3.0683e-11	6	2	0	0.0186916	0.000629846	1.19131e-10	4.01431e-12	6	2	0	0.0190476	0.000654068	1.214e-10	4.1687e-12
aroA	A0A0M3TUC4	A0A0M3TUC4_9GAMM 3-phosphoshikimate 1-carboxyvinyltransferase OS=Candidatus Thioglobus autotrophicus GN=aroA PE=3 SV=1	433	Cytoplasmic	E	16	5.33333	0.57735	0.125	0.0139481	8.57927e-10	9.57317e-11	16	5.33333	0.57735	0.129032	0.0147597	8.85602e-10	1.01302e-10	5	1.66667	0.57735	0.0155763	0.00542126	9.92755e-11	3.45524e-11	5	1.66667	0.57735	0.015873	0.00552552	1.01166e-10	3.52168e-11
SP60_02360	A0A0M5LEM9	A0A0M5LEM9_9GAMM Uncharacterized protein OS=Candidatus Thioglobus autotrophicus GN=SP60_02360 PE=4 SV=1	432	Unknown		5	1.66667	0.57735	0.0390625	0.0135729	2.68102e-10	9.31563e-11	5	1.66667	0.57735	0.0403226	0.0140474	2.76751e-10	9.64133e-11	16	5.33333	1.1547	0.0498442	0.0109215	3.17682e-10	6.96081e-11	16	5.33333	1.1547	0.0507937	0.0111346	3.23733e-10	7.09663e-11
SP60_05765	A0A0M4NKA8	A0A0M4NKA8_9GAMM Uncharacterized protein OS=Candidatus Thioglobus autotrophicus GN=SP60_05765 PE=4 SV=1	72	CytoplasmicMembrane		6	2	0	0.046875	0.00126859	3.21723e-10	8.70688e-12	6	2	0	0.0483871	0.00178821	3.32101e-10	1.22732e-11	14	4.66667	1.1547	0.0436137	0.0108912	2.77971e-10	6.94149e-11	14	4.66667	1.1547	0.0444444	0.0111025	2.83266e-10	7.07619e-11
fmt	A0A0M4PNQ9	A0A0M4PNQ9_9GAMM Methionyl-tRNA formyltransferase OS=Candidatus Thioglobus autotrophicus GN=fmt PE=3 SV=1	309	Cytoplasmic	J	12	4	2	0.09375	0.0469436	6.43445e-10	3.22194e-10	12	4	2	0.0967742	0.0485191	6.64202e-10	3.33007e-10	13	4.33333	0.57735	0.0404984	0.00556569	2.58116e-10	3.54729e-11	13	4.33333	0.57735	0.0412698	0.00567826	2.63033e-10	3.61903e-11
rpsN	A0A0M3TU61	A0A0M3TU61_9GAMM 30S ribosomal protein S14 OS=Candidatus Thioglobus autotrophicus GN=rpsN PE=3 SV=1	101	Cytoplasmic	J	11	3.66667	0.57735	0.0859375	0.0137301	5.89825e-10	9.42352e-11	11	3.66667	0.57735	0.0887097	0.0143477	6.08852e-10	9.84744e-11	10	3.33333	0.57735	0.0311526	0.00549696	1.98551e-10	3.50348e-11	10	3.33333	0.57735	0.031746	0.00560559	2.02333e-10	3.57272e-11
SP60_02040	A0A0M4NI58	A0A0M4NI58_9GAMM Asparagine synthase OS=Candidatus Thioglobus autotrophicus GN=SP60_02040 PE=4 SV=1	644	Cytoplasmic	E	10	3.33333	0.57735	0.078125	0.0136958	5.36205e-10	9.40002e-11	10	3.33333	0.57735	0.0806452	0.0142826	5.53501e-10	9.80272e-11	10	3.33333	1.1547	0.0311526	0.0108425	1.98551e-10	6.91047e-11	10	3.33333	1.1547	0.031746	0.011051	2.02333e-10	7.04337e-11
ileS	A0A0M4NG67	A0A0M4NG67_9GAMM Isoleucine--tRNA ligase OS=Candidatus Thioglobus autotrophicus GN=ileS PE=3 SV=1	922	Cytoplasmic	J	15	5	1	0.117187	0.0236511	8.04307e-10	1.62327e-10	15	5	1	0.120968	0.0246031	8.30252e-10	1.68861e-10	8	2.66667	0.57735	0.0249221	0.00546076	1.58841e-10	3.48041e-11	8	2.66667	0.57735	0.0253968	0.0055673	1.61866e-10	3.54831e-11
SP60_02225	A0A0M4NVV7	A0A0M4NVV7_9GAMM Uncharacterized protein OS=Candidatus Thioglobus autotrophicus GN=SP60_02225 PE=4 SV=1	289	Unknown	C	15	5	1	0.117187	0.0236511	8.04307e-10	1.62327e-10	15	5	1	0.120968	0.0246031	8.30252e-10	1.68861e-10	5	1.66667	0.57735	0.0155763	0.00542126	9.92755e-11	3.45524e-11	5	1.66667	0.57735	0.015873	0.00552552	1.01166e-10	3.52168e-11
uvrA	A0A0M4P9G4	A0A0M4P9G4_9GAMM UvrABC system protein A OS=Candidatus Thioglobus autotrophicus GN=uvrA PE=3 SV=1	938	Cytoplasmic	L	20	6.66667	0.57735	0.15625	0.014177	1.07241e-09	9.73026e-11	20	6.66667	0.57735	0.16129	0.0151868	1.107e-09	1.04233e-10
rsmH	A0A0M4PNL8	A0A0M4PNL8_9GAMM Ribosomal RNA small subunit methyltransferase H OS=Candidatus Thioglobus autotrophicus GN=rsmH PE=3 SV=1	307	Cytoplasmic	M	20	6.66667	1.1547	0.15625	0.0273917	1.07241e-09	1.88e-10	20	6.66667	1.1547	0.16129	0.0285651	1.107e-09	1.96054e-10
argD	A0A0M4NW26	A0A0M4NW26_9GAMM Acetylornithine aminotransferase OS=Candidatus Thioglobus autotrophicus GN=argD PE=3 SV=1	385	Cytoplasmic	E	20	6.66667	1.52753	0.15625	0.0360502	1.07241e-09	2.47428e-10	20	6.66667	1.52753	0.16129	0.0374339	1.107e-09	2.56924e-10
SP60_02725	A0A0M4NTA0	A0A0M4NTA0_9GAMM Uncharacterized protein OS=Candidatus Thioglobus autotrophicus GN=SP60_02725 PE=4 SV=1	60	Unknown																19	6.33333	1.52753	0.05919	0.0144146	3.77247e-10	9.18712e-11	19	6.33333	1.52753	0.0603175	0.0146946	3.84433e-10	9.36556e-11
SP60_03335	A0A0M5LEI2	A0A0M5LEI2_9GAMM Uncharacterized protein OS=Candidatus Thioglobus autotrophicus GN=SP60_03335 PE=4 SV=1	240	Cytoplasmic		7	2.33333	0.57735	0.0546875	0.0136123	3.75343e-10	9.34272e-11	7	2.33333	0.57735	0.0564516	0.0141231	3.87451e-10	9.69327e-11	12	4	1	0.0373832	0.00943031	2.38261e-10	6.01039e-11	12	4	1	0.0380952	0.00961323	2.42799e-10	6.12698e-11
SP60_01285	A0A0M4P807	A0A0M4P807_9GAMM Pseudouridine synthase OS=Candidatus Thioglobus autotrophicus GN=SP60_01285 PE=3 SV=1	242	Cytoplasmic	J	8	2.66667	0.57735	0.0625	0.013637	4.28964e-10	9.35961e-11	8	2.66667	0.57735	0.0645161	0.0141702	4.42801e-10	9.72559e-11	11	3.66667	0.57735	0.0342679	0.00551797	2.18406e-10	3.51687e-11	11	3.66667	0.57735	0.0349206	0.00562781	2.22566e-10	3.58688e-11
rpsO	A0A0M4PL50	A0A0M4PL50_9GAMM 30S ribosomal protein S15 OS=Candidatus Thioglobus autotrophicus GN=rpsO PE=3 SV=1	86	Cytoplasmic		8	2.66667	0.57735	0.0625	0.013637	4.28964e-10	9.35961e-11	8	2.66667	0.57735	0.0645161	0.0141702	4.42801e-10	9.72559e-11	11	3.66667	0.57735	0.0342679	0.00551797	2.18406e-10	3.51687e-11	11	3.66667	0.57735	0.0349206	0.00562781	2.22566e-10	3.58688e-11
SP60_01270	A0A0M4NSX2	A0A0M4NSX2_9GAMM Uncharacterized protein OS=Candidatus Thioglobus autotrophicus GN=SP60_01270 PE=4 SV=1	194	CytoplasmicMembrane		9	3	1	0.0703125	0.0235146	4.82584e-10	1.61391e-10	9	3	1	0.0725806	0.0243418	4.98151e-10	1.67068e-10	10	3.33333	0.57735	0.0311526	0.00549696	1.98551e-10	3.50348e-11	10	3.33333	0.57735	0.031746	0.00560559	2.02333e-10	3.57272e-11
ubiX	A0A0M4NXE9	A0A0M4NXE9_9GAMM Flavin prenyltransferase UbiX OS=Candidatus Thioglobus autotrophicus GN=ubiX PE=3 SV=1	199	Cytoplasmic	H	9	3	0	0.0703125	0.00190289	4.82584e-10	1.30603e-11	9	3	0	0.0725806	0.00268231	4.98151e-10	1.84098e-11	10	3.33333	1.1547	0.0311526	0.0108425	1.98551e-10	6.91047e-11	10	3.33333	1.1547	0.031746	0.011051	2.02333e-10	7.04337e-11
obg	A0A0M4PM22	A0A0M4PM22_9GAMM GTPase Obg OS=Candidatus Thioglobus autotrophicus GN=obg PE=3 SV=1	337	Cytoplasmic	S	9	3	1	0.0703125	0.0235146	4.82584e-10	1.61391e-10	9	3	1	0.0725806	0.0243418	4.98151e-10	1.67068e-10	9	3	1	0.0280374	0.00939343	1.78696e-10	5.98689e-11	9	3	1	0.0285714	0.00957421	1.821e-10	6.10211e-11
SP60_07995	A0A0M4NUR7	A0A0M4NUR7_9GAMM Peptidylprolyl isomerase OS=Candidatus Thioglobus autotrophicus GN=SP60_07995 PE=4 SV=1	298	Periplasmic	O	19	6.33333	1.52753	0.148437	0.036026	1.01879e-09	2.47262e-10	19	6.33333	1.52753	0.153226	0.0373876	1.05165e-09	2.56607e-10	4	1.33333	0.57735	0.0124611	0.00541211	7.94204e-11	3.4494e-11	4	1.33333	0.57735	0.0126984	0.00551584	8.09332e-11	3.51551e-11
SP60_00310	A0A0M4NFV3	A0A0M4NFV3_9GAMM Glutamyl-tRNA synthetase OS=Candidatus Thioglobus autotrophicus GN=SP60_00310 PE=3 SV=1	460	Cytoplasmic	J	17	5.66667	0.57735	0.132812	0.0140009	9.11548e-10	9.60939e-11	17	5.66667	0.57735	0.137097	0.0148587	9.40952e-10	1.01981e-10
SP60_07980	A0A0M4NIH8	A0A0M4NIH8_9GAMM Uncharacterized protein OS=Candidatus Thioglobus autotrophicus GN=SP60_07980 PE=4 SV=1	412	Unknown	S	16	5.33333	0.57735	0.125	0.0139481	8.57927e-10	9.57317e-11	16	5.33333	0.57735	0.129032	0.0147597	8.85602e-10	1.01302e-10
SP60_01190	A0A0M3TTR9	A0A0M3TTR9_9GAMM Histidine kinase OS=Candidatus Thioglobus autotrophicus GN=SP60_01190 PE=4 SV=1	719	CytoplasmicMembrane	T	14	4.66667	1.1547	0.109375	0.0272247	7.50686e-10	1.86854e-10	14	4.66667	1.1547	0.112903	0.0282462	7.74902e-10	1.93865e-10
SP60_07120	A0A0M4NUH6	A0A0M4NUH6_9GAMM Uncharacterized protein OS=Candidatus Thioglobus autotrophicus GN=SP60_07120 PE=4 SV=1	151	Unknown		4	1.33333	0.57735	0.03125	0.0135581	2.14482e-10	9.30546e-11	4	1.33333	0.57735	0.0322581	0.0140189	2.21401e-10	9.62178e-11	15	5	0	0.046729	0.00157461	2.97826e-10	1.00358e-11	15	5	0	0.047619	0.00163517	3.03499e-10	1.04217e-11
SP60_02065	A0A0M3TTU9	A0A0M3TTU9_9GAMM Uncharacterized protein OS=Candidatus Thioglobus autotrophicus GN=SP60_02065 PE=4 SV=1	473	Cytoplasmic		7	2.33333	0.57735	0.0546875	0.0136123	3.75343e-10	9.34272e-11	7	2.33333	0.57735	0.0564516	0.0141231	3.87451e-10	9.69327e-11	11	3.66667	0.57735	0.0342679	0.00551797	2.18406e-10	3.51687e-11	11	3.66667	0.57735	0.0349206	0.00562781	2.22566e-10	3.58688e-11
rpsF	A0A0M5LEQ4	A0A0M5LEQ4_9GAMM 30S ribosomal protein S6 OS=Candidatus Thioglobus autotrophicus GN=rpsF PE=3 SV=1	115	Cytoplasmic	J	8	2.66667	1.52753	0.0625	0.0358413	4.28964e-10	2.45994e-10	8	2.66667	1.52753	0.0645161	0.0370331	4.42801e-10	2.54174e-10	10	3.33333	0.57735	0.0311526	0.00549696	1.98551e-10	3.50348e-11	10	3.33333	0.57735	0.031746	0.00560559	2.02333e-10	3.57272e-11
dapB	A0A0M5LKV4	A0A0M5LKV4_9GAMM 4-hydroxy-tetrahydrodipicolinate reductase OS=Candidatus Thioglobus autotrophicus GN=dapB PE=3 SV=1	243	Cytoplasmic	E	9	3	1	0.0703125	0.0235146	4.82584e-10	1.61391e-10	9	3	1	0.0725806	0.0243418	4.98151e-10	1.67068e-10	9	3	1	0.0280374	0.00939343	1.78696e-10	5.98689e-11	9	3	1	0.0285714	0.00957421	1.821e-10	6.10211e-11
SP60_01395	A0A0M4PJS6	A0A0M4PJS6_9GAMM Arsenate reductase OS=Candidatus Thioglobus autotrophicus GN=SP60_01395 PE=3 SV=1	115	Cytoplasmic		10	3.33333	0.57735	0.078125	0.0136958	5.36205e-10	9.40002e-11	10	3.33333	0.57735	0.0806452	0.0142826	5.53501e-10	9.80272e-11	8	2.66667	0.57735	0.0249221	0.00546076	1.58841e-10	3.48041e-11	8	2.66667	0.57735	0.0253968	0.0055673	1.61866e-10	3.54831e-11
SP60_07625	A0A0M3TUD6	A0A0M3TUD6_9GAMM Uncharacterized protein OS=Candidatus Thioglobus autotrophicus GN=SP60_07625 PE=4 SV=1	581	Cytoplasmic	S	13	4.33333	1.52753	0.101562	0.0359067	6.97066e-10	2.46443e-10	13	4.33333	1.52753	0.104839	0.0371588	7.19552e-10	2.55036e-10	6	2	0	0.0186916	0.000629846	1.19131e-10	4.01431e-12	6	2	0	0.0190476	0.000654068	1.214e-10	4.1687e-12
SP60_06960	A0A0M3TUH9	A0A0M3TUH9_9GAMM Lipoprotein OS=Candidatus Thioglobus autotrophicus GN=SP60_06960 PE=4 SV=1	201	Unknown	S	14	4.66667	1.1547	0.109375	0.0272247	7.50686e-10	1.86854e-10	14	4.66667	1.1547	0.112903	0.0282462	7.74902e-10	1.93865e-10	4	1.33333	0.57735	0.0124611	0.00541211	7.94204e-11	3.4494e-11	4	1.33333	0.57735	0.0126984	0.00551584	8.09332e-11	3.51551e-11
leuD	A0A0M5LEA0	A0A0M5LEA0_9GAMM 3-isopropylmalate dehydratase small subunit OS=Candidatus Thioglobus autotrophicus GN=leuD PE=3 SV=1	204	Cytoplasmic	E	16	5.33333	0.57735	0.125	0.0139481	8.57927e-10	9.57317e-11	16	5.33333	0.57735	0.129032	0.0147597	8.85602e-10	1.01302e-10
SP60_02395	A0A0M3TU24	A0A0M3TU24_9GAMM ADP-L-glycero-D-manno-heptose-6-epimerase OS=Candidatus Thioglobus autotrophicus GN=SP60_02395 PE=3 SV=1	334	Cytoplasmic	M	12	4	1	0.09375	0.0235744	6.43445e-10	1.61801e-10	12	4	1	0.0967742	0.0244565	6.64202e-10	1.67855e-10
SP60_02200	A0A0M4NWI3	A0A0M4NWI3_9GAMM Uncharacterized protein OS=Candidatus Thioglobus autotrophicus GN=SP60_02200 PE=4 SV=1	348	Cytoplasmic		4	1.33333	0.57735	0.03125	0.0135581	2.14482e-10	9.30546e-11	4	1.33333	0.57735	0.0322581	0.0140189	2.21401e-10	9.62178e-11	13	4.33333	0.57735	0.0404984	0.00556569	2.58116e-10	3.54729e-11	13	4.33333	0.57735	0.0412698	0.00567826	2.63033e-10	3.61903e-11
SP60_02055	A0A0M4PME7	A0A0M4PME7_9GAMM Uncharacterized protein OS=Candidatus Thioglobus autotrophicus GN=SP60_02055 PE=4 SV=1	232	Cytoplasmic	M	7	2.33333	0.57735	0.0546875	0.0136123	3.75343e-10	9.34272e-11	7	2.33333	0.57735	0.0564516	0.0141231	3.87451e-10	9.69327e-11	11	3.66667	0.57735	0.0342679	0.00551797	2.18406e-10	3.51687e-11	11	3.66667	0.57735	0.0349206	0.00562781	2.22566e-10	3.58688e-11
SP60_01935	A0A0M3TU08	A0A0M3TU08_9GAMM Heavy metal transporter OS=Candidatus Thioglobus autotrophicus GN=SP60_01935 PE=4 SV=1	89	Unknown		8	2.66667	1.52753	0.0625	0.0358413	4.28964e-10	2.45994e-10	8	2.66667	1.52753	0.0645161	0.0370331	4.42801e-10	2.54174e-10	9	3	1	0.0280374	0.00939343	1.78696e-10	5.98689e-11	9	3	1	0.0285714	0.00957421	1.821e-10	6.10211e-11
SP60_00035	A0A0M4PJD5	A0A0M4PJD5_9GAMM (P)ppGpp synthetase OS=Candidatus Thioglobus autotrophicus GN=SP60_00035 PE=3 SV=1	700	Cytoplasmic	F	9	3	0	0.0703125	0.00190289	4.82584e-10	1.30603e-11	9	3	0	0.0725806	0.00268231	4.98151e-10	1.84098e-11	8	2.66667	0.57735	0.0249221	0.00546076	1.58841e-10	3.48041e-11	8	2.66667	0.57735	0.0253968	0.0055673	1.61866e-10	3.54831e-11
argH	A0A0M4NX46	A0A0M4NX46_9GAMM Argininosuccinate lyase OS=Candidatus Thioglobus autotrophicus GN=argH PE=3 SV=1	469	Cytoplasmic	E	12	4	1	0.09375	0.0235744	6.43445e-10	1.61801e-10	12	4	1	0.0967742	0.0244565	6.64202e-10	1.67855e-10	6	2	0	0.0186916	0.000629846	1.19131e-10	4.01431e-12	6	2	0	0.0190476	0.000654068	1.214e-10	4.1687e-12
SP60_06745	A0A0M4NHV3	A0A0M4NHV3_9GAMM von Willebrand factor A OS=Candidatus Thioglobus autotrophicus GN=SP60_06745 PE=4 SV=1	781	Cytoplasmic	P	18	6	1	0.140625	0.0237445	9.65168e-10	1.62968e-10	18	6	1	0.145161	0.0247812	9.96303e-10	1.70084e-10
SP60_05545	A0A0M4NXG2	A0A0M4NXG2_9GAMM NADH dehydrogenase OS=Candidatus Thioglobus autotrophicus GN=SP60_05545 PE=4 SV=1	173	Unknown	S	17	5.66667	0.57735	0.132812	0.0140009	9.11548e-10	9.60939e-11	17	5.66667	0.57735	0.137097	0.0148587	9.40952e-10	1.01981e-10
SP60_03190	A0A0M5LER7	A0A0M5LER7_9GAMM Peptidase U62 OS=Candidatus Thioglobus autotrophicus GN=SP60_03190 PE=4 SV=1	439	Cytoplasmic	S	17	5.66667	1.52753	0.132812	0.0359814	9.11548e-10	2.46955e-10	17	5.66667	1.52753	0.137097	0.0373019	9.40952e-10	2.56019e-10
SP60_06070	A0A0M4PNN7	A0A0M4PNN7_9GAMM DNA-directed DNA polymerase OS=Candidatus Thioglobus autotrophicus GN=SP60_06070 PE=4 SV=1	1145	Unknown	L	14	4.66667	0.57735	0.109375	0.0138516	7.50686e-10	9.50695e-11	14	4.66667	0.57735	0.112903	0.014578	7.74902e-10	1.00055e-10
SP60_07750	A0A0M5LEV3	A0A0M5LEV3_9GAMM Uncharacterized protein OS=Candidatus Thioglobus autotrophicus GN=SP60_07750 PE=4 SV=1	214	CytoplasmicMembrane																16	5.33333	0.57735	0.0498442	0.00565116	3.17682e-10	3.60176e-11	16	5.33333	0.57735	0.0507937	0.00576858	3.23733e-10	3.67659e-11
panD	A0A0M3TTT7	A0A0M3TTT7_9GAMM Aspartate 1-decarboxylase OS=Candidatus Thioglobus autotrophicus GN=panD PE=3 SV=1	122	Unknown	H															13	4.33333	1.1547	0.0404984	0.0108775	2.58116e-10	6.93278e-11	13	4.33333	1.1547	0.0412698	0.0110881	2.63033e-10	7.06697e-11
SP60_01185	A0A0M5LEZ1	A0A0M5LEZ1_9GAMM Histidine kinase OS=Candidatus Thioglobus autotrophicus GN=SP60_01185 PE=4 SV=1	195	Cytoplasmic	T	5	1.66667	0.57735	0.0390625	0.0135729	2.68102e-10	9.31563e-11	5	1.66667	0.57735	0.0403226	0.0140474	2.76751e-10	9.64133e-11	11	3.66667	0.57735	0.0342679	0.00551797	2.18406e-10	3.51687e-11	11	3.66667	0.57735	0.0349206	0.00562781	2.22566e-10	3.58688e-11
SP60_03655	A0A0M4PMU6	A0A0M4PMU6_9GAMM ATPase P OS=Candidatus Thioglobus autotrophicus GN=SP60_03655 PE=3 SV=1	809	CytoplasmicMembrane	P	10	3.33333	1.1547	0.078125	0.0271458	5.36205e-10	1.86313e-10	10	3.33333	1.1547	0.0806452	0.0280948	5.53501e-10	1.92827e-10	10	3.33333	1.52753	0.0311526	0.0143145	1.98551e-10	9.12331e-11	10	3.33333	1.52753	0.031746	0.0145886	2.02333e-10	9.29805e-11
SP60_05965	A0A0M4PL59	A0A0M4PL59_9GAMM Fumarate reductase OS=Candidatus Thioglobus autotrophicus GN=SP60_05965 PE=4 SV=1	243	Unknown	C	8	2.66667	0.57735	0.0625	0.013637	4.28964e-10	9.35961e-11	8	2.66667	0.57735	0.0645161	0.0141702	4.42801e-10	9.72559e-11	10	3.33333	0.57735	0.0311526	0.00549696	1.98551e-10	3.50348e-11	10	3.33333	0.57735	0.031746	0.00560559	2.02333e-10	3.57272e-11
radA	A0A0M3TUC2	A0A0M3TUC2_9GAMM DNA repair protein RadA OS=Candidatus Thioglobus autotrophicus GN=radA PE=3 SV=1	453	Cytoplasmic	O	7	2.33333	0.57735	0.0546875	0.0136123	3.75343e-10	9.34272e-11	7	2.33333	0.57735	0.0564516	0.0141231	3.87451e-10	9.69327e-11	9	3	1	0.0280374	0.00939343	1.78696e-10	5.98689e-11	9	3	1	0.0285714	0.00957421	1.821e-10	6.10211e-11
SP60_05950	A0A0M4P9I8	A0A0M4P9I8_9GAMM Uncharacterized protein OS=Candidatus Thioglobus autotrophicus GN=SP60_05950 PE=4 SV=1	160	Cytoplasmic		7	2.33333	0.57735	0.0546875	0.0136123	3.75343e-10	9.34272e-11	7	2.33333	0.57735	0.0564516	0.0141231	3.87451e-10	9.69327e-11	9	3	0	0.0280374	0.000944768	1.78696e-10	6.02147e-12	9	3	0	0.0285714	0.000981102	1.821e-10	6.25304e-12
SP60_06040	A0A0M5LL68	A0A0M5LL68_9GAMM Anthranilate synthase component I OS=Candidatus Thioglobus autotrophicus GN=SP60_06040 PE=4 SV=1	484	Cytoplasmic	E	11	3.66667	0.57735	0.0859375	0.0137301	5.89825e-10	9.42352e-11	11	3.66667	0.57735	0.0887097	0.0143477	6.08852e-10	9.84744e-11	7	2.33333	0.57735	0.0218069	0.0054456	1.38986e-10	3.47075e-11	7	2.33333	0.57735	0.0222222	0.00555127	1.41633e-10	3.53809e-11
SP60_04545	A0A0M4P937	A0A0M4P937_9GAMM DNA polymerase I OS=Candidatus Thioglobus autotrophicus GN=SP60_04545 PE=3 SV=1	908	Cytoplasmic	L	9	3	1	0.0703125	0.0235146	4.82584e-10	1.61391e-10	9	3	1	0.0725806	0.0243418	4.98151e-10	1.67068e-10	7	2.33333	0.57735	0.0218069	0.0054456	1.38986e-10	3.47075e-11	7	2.33333	0.57735	0.0222222	0.00555127	1.41633e-10	3.53809e-11
SP60_07045	A0A0M4NHX9	A0A0M4NHX9_9GAMM Replicative DNA helicase OS=Candidatus Thioglobus autotrophicus GN=SP60_07045 PE=3 SV=1	481	Cytoplasmic	L	11	3.66667	0.57735	0.0859375	0.0137301	5.89825e-10	9.42352e-11	11	3.66667	0.57735	0.0887097	0.0143477	6.08852e-10	9.84744e-11	6	2	0	0.0186916	0.000629846	1.19131e-10	4.01431e-12	6	2	0	0.0190476	0.000654068	1.214e-10	4.1687e-12
SP60_00365	A0A0M4NVB9	A0A0M4NVB9_9GAMM DNA polymerase III subunit gamma/tau OS=Candidatus Thioglobus autotrophicus GN=SP60_00365 PE=4 SV=1	538	Cytoplasmic	L	10	3.33333	1.1547	0.078125	0.0271458	5.36205e-10	1.86313e-10	10	3.33333	1.1547	0.0806452	0.0280948	5.53501e-10	1.92827e-10	6	2	0	0.0186916	0.000629846	1.19131e-10	4.01431e-12	6	2	0	0.0190476	0.000654068	1.214e-10	4.1687e-12
SP60_02245	A0A0M5LEE4	A0A0M5LEE4_9GAMM Nucleotidyl transferase OS=Candidatus Thioglobus autotrophicus GN=SP60_02245 PE=4 SV=1	257	Cytoplasmic	M	10	3.33333	0.57735	0.078125	0.0136958	5.36205e-10	9.40002e-11	10	3.33333	0.57735	0.0806452	0.0142826	5.53501e-10	9.80272e-11	6	2	0	0.0186916	0.000629846	1.19131e-10	4.01431e-12	6	2	0	0.0190476	0.000654068	1.214e-10	4.1687e-12
trpS	A0A0M5LKN9	A0A0M5LKN9_9GAMM Tryptophan--tRNA ligase OS=Candidatus Thioglobus autotrophicus GN=trpS PE=3 SV=1	399	Cytoplasmic	J	12	4	1	0.09375	0.0235744	6.43445e-10	1.61801e-10	12	4	1	0.0967742	0.0244565	6.64202e-10	1.67855e-10	5	1.66667	0.57735	0.0155763	0.00542126	9.92755e-11	3.45524e-11	5	1.66667	0.57735	0.015873	0.00552552	1.01166e-10	3.52168e-11
SP60_00015	A0A0M4NFS4	A0A0M4NFS4_9GAMM Uncharacterized protein OS=Candidatus Thioglobus autotrophicus GN=SP60_00015 PE=4 SV=1	227	Unknown	S	11	3.66667	0.57735	0.0859375	0.0137301	5.89825e-10	9.42352e-11	11	3.66667	0.57735	0.0887097	0.0143477	6.08852e-10	9.84744e-11	5	1.66667	0.57735	0.0155763	0.00542126	9.92755e-11	3.45524e-11	5	1.66667	0.57735	0.015873	0.00552552	1.01166e-10	3.52168e-11
SP60_01635	A0A0M4NWC4	A0A0M4NWC4_9GAMM Peroxiredoxin OS=Candidatus Thioglobus autotrophicus GN=SP60_01635 PE=4 SV=1	137	Cytoplasmic	O	11	3.66667	1.52753	0.0859375	0.0358768	5.89825e-10	2.46238e-10	11	3.66667	1.52753	0.0887097	0.0371014	6.08852e-10	2.54642e-10	5	1.66667	0.57735	0.0155763	0.00542126	9.92755e-11	3.45524e-11	5	1.66667	0.57735	0.015873	0.00552552	1.01166e-10	3.52168e-11
trpA	A0A0M4NWX1	A0A0M4NWX1_9GAMM Tryptophan synthase alpha chain OS=Candidatus Thioglobus autotrophicus GN=trpA PE=3 SV=1	274	Cytoplasmic	E	15	5	1	0.117187	0.0236511	8.04307e-10	1.62327e-10	15	5	1	0.120968	0.0246031	8.30252e-10	1.68861e-10
SP60_07330	A0A0M4NI10	A0A0M4NI10_9GAMM Thymidylate synthase OS=Candidatus Thioglobus autotrophicus GN=SP60_07330 PE=4 SV=1	284	Cytoplasmic	F	9	3	1	0.0703125	0.0235146	4.82584e-10	1.61391e-10	9	3	1	0.0725806	0.0243418	4.98151e-10	1.67068e-10
SP60_07875	A0A0M4PLN1	A0A0M4PLN1_9GAMM Probable Fe(2+)-trafficking protein OS=Candidatus Thioglobus autotrophicus GN=SP60_07875 PE=3 SV=1	89	Unknown		3	1	0	0.0234375	0.000634296	1.60861e-10	4.35344e-12	3	1	0	0.0241935	0.000894103	1.6605e-10	6.1366e-12	12	4	1	0.0373832	0.00943031	2.38261e-10	6.01039e-11	12	4	1	0.0380952	0.00961323	2.42799e-10	6.12698e-11
SP60_03805	A0A0M4PMV4	A0A0M4PMV4_9GAMM DNA repair protein RecN OS=Candidatus Thioglobus autotrophicus GN=SP60_03805 PE=3 SV=1	554	Cytoplasmic	L	5	1.66667	0.57735	0.0390625	0.0135729	2.68102e-10	9.31563e-11	5	1.66667	0.57735	0.0403226	0.0140474	2.76751e-10	9.64133e-11	10	3.33333	1.1547	0.0311526	0.0108425	1.98551e-10	6.91047e-11	10	3.33333	1.1547	0.031746	0.011051	2.02333e-10	7.04337e-11
SP60_02190	A0A0M3TTV3	A0A0M3TTV3_9GAMM Uncharacterized protein OS=Candidatus Thioglobus autotrophicus GN=SP60_02190 PE=4 SV=1	256	Cytoplasmic		6	2	0	0.046875	0.00126859	3.21723e-10	8.70688e-12	6	2	0	0.0483871	0.00178821	3.32101e-10	1.22732e-11	9	3	0	0.0280374	0.000944768	1.78696e-10	6.02147e-12	9	3	0	0.0285714	0.000981102	1.821e-10	6.25304e-12
SP60_06815	A0A0M5LEZ7	A0A0M5LEZ7_9GAMM Molybdopterin molybdochelatase OS=Candidatus Thioglobus autotrophicus GN=SP60_06815 PE=4 SV=1	409	Cytoplasmic	H	8	2.66667	0.57735	0.0625	0.013637	4.28964e-10	9.35961e-11	8	2.66667	0.57735	0.0645161	0.0141702	4.42801e-10	9.72559e-11	8	2.66667	1.1547	0.0249221	0.0108242	1.58841e-10	6.8988e-11	8	2.66667	1.1547	0.0253968	0.0110317	1.61866e-10	7.03102e-11
gshA	A0A0M4PKD7	A0A0M4PKD7_9GAMM Glutamate--cysteine ligase OS=Candidatus Thioglobus autotrophicus GN=gshA PE=3 SV=1	513	Cytoplasmic	H	10	3.33333	1.1547	0.078125	0.0271458	5.36205e-10	1.86313e-10	10	3.33333	1.1547	0.0806452	0.0280948	5.53501e-10	1.92827e-10	7	2.33333	0.57735	0.0218069	0.0054456	1.38986e-10	3.47075e-11	7	2.33333	0.57735	0.0222222	0.00555127	1.41633e-10	3.53809e-11
SP60_07145	A0A0M4NIH3	A0A0M4NIH3_9GAMM Uncharacterized protein OS=Candidatus Thioglobus autotrophicus GN=SP60_07145 PE=4 SV=1	173	Unknown	S	8	2.66667	0.57735	0.0625	0.013637	4.28964e-10	9.35961e-11	8	2.66667	0.57735	0.0645161	0.0141702	4.42801e-10	9.72559e-11	7	2.33333	1.1547	0.0218069	0.0108166	1.38986e-10	6.89393e-11	7	2.33333	1.1547	0.0222222	0.0110236	1.41633e-10	7.02587e-11
SP60_05540	A0A0M4NJA1	A0A0M4NJA1_9GAMM Phosphoserine phosphatase OS=Candidatus Thioglobus autotrophicus GN=SP60_05540 PE=4 SV=1	217	Cytoplasmic	E	9	3	1	0.0703125	0.0235146	4.82584e-10	1.61391e-10	9	3	1	0.0725806	0.0243418	4.98151e-10	1.67068e-10	6	2	0	0.0186916	0.000629846	1.19131e-10	4.01431e-12	6	2	0	0.0190476	0.000654068	1.214e-10	4.1687e-12
SP60_06585	A0A0M3TUG7	A0A0M3TUG7_9GAMM Uncharacterized protein OS=Candidatus Thioglobus autotrophicus GN=SP60_06585 PE=4 SV=1	309	Cytoplasmic	S	9	3	0	0.0703125	0.00190289	4.82584e-10	1.30603e-11	9	3	0	0.0725806	0.00268231	4.98151e-10	1.84098e-11	6	2	0	0.0186916	0.000629846	1.19131e-10	4.01431e-12	6	2	0	0.0190476	0.000654068	1.214e-10	4.1687e-12
SP60_01165	A0A0M4NW88	A0A0M4NW88_9GAMM Octaprenyl diphosphate synthase OS=Candidatus Thioglobus autotrophicus GN=SP60_01165 PE=3 SV=1	323	Cytoplasmic	H	10	3.33333	0.57735	0.078125	0.0136958	5.36205e-10	9.40002e-11	10	3.33333	0.57735	0.0806452	0.0142826	5.53501e-10	9.80272e-11	5	1.66667	0.57735	0.0155763	0.00542126	9.92755e-11	3.45524e-11	5	1.66667	0.57735	0.015873	0.00552552	1.01166e-10	3.52168e-11
SP60_01060	A0A0M4NG45	A0A0M4NG45_9GAMM Uncharacterized protein OS=Candidatus Thioglobus autotrophicus GN=SP60_01060 PE=4 SV=1	99	Unknown		12	4	1.73205	0.09375	0.0406742	6.43445e-10	2.79164e-10	12	4	1.73205	0.0967742	0.0420568	6.64202e-10	2.88653e-10	3	1	0	0.00934579	0.000314923	5.95653e-11	2.00716e-12	3	1	0	0.00952381	0.000327034	6.06999e-11	2.08435e-12
SP60_01335	A0A0M4PM68	A0A0M4PM68_9GAMM Repressor OS=Candidatus Thioglobus autotrophicus GN=SP60_01335 PE=4 SV=1	135	Cytoplasmic		15	5	2.64575	0.117187	0.0620908	8.04307e-10	4.26155e-10	15	5	2.64575	0.120968	0.064166	8.30252e-10	4.40398e-10
rsgA	A0A0M4NI37	A0A0M4NI37_9GAMM Putative ribosome biogenesis GTPase RsgA OS=Candidatus Thioglobus autotrophicus GN=rsgA PE=3 SV=1	320	Cytoplasmic	S	14	4.66667	0.57735	0.109375	0.0138516	7.50686e-10	9.50695e-11	14	4.66667	0.57735	0.112903	0.014578	7.74902e-10	1.00055e-10
SP60_01530	A0A0M3TTZ4	A0A0M3TTZ4_9GAMM 6-carboxy-5,6,7,8-tetrahydropterin synthase OS=Candidatus Thioglobus autotrophicus GN=SP60_01530 PE=3 SV=1	123	Cytoplasmic	H	12	4	1	0.09375	0.0235744	6.43445e-10	1.61801e-10	12	4	1	0.0967742	0.0244565	6.64202e-10	1.67855e-10
lysA	A0A0M3TUN5	A0A0M3TUN5_9GAMM Diaminopimelate decarboxylase OS=Candidatus Thioglobus autotrophicus GN=lysA PE=3 SV=1	393	Cytoplasmic	E	11	3.66667	1.1547	0.0859375	0.027163	5.89825e-10	1.86431e-10	11	3.66667	1.1547	0.0887097	0.028128	6.08852e-10	1.93054e-10
hisB	A0A0M3TTY1	A0A0M3TTY1_9GAMM Imidazoleglycerol-phosphate dehydratase OS=Candidatus Thioglobus autotrophicus GN=hisB PE=3 SV=1	193	Cytoplasmic	E	10	3.33333	1.1547	0.078125	0.0271458	5.36205e-10	1.86313e-10	10	3.33333	1.1547	0.0806452	0.0280948	5.53501e-10	1.92827e-10
SP60_06710	A0A0M4NJN4	A0A0M4NJN4_9GAMM ATPase AAA OS=Candidatus Thioglobus autotrophicus GN=SP60_06710 PE=4 SV=1	269	Cytoplasmic	S															14	4.66667	1.1547	0.0436137	0.0108912	2.77971e-10	6.94149e-11	14	4.66667	1.1547	0.0444444	0.0111025	2.83266e-10	7.07619e-11
SP60_03960	A0A0M4NWE2	A0A0M4NWE2_9GAMM Protease OS=Candidatus Thioglobus autotrophicus GN=SP60_03960 PE=4 SV=1	329	Cytoplasmic	O															14	4.66667	1.1547	0.0436137	0.0108912	2.77971e-10	6.94149e-11	14	4.66667	1.1547	0.0444444	0.0111025	2.83266e-10	7.07619e-11
rimM	A0A0M4NII6	A0A0M4NII6_9GAMM Ribosome maturation factor RimM OS=Candidatus Thioglobus autotrophicus GN=rimM PE=3 SV=1	179	Cytoplasmic	J															11	3.66667	0.57735	0.0342679	0.00551797	2.18406e-10	3.51687e-11	11	3.66667	0.57735	0.0349206	0.00562781	2.22566e-10	3.58688e-11
SP60_02355	A0A0M4NWJ8	A0A0M4NWJ8_9GAMM Uncharacterized protein OS=Candidatus Thioglobus autotrophicus GN=SP60_02355 PE=4 SV=1	454	Cytoplasmic		4	1.33333	0.57735	0.03125	0.0135581	2.14482e-10	9.30546e-11	4	1.33333	0.57735	0.0322581	0.0140189	2.21401e-10	9.62178e-11	10	3.33333	0.57735	0.0311526	0.00549696	1.98551e-10	3.50348e-11	10	3.33333	0.57735	0.031746	0.00560559	2.02333e-10	3.57272e-11
SP60_05640	A0A0M3TU72	A0A0M3TU72_9GAMM NADH dehydrogenase OS=Candidatus Thioglobus autotrophicus GN=SP60_05640 PE=4 SV=1	422	Cytoplasmic	C	4	1.33333	0.57735	0.03125	0.0135581	2.14482e-10	9.30546e-11	4	1.33333	0.57735	0.0322581	0.0140189	2.21401e-10	9.62178e-11	10	3.33333	0.57735	0.0311526	0.00549696	1.98551e-10	3.50348e-11	10	3.33333	0.57735	0.031746	0.00560559	2.02333e-10	3.57272e-11
SP60_00625	A0A0M5LEI7	A0A0M5LEI7_9GAMM Thioredoxin OS=Candidatus Thioglobus autotrophicus GN=SP60_00625 PE=4 SV=1	204	Unknown	O	6	2	1	0.046875	0.0234718	3.21723e-10	1.61097e-10	6	2	1	0.0483871	0.0242595	3.32101e-10	1.66503e-10	8	2.66667	0.57735	0.0249221	0.00546076	1.58841e-10	3.48041e-11	8	2.66667	0.57735	0.0253968	0.0055673	1.61866e-10	3.54831e-11
SP60_03065	A0A0M3TU44	A0A0M3TU44_9GAMM Phosphomethylpyrimidine kinase OS=Candidatus Thioglobus autotrophicus GN=SP60_03065 PE=4 SV=1	250	Cytoplasmic	H	8	2.66667	0.57735	0.0625	0.013637	4.28964e-10	9.35961e-11	8	2.66667	0.57735	0.0645161	0.0141702	4.42801e-10	9.72559e-11	6	2	0	0.0186916	0.000629846	1.19131e-10	4.01431e-12	6	2	0	0.0190476	0.000654068	1.214e-10	4.1687e-12
SP60_05605	A0A0M3TUD3	A0A0M3TUD3_9GAMM Membrane protein OS=Candidatus Thioglobus autotrophicus GN=SP60_05605 PE=4 SV=1	828	Unknown	S	9	3	1	0.0703125	0.0235146	4.82584e-10	1.61391e-10	9	3	1	0.0725806	0.0243418	4.98151e-10	1.67068e-10	5	1.66667	0.57735	0.0155763	0.00542126	9.92755e-11	3.45524e-11	5	1.66667	0.57735	0.015873	0.00552552	1.01166e-10	3.52168e-11
SP60_07565	A0A0M4PA16	A0A0M4PA16_9GAMM Uncharacterized protein OS=Candidatus Thioglobus autotrophicus GN=SP60_07565 PE=4 SV=1	91	Unknown		9	3	0	0.0703125	0.00190289	4.82584e-10	1.30603e-11	9	3	0	0.0725806	0.00268231	4.98151e-10	1.84098e-11	5	1.66667	1.1547	0.0155763	0.0108044	9.92755e-11	6.88614e-11	5	1.66667	1.1547	0.015873	0.0110106	1.01166e-10	7.01762e-11
SP60_07435	A0A0M4NJX2	A0A0M4NJX2_9GAMM Toluene tolerance protein OS=Candidatus Thioglobus autotrophicus GN=SP60_07435 PE=4 SV=1	216	Unknown		11	3.66667	0.57735	0.0859375	0.0137301	5.89825e-10	9.42352e-11	11	3.66667	0.57735	0.0887097	0.0143477	6.08852e-10	9.84744e-11	4	1.33333	0.57735	0.0124611	0.00541211	7.94204e-11	3.4494e-11	4	1.33333	0.57735	0.0126984	0.00551584	8.09332e-11	3.51551e-11
hemH	A0A0M3TUH0	A0A0M3TUH0_9GAMM Ferrochelatase OS=Candidatus Thioglobus autotrophicus GN=hemH PE=3 SV=1	335	Cytoplasmic	H	10	3.33333	0.57735	0.078125	0.0136958	5.36205e-10	9.40002e-11	10	3.33333	0.57735	0.0806452	0.0142826	5.53501e-10	9.80272e-11	4	1.33333	0.57735	0.0124611	0.00541211	7.94204e-11	3.4494e-11	4	1.33333	0.57735	0.0126984	0.00551584	8.09332e-11	3.51551e-11
SP60_00010	A0A0M4NSJ2	A0A0M4NSJ2_9GAMM Uncharacterized protein OS=Candidatus Thioglobus autotrophicus GN=SP60_00010 PE=4 SV=1	432	Cytoplasmic	E, H	14	4.66667	1.52753	0.109375	0.0359235	7.50686e-10	2.46558e-10	14	4.66667	1.52753	0.112903	0.0371911	7.74902e-10	2.55258e-10
SP60_02715	A0A0M4NW08	A0A0M4NW08_9GAMM Uncharacterized protein OS=Candidatus Thioglobus autotrophicus GN=SP60_02715 PE=4 SV=1	214	Unknown		13	4.33333	0.57735	0.101562	0.013808	6.97066e-10	9.47699e-11	13	4.33333	0.57735	0.104839	0.0144955	7.19552e-10	9.94889e-11
SP60_00915	A0A0M3TTX4	A0A0M3TTX4_9GAMM 3-octaprenyl-4-hydroxybenzoate carboxy-lyase OS=Candidatus Thioglobus autotrophicus GN=SP60_00915 PE=3 SV=1	488	Cytoplasmic	H	11	3.66667	0.57735	0.0859375	0.0137301	5.89825e-10	9.42352e-11	11	3.66667	0.57735	0.0887097	0.0143477	6.08852e-10	9.84744e-11
SP60_06765	A0A0M4NYE6	A0A0M4NYE6_9GAMM Major facilitator transporter OS=Candidatus Thioglobus autotrophicus GN=SP60_06765 PE=4 SV=1	420	CytoplasmicMembrane	G															13	4.33333	0.57735	0.0404984	0.00556569	2.58116e-10	3.54729e-11	13	4.33333	0.57735	0.0412698	0.00567826	2.63033e-10	3.61903e-11
SP60_03405	A0A0M3TTZ3	A0A0M3TTZ3_9GAMM DNA-(Apurinic or apyrimidinic site) lyase OS=Candidatus Thioglobus autotrophicus GN=SP60_03405 PE=4 SV=1	255	Cytoplasmic	L															11	3.66667	1.52753	0.0342679	0.0143226	2.18406e-10	9.12846e-11	11	3.66667	1.52753	0.0349206	0.0145972	2.22566e-10	9.3035e-11
SP60_03735	A0A0M4PMV1	A0A0M4PMV1_9GAMM Uncharacterized protein OS=Candidatus Thioglobus autotrophicus GN=SP60_03735 PE=4 SV=1	288	Unknown	Q															10	3.33333	1.52753	0.0311526	0.0143145	1.98551e-10	9.12331e-11	10	3.33333	1.52753	0.031746	0.0145886	2.02333e-10	9.29805e-11
SP60_08145	A0A0M4NIA9	A0A0M4NIA9_9GAMM Uncharacterized protein OS=Candidatus Thioglobus autotrophicus GN=SP60_08145 PE=4 SV=1	223	Unknown		7	2.33333	0.57735	0.0546875	0.0136123	3.75343e-10	9.34272e-11	7	2.33333	0.57735	0.0564516	0.0141231	3.87451e-10	9.69327e-11	8	2.66667	1.52753	0.0249221	0.0143006	1.58841e-10	9.11448e-11	8	2.66667	1.52753	0.0253968	0.014574	1.61866e-10	9.2887e-11
pdxJ	A0A0M4NY06	A0A0M4NY06_9GAMM Pyridoxine 5'-phosphate synthase OS=Candidatus Thioglobus autotrophicus GN=pdxJ PE=3 SV=1	241	Cytoplasmic	H	5	1.66667	0.57735	0.0390625	0.0135729	2.68102e-10	9.31563e-11	5	1.66667	0.57735	0.0403226	0.0140474	2.76751e-10	9.64133e-11	8	2.66667	0.57735	0.0249221	0.00546076	1.58841e-10	3.48041e-11	8	2.66667	0.57735	0.0253968	0.0055673	1.61866e-10	3.54831e-11
SP60_06120	A0A0M4NXL9	A0A0M4NXL9_9GAMM Peptidoglycan glycosyltransferase OS=Candidatus Thioglobus autotrophicus GN=SP60_06120 PE=4 SV=1	616	CytoplasmicMembrane	M	5	1.66667	0.57735	0.0390625	0.0135729	2.68102e-10	9.31563e-11	5	1.66667	0.57735	0.0403226	0.0140474	2.76751e-10	9.64133e-11	8	2.66667	0.57735	0.0249221	0.00546076	1.58841e-10	3.48041e-11	8	2.66667	0.57735	0.0253968	0.0055673	1.61866e-10	3.54831e-11
SP60_07610	A0A0M4NXK8	A0A0M4NXK8_9GAMM Uncharacterized protein OS=Candidatus Thioglobus autotrophicus GN=SP60_07610 PE=4 SV=1	63	Unknown		5	1.66667	0.57735	0.0390625	0.0135729	2.68102e-10	9.31563e-11	5	1.66667	0.57735	0.0403226	0.0140474	2.76751e-10	9.64133e-11	8	2.66667	0.57735	0.0249221	0.00546076	1.58841e-10	3.48041e-11	8	2.66667	0.57735	0.0253968	0.0055673	1.61866e-10	3.54831e-11
SP60_06460	A0A0M4P9P5	A0A0M4P9P5_9GAMM PhoH OS=Candidatus Thioglobus autotrophicus GN=SP60_06460 PE=4 SV=1	305	Cytoplasmic	T	7	2.33333	0.57735	0.0546875	0.0136123	3.75343e-10	9.34272e-11	7	2.33333	0.57735	0.0564516	0.0141231	3.87451e-10	9.69327e-11	7	2.33333	0.57735	0.0218069	0.0054456	1.38986e-10	3.47075e-11	7	2.33333	0.57735	0.0222222	0.00555127	1.41633e-10	3.53809e-11
SP60_03185	A0A0M3TU48	A0A0M3TU48_9GAMM 2-octaprenyl-3-methyl-6-methoxy-1,4-benzoquinol hydroxylase OS=Candidatus Thioglobus autotrophicus GN=SP60_03185 PE=4 SV=1	383	Unknown	C, H	6	2	1	0.046875	0.0234718	3.21723e-10	1.61097e-10	6	2	1	0.0483871	0.0242595	3.32101e-10	1.66503e-10	7	2.33333	1.1547	0.0218069	0.0108166	1.38986e-10	6.89393e-11	7	2.33333	1.1547	0.0222222	0.0110236	1.41633e-10	7.02587e-11
ligA	A0A0M4NYD8	A0A0M4NYD8_9GAMM DNA ligase OS=Candidatus Thioglobus autotrophicus GN=ligA PE=3 SV=1	631	Cytoplasmic	L	6	2	1	0.046875	0.0234718	3.21723e-10	1.61097e-10	6	2	1	0.0483871	0.0242595	3.32101e-10	1.66503e-10	7	2.33333	0.57735	0.0218069	0.0054456	1.38986e-10	3.47075e-11	7	2.33333	0.57735	0.0222222	0.00555127	1.41633e-10	3.53809e-11
lpxD	A0A0M5LEY3	A0A0M5LEY3_9GAMM UDP-3-O-acylglucosamine N-acyltransferase OS=Candidatus Thioglobus autotrophicus GN=lpxD PE=3 SV=1	332	Cytoplasmic	M	6	2	0	0.046875	0.00126859	3.21723e-10	8.70688e-12	6	2	0	0.0483871	0.00178821	3.32101e-10	1.22732e-11	7	2.33333	0.57735	0.0218069	0.0054456	1.38986e-10	3.47075e-11	7	2.33333	0.57735	0.0222222	0.00555127	1.41633e-10	3.53809e-11
SP60_03590	A0A0M4NWA4	A0A0M4NWA4_9GAMM Maf-like protein SP60_03590 OS=Candidatus Thioglobus autotrophicus GN=SP60_03590 PE=3 SV=1	200	Cytoplasmic	D	7	2.33333	0.57735	0.0546875	0.0136123	3.75343e-10	9.34272e-11	7	2.33333	0.57735	0.0564516	0.0141231	3.87451e-10	9.69327e-11	6	2	0	0.0186916	0.000629846	1.19131e-10	4.01431e-12	6	2	0	0.0190476	0.000654068	1.214e-10	4.1687e-12
sucC	A0A0M3TU54	A0A0M3TU54_9GAMM Succinate--CoA ligase [ADP-forming] subunit beta OS=Candidatus Thioglobus autotrophicus GN=sucC PE=3 SV=1	390	Cytoplasmic	C	10	3.33333	1.52753	0.078125	0.0358638	5.36205e-10	2.46148e-10	10	3.33333	1.52753	0.0806452	0.0370762	5.53501e-10	2.5447e-10	5	1.66667	0.57735	0.0155763	0.00542126	9.92755e-11	3.45524e-11	5	1.66667	0.57735	0.015873	0.00552552	1.01166e-10	3.52168e-11
dnaA	A0A0M4NX04	A0A0M4NX04_9GAMM Chromosomal replication initiator protein DnaA OS=Candidatus Thioglobus autotrophicus GN=dnaA PE=3 SV=1	434	Cytoplasmic	L	9	3	1	0.0703125	0.0235146	4.82584e-10	1.61391e-10	9	3	1	0.0725806	0.0243418	4.98151e-10	1.67068e-10	5	1.66667	0.57735	0.0155763	0.00542126	9.92755e-11	3.45524e-11	5	1.66667	0.57735	0.015873	0.00552552	1.01166e-10	3.52168e-11
SP60_06580	A0A0M4NUC4	A0A0M4NUC4_9GAMM Biopolymer transporter ExbD OS=Candidatus Thioglobus autotrophicus GN=SP60_06580 PE=3 SV=1	150	CytoplasmicMembrane	U	10	3.33333	0.57735	0.078125	0.0136958	5.36205e-10	9.40002e-11	10	3.33333	0.57735	0.0806452	0.0142826	5.53501e-10	9.80272e-11	3	1	0	0.00934579	0.000314923	5.95653e-11	2.00716e-12	3	1	0	0.00952381	0.000327034	6.06999e-11	2.08435e-12
trpB	A0A0M4NTV0	A0A0M4NTV0_9GAMM Tryptophan synthase beta chain OS=Candidatus Thioglobus autotrophicus GN=trpB PE=3 SV=1	399	Cytoplasmic	E	14	4.66667	0.57735	0.109375	0.0138516	7.50686e-10	9.50695e-11	13	4.33333	0.57735	0.104839	0.0144955	7.19552e-10	9.94889e-11
SP60_06755	A0A0M4P9S9	A0A0M4P9S9_9GAMM Uncharacterized protein OS=Candidatus Thioglobus autotrophicus GN=SP60_06755 PE=4 SV=1	292	Cytoplasmic	O	14	4.66667	0.57735	0.109375	0.0138516	7.50686e-10	9.50695e-11	14	4.66667	0.57735	0.112903	0.014578	7.74902e-10	1.00055e-10
tgt	A0A0M4PL77	A0A0M4PL77_9GAMM Queuine tRNA-ribosyltransferase OS=Candidatus Thioglobus autotrophicus GN=tgt PE=3 SV=1	368	Cytoplasmic	J	13	4.33333	2.3094	0.101562	0.0541963	6.97066e-10	3.71972e-10	13	4.33333	2.3094	0.104839	0.0560068	7.19552e-10	3.84398e-10
SP60_00235	A0A0M3TTN9	A0A0M3TTN9_9GAMM Acyl-phosphate glycerol 3-phosphate acyltransferase OS=Candidatus Thioglobus autotrophicus GN=SP60_00235 PE=4 SV=1	236	CytoplasmicMembrane	I	13	4.33333	1.52753	0.101562	0.0359067	6.97066e-10	2.46443e-10	13	4.33333	1.52753	0.104839	0.0371588	7.19552e-10	2.55036e-10
SP60_04720	A0A0M5LLD7	A0A0M5LLD7_9GAMM Inositol monophosphatase OS=Candidatus Thioglobus autotrophicus GN=SP60_04720 PE=4 SV=1	253	Cytoplasmic	P	11	3.66667	1.52753	0.0859375	0.0358768	5.89825e-10	2.46238e-10	11	3.66667	1.52753	0.0887097	0.0371014	6.08852e-10	2.54642e-10
SP60_03830	A0A0M4PAC9	A0A0M4PAC9_9GAMM Uncharacterized protein OS=Candidatus Thioglobus autotrophicus GN=SP60_03830 PE=4 SV=1	178	Unknown		11	3.66667	1.1547	0.0859375	0.027163	5.89825e-10	1.86431e-10	11	3.66667	1.1547	0.0887097	0.028128	6.08852e-10	1.93054e-10
SP60_04070	A0A0M4NIR8	A0A0M4NIR8_9GAMM Cytochrome b OS=Candidatus Thioglobus autotrophicus GN=SP60_04070 PE=3 SV=1	408	CytoplasmicMembrane	C	10	3.33333	0.57735	0.078125	0.0136958	5.36205e-10	9.40002e-11	10	3.33333	0.57735	0.0806452	0.0142826	5.53501e-10	9.80272e-11
SP60_01545	A0A0M4NI04	A0A0M4NI04_9GAMM Zinc-binding protein OS=Candidatus Thioglobus autotrophicus GN=SP60_01545 PE=4 SV=1	112	Cytoplasmic	F, G	9	3	1	0.0703125	0.0235146	4.82584e-10	1.61391e-10	9	3	1	0.0725806	0.0243418	4.98151e-10	1.67068e-10
SP60_03980	A0A0M4NH25	A0A0M4NH25_9GAMM Uncharacterized protein OS=Candidatus Thioglobus autotrophicus GN=SP60_03980 PE=4 SV=1	431	OuterMembrane	S															11	3.66667	0.57735	0.0342679	0.00551797	2.18406e-10	3.51687e-11	11	3.66667	0.57735	0.0349206	0.00562781	2.22566e-10	3.58688e-11
SP60_00860	A0A0M3TTX2	A0A0M3TTX2_9GAMM Membrane protein OS=Candidatus Thioglobus autotrophicus GN=SP60_00860 PE=4 SV=1	84	Unknown																10	3.33333	0.57735	0.0311526	0.00549696	1.98551e-10	3.50348e-11	10	3.33333	0.57735	0.031746	0.00560559	2.02333e-10	3.57272e-11
SP60_05115	A0A0M5LES3	A0A0M5LES3_9GAMM Succinate--CoA ligase [ADP-forming] subunit alpha OS=Candidatus Thioglobus autotrophicus GN=SP60_05115 PE=3 SV=1	289	Cytoplasmic	C	4	1.33333	0.57735	0.03125	0.0135581	2.14482e-10	9.30546e-11	4	1.33333	0.57735	0.0322581	0.0140189	2.21401e-10	9.62178e-11	8	2.66667	0.57735	0.0249221	0.00546076	1.58841e-10	3.48041e-11	8	2.66667	0.57735	0.0253968	0.0055673	1.61866e-10	3.54831e-11
SP60_03545	A0A0M4P8R4	A0A0M4P8R4_9GAMM Histidine kinase OS=Candidatus Thioglobus autotrophicus GN=SP60_03545 PE=4 SV=1	492	CytoplasmicMembrane	T															8	2.66667	0.57735	0.0249221	0.00546076	1.58841e-10	3.48041e-11	8	2.66667	0.57735	0.0253968	0.0055673	1.61866e-10	3.54831e-11
SP60_02835	A0A0M4NID6	A0A0M4NID6_9GAMM Uncharacterized protein OS=Candidatus Thioglobus autotrophicus GN=SP60_02835 PE=4 SV=1	195	Unknown		5	1.66667	0.57735	0.0390625	0.0135729	2.68102e-10	9.31563e-11	5	1.66667	0.57735	0.0403226	0.0140474	2.76751e-10	9.64133e-11	7	2.33333	0.57735	0.0218069	0.0054456	1.38986e-10	3.47075e-11	7	2.33333	0.57735	0.0222222	0.00555127	1.41633e-10	3.53809e-11
SP60_01700	A0A0M4NWD2	A0A0M4NWD2_9GAMM Uncharacterized protein OS=Candidatus Thioglobus autotrophicus GN=SP60_01700 PE=4 SV=1	101	Unknown		7	2.33333	1.52753	0.0546875	0.035832	3.75343e-10	2.4593e-10	7	2.33333	1.52753	0.0564516	0.0370151	3.87451e-10	2.5405e-10	6	2	0	0.0186916	0.000629846	1.19131e-10	4.01431e-12	6	2	0	0.0190476	0.000654068	1.214e-10	4.1687e-12
ffh	A0A0M4P9Z9	A0A0M4P9Z9_9GAMM Signal recognition particle protein OS=Candidatus Thioglobus autotrophicus GN=ffh PE=3 SV=1	474	CytoplasmicMembrane	U	6	2	0	0.046875	0.00126859	3.21723e-10	8.70688e-12	6	2	0	0.0483871	0.00178821	3.32101e-10	1.22732e-11	6	2	0	0.0186916	0.000629846	1.19131e-10	4.01431e-12	6	2	0	0.0190476	0.000654068	1.214e-10	4.1687e-12
SP60_07575	A0A0M3TUD4	A0A0M3TUD4_9GAMM Uncharacterized protein OS=Candidatus Thioglobus autotrophicus GN=SP60_07575 PE=4 SV=1	82	Unknown		6	2	0	0.046875	0.00126859	3.21723e-10	8.70688e-12	6	2	0	0.0483871	0.00178821	3.32101e-10	1.22732e-11	6	2	1	0.0186916	0.00936699	1.19131e-10	5.97004e-11	6	2	1	0.0190476	0.00954624	1.214e-10	6.08428e-11
SP60_00230	A0A0M4NFU8	A0A0M4NFU8_9GAMM Uncharacterized protein OS=Candidatus Thioglobus autotrophicus GN=SP60_00230 PE=4 SV=1	211	Cytoplasmic	S	7	2.33333	0.57735	0.0546875	0.0136123	3.75343e-10	9.34272e-11	7	2.33333	0.57735	0.0564516	0.0141231	3.87451e-10	9.69327e-11	5	1.66667	0.57735	0.0155763	0.00542126	9.92755e-11	3.45524e-11	5	1.66667	0.57735	0.015873	0.00552552	1.01166e-10	3.52168e-11
SP60_00415	A0A0M4NIB5	A0A0M4NIB5_9GAMM Heme oxygenase OS=Candidatus Thioglobus autotrophicus GN=SP60_00415 PE=4 SV=1	259	Cytoplasmic	S	12	4	0	0.09375	0.00253718	6.43445e-10	1.74138e-11	12	4	0	0.0967742	0.00357641	6.64202e-10	2.45464e-11
murD	A0A0M4PNS9	A0A0M4PNS9_9GAMM UDP-N-acetylmuramoylalanine--D-glutamate ligase OS=Candidatus Thioglobus autotrophicus GN=murD PE=3 SV=1	432	Cytoplasmic	M	8	2.66667	0.57735	0.0625	0.013637	4.28964e-10	9.35961e-11	8	2.66667	0.57735	0.0645161	0.0141702	4.42801e-10	9.72559e-11
SP60_03470	A0A0M4NWV5	A0A0M4NWV5_9GAMM Sulfurtransferase OS=Candidatus Thioglobus autotrophicus GN=SP60_03470 PE=4 SV=1	95	Unknown		5	1.66667	0.57735	0.0390625	0.0135729	2.68102e-10	9.31563e-11	5	1.66667	0.57735	0.0403226	0.0140474	2.76751e-10	9.64133e-11
rpsT	A0A0M4NHR8	A0A0M4NHR8_9GAMM 30S ribosomal protein S20 OS=Candidatus Thioglobus autotrophicus GN=rpsT PE=3 SV=1	86	Cytoplasmic																11	3.66667	1.1547	0.0342679	0.0108532	2.18406e-10	6.91727e-11	11	3.66667	1.1547	0.0349206	0.0110623	2.22566e-10	7.05056e-11
SP60_07025	A0A0M4PP06	A0A0M4PP06_9GAMM 5'-nucleotidase OS=Candidatus Thioglobus autotrophicus GN=SP60_07025 PE=4 SV=1	300	Cytoplasmic	F															11	3.66667	0.57735	0.0342679	0.00551797	2.18406e-10	3.51687e-11	11	3.66667	0.57735	0.0349206	0.00562781	2.22566e-10	3.58688e-11
SP60_00420	A0A0M5LIX7	A0A0M5LIX7_9GAMM Dioxygenase OS=Candidatus Thioglobus autotrophicus GN=SP60_00420 PE=4 SV=1	208	Cytoplasmic	S															11	3.66667	0.57735	0.0342679	0.00551797	2.18406e-10	3.51687e-11	11	3.66667	0.57735	0.0349206	0.00562781	2.22566e-10	3.58688e-11
SP60_05080	A0A0M4NHB9	A0A0M4NHB9_9GAMM Electron transport complex subunit C OS=Candidatus Thioglobus autotrophicus GN=SP60_05080 PE=3 SV=1	502	Cytoplasmic	C	5	1.66667	0.57735	0.0390625	0.0135729	2.68102e-10	9.31563e-11	5	1.66667	0.57735	0.0403226	0.0140474	2.76751e-10	9.64133e-11	7	2.33333	0.57735	0.0218069	0.0054456	1.38986e-10	3.47075e-11	7	2.33333	0.57735	0.0222222	0.00555127	1.41633e-10	3.53809e-11
SP60_01780	A0A0M4NWE0	A0A0M4NWE0_9GAMM Uroporphyrinogen III synthase OS=Candidatus Thioglobus autotrophicus GN=SP60_01780 PE=4 SV=1	237	Unknown	H	4	1.33333	0.57735	0.03125	0.0135581	2.14482e-10	9.30546e-11	4	1.33333	0.57735	0.0322581	0.0140189	2.21401e-10	9.62178e-11	7	2.33333	0.57735	0.0218069	0.0054456	1.38986e-10	3.47075e-11	7	2.33333	0.57735	0.0222222	0.00555127	1.41633e-10	3.53809e-11
Randomized	RAND1_A0A0M4PMD9_1158	Randomized Protein Sequence	619																	7	2.33333	0.57735	0.0218069	0.0054456	1.38986e-10	3.47075e-11	7	2.33333	0.57735	0.0222222	0.00555127	1.41633e-10	3.53809e-11
apaG	A0A0M3TUE6	A0A0M3TUE6_9GAMM Protein ApaG OS=Candidatus Thioglobus autotrophicus GN=apaG PE=3 SV=1	123	Unknown	P	7	2.33333	1.1547	0.0546875	0.0271037	3.75343e-10	1.86024e-10	7	2.33333	1.1547	0.0564516	0.0280141	3.87451e-10	1.92272e-10	6	2	1	0.0186916	0.00936699	1.19131e-10	5.97004e-11	6	2	1	0.0190476	0.00954624	1.214e-10	6.08428e-11
rsmI	A0A0M4PN12	A0A0M4PN12_9GAMM Ribosomal RNA small subunit methyltransferase I OS=Candidatus Thioglobus autotrophicus GN=rsmI PE=3 SV=1	276	Cytoplasmic	S	5	1.66667	0.57735	0.0390625	0.0135729	2.68102e-10	9.31563e-11	5	1.66667	0.57735	0.0403226	0.0140474	2.76751e-10	9.64133e-11	6	2	0	0.0186916	0.000629846	1.19131e-10	4.01431e-12	6	2	0	0.0190476	0.000654068	1.214e-10	4.1687e-12
SP60_05855	A0A0M4NU53	A0A0M4NU53_9GAMM Preprotein translocase subunit TatA OS=Candidatus Thioglobus autotrophicus GN=SP60_05855 PE=4 SV=1	95	CytoplasmicMembrane		6	2	0	0.046875	0.00126859	3.21723e-10	8.70688e-12	6	2	0	0.0483871	0.00178821	3.32101e-10	1.22732e-11	5	1.66667	0.57735	0.0155763	0.00542126	9.92755e-11	3.45524e-11	5	1.66667	0.57735	0.015873	0.00552552	1.01166e-10	3.52168e-11
SP60_01325	A0A0M4NUV1	A0A0M4NUV1_9GAMM Membrane protein OS=Candidatus Thioglobus autotrophicus GN=SP60_01325 PE=4 SV=1	155	CytoplasmicMembrane	S	6	2	0	0.046875	0.00126859	3.21723e-10	8.70688e-12	6	2	0	0.0483871	0.00178821	3.32101e-10	1.22732e-11	5	1.66667	0.57735	0.0155763	0.00542126	9.92755e-11	3.45524e-11	5	1.66667	0.57735	0.015873	0.00552552	1.01166e-10	3.52168e-11
SP60_05005	A0A0M4NTV6	A0A0M4NTV6_9GAMM Uncharacterized protein OS=Candidatus Thioglobus autotrophicus GN=SP60_05005 PE=4 SV=1	144	Cytoplasmic		6	2	1	0.046875	0.0234718	3.21723e-10	1.61097e-10	6	2	1	0.0483871	0.0242595	3.32101e-10	1.66503e-10	5	1.66667	0.57735	0.0155763	0.00542126	9.92755e-11	3.45524e-11	5	1.66667	0.57735	0.015873	0.00552552	1.01166e-10	3.52168e-11
SP60_02010	A0A0M4NGF5	A0A0M4NGF5_9GAMM TDP-4-oxo-6-deoxy-D-glucose aminotransferase OS=Candidatus Thioglobus autotrophicus GN=SP60_02010 PE=3 SV=1	379	Cytoplasmic	E	6	2	0	0.046875	0.00126859	3.21723e-10	8.70688e-12	6	2	0	0.0483871	0.00178821	3.32101e-10	1.22732e-11	5	1.66667	0.57735	0.0155763	0.00542126	9.92755e-11	3.45524e-11	5	1.66667	0.57735	0.015873	0.00552552	1.01166e-10	3.52168e-11
nuoD	A0A0M4PNI3	A0A0M4PNI3_9GAMM NADH-quinone oxidoreductase subunit D OS=Candidatus Thioglobus autotrophicus GN=nuoD PE=3 SV=1	417	Cytoplasmic	C	12	4	3.60555	0.09375	0.0845432	6.43445e-10	5.80255e-10	12	4	3.60555	0.0967742	0.0873044	6.64202e-10	5.99206e-10	4	1.33333	0.57735	0.0124611	0.00541211	7.94204e-11	3.4494e-11	4	1.33333	0.57735	0.0126984	0.00551584	8.09332e-11	3.51551e-11
tas	A0A0M4PAA1	A0A0M4PAA1_9GAMM Aldo/keto reductase OS=Candidatus Thioglobus autotrophicus GN=tas PE=4 SV=1	346	Cytoplasmic	C	12	4	1	0.09375	0.0235744	6.43445e-10	1.61801e-10	12	4	1	0.0967742	0.0244565	6.64202e-10	1.67855e-10
trmL	A0A0M4NXM9	A0A0M4NXM9_9GAMM tRNA (cytidine(34)-2'-O)-methyltransferase OS=Candidatus Thioglobus autotrophicus GN=trmL PE=3 SV=1	153	Unknown	J	12	4	1	0.09375	0.0235744	6.43445e-10	1.61801e-10	12	4	1	0.0967742	0.0244565	6.64202e-10	1.67855e-10
SP60_07255	A0A0M4NXG4	A0A0M4NXG4_9GAMM Uncharacterized protein OS=Candidatus Thioglobus autotrophicus GN=SP60_07255 PE=4 SV=1	580	OuterMembrane	P	11	3.66667	0.57735	0.0859375	0.0137301	5.89825e-10	9.42352e-11	11	3.66667	0.57735	0.0887097	0.0143477	6.08852e-10	9.84744e-11
SP60_05885	A0A0M4PPI8	A0A0M4PPI8_9GAMM Peptide chain release factor 2 OS=Candidatus Thioglobus autotrophicus GN=SP60_05885 PE=3 SV=1	327	Cytoplasmic	J	10	3.33333	0.57735	0.078125	0.0136958	5.36205e-10	9.40002e-11	10	3.33333	0.57735	0.0806452	0.0142826	5.53501e-10	9.80272e-11
bamD	A0A0M4NHI4	A0A0M4NHI4_9GAMM Outer membrane protein assembly factor BamD OS=Candidatus Thioglobus autotrophicus GN=bamD PE=3 SV=1	255	OuterMembrane	M	10	3.33333	1.52753	0.078125	0.0358638	5.36205e-10	2.46148e-10	10	3.33333	1.52753	0.0806452	0.0370762	5.53501e-10	2.5447e-10
SP60_00450	A0A0M4P7Q6	A0A0M4P7Q6_9GAMM Phosphoglucomutase OS=Candidatus Thioglobus autotrophicus GN=SP60_00450 PE=3 SV=1	457	Cytoplasmic	G	9	3	1	0.0703125	0.0235146	4.82584e-10	1.61391e-10	9	3	1	0.0725806	0.0243418	4.98151e-10	1.67068e-10
SP60_02220	A0A0M3TU18	A0A0M3TU18_9GAMM Glutamate-1-semialdehyde aminotransferase OS=Candidatus Thioglobus autotrophicus GN=SP60_02220 PE=4 SV=1	676	Cytoplasmic	M	8	2.66667	0.57735	0.0625	0.013637	4.28964e-10	9.35961e-11	8	2.66667	0.57735	0.0645161	0.0141702	4.42801e-10	9.72559e-11
SP60_02210	A0A0M5LEE7	A0A0M5LEE7_9GAMM N-acetylneuraminate synthase OS=Candidatus Thioglobus autotrophicus GN=SP60_02210 PE=4 SV=1	355	Cytoplasmic	M	8	2.66667	0.57735	0.0625	0.013637	4.28964e-10	9.35961e-11	8	2.66667	0.57735	0.0645161	0.0141702	4.42801e-10	9.72559e-11
lipA	A0A0M4NV08	A0A0M4NV08_9GAMM Lipoyl synthase OS=Candidatus Thioglobus autotrophicus GN=lipA PE=3 SV=1	311	Cytoplasmic	H	7	2.33333	0.57735	0.0546875	0.0136123	3.75343e-10	9.34272e-11	7	2.33333	0.57735	0.0564516	0.0141231	3.87451e-10	9.69327e-11
argC	A0A0M4NIQ1	A0A0M4NIQ1_9GAMM N-acetyl-gamma-glutamyl-phosphate reductase OS=Candidatus Thioglobus autotrophicus GN=argC PE=3 SV=1	343	Cytoplasmic	E	6	2	1	0.046875	0.0234718	3.21723e-10	1.61097e-10	6	2	1	0.0483871	0.0242595	3.32101e-10	1.66503e-10
SP60_02325	A0A0M4PLT8	A0A0M4PLT8_9GAMM UDP-N-acetylglucosamine 2-epimerase OS=Candidatus Thioglobus autotrophicus GN=SP60_02325 PE=4 SV=1	368	Cytoplasmic	M															10	3.33333	0.57735	0.0311526	0.00549696	1.98551e-10	3.50348e-11	10	3.33333	0.57735	0.031746	0.00560559	2.02333e-10	3.57272e-11
dxs	A0A0M3TTX8	A0A0M3TTX8_9GAMM 1-deoxy-D-xylulose-5-phosphate synthase OS=Candidatus Thioglobus autotrophicus GN=dxs PE=3 SV=1	607	Cytoplasmic	H															10	3.33333	0.57735	0.0311526	0.00549696	1.98551e-10	3.50348e-11	10	3.33333	0.57735	0.031746	0.00560559	2.02333e-10	3.57272e-11
SP60_07745	A0A0M4NY41	A0A0M4NY41_9GAMM Uncharacterized protein OS=Candidatus Thioglobus autotrophicus GN=SP60_07745 PE=4 SV=1	96	Unknown																10	3.33333	0.57735	0.0311526	0.00549696	1.98551e-10	3.50348e-11	10	3.33333	0.57735	0.031746	0.00560559	2.02333e-10	3.57272e-11
xseB	A0A0M5LEH5	A0A0M5LEH5_9GAMM Exodeoxyribonuclease 7 small subunit OS=Candidatus Thioglobus autotrophicus GN=xseB PE=3 SV=1	74	Cytoplasmic																8	2.66667	0.57735	0.0249221	0.00546076	1.58841e-10	3.48041e-11	8	2.66667	0.57735	0.0253968	0.0055673	1.61866e-10	3.54831e-11
SP60_06235	A0A0M3TUF5	A0A0M3TUF5_9GAMM Uncharacterized protein OS=Candidatus Thioglobus autotrophicus GN=SP60_06235 PE=4 SV=1	329	Cytoplasmic	C	4	1.33333	0.57735	0.03125	0.0135581	2.14482e-10	9.30546e-11	4	1.33333	0.57735	0.0322581	0.0140189	2.21401e-10	9.62178e-11	7	2.33333	0.57735	0.0218069	0.0054456	1.38986e-10	3.47075e-11	7	2.33333	0.57735	0.0222222	0.00555127	1.41633e-10	3.53809e-11
SP60_00690	A0A0M5LEC7	A0A0M5LEC7_9GAMM Uncharacterized protein OS=Candidatus Thioglobus autotrophicus GN=SP60_00690 PE=4 SV=1	169	Unknown	S	4	1.33333	0.57735	0.03125	0.0135581	2.14482e-10	9.30546e-11	4	1.33333	0.57735	0.0322581	0.0140189	2.21401e-10	9.62178e-11	7	2.33333	0.57735	0.0218069	0.0054456	1.38986e-10	3.47075e-11	7	2.33333	0.57735	0.0222222	0.00555127	1.41633e-10	3.53809e-11
SP60_01485	A0A0M4NWB4	A0A0M4NWB4_9GAMM Ferredoxin OS=Candidatus Thioglobus autotrophicus GN=SP60_01485 PE=4 SV=1	77	Cytoplasmic		3	1	0	0.0234375	0.000634296	1.60861e-10	4.35344e-12	3	1	0	0.0241935	0.000894103	1.6605e-10	6.1366e-12	7	2.33333	0.57735	0.0218069	0.0054456	1.38986e-10	3.47075e-11	7	2.33333	0.57735	0.0222222	0.00555127	1.41633e-10	3.53809e-11
SP60_01555	A0A0M5LJ14	A0A0M5LJ14_9GAMM Uncharacterized protein OS=Candidatus Thioglobus autotrophicus GN=SP60_01555 PE=4 SV=1	100	Unknown		5	1.66667	1.1547	0.0390625	0.0270839	2.68102e-10	1.85888e-10	5	1.66667	1.1547	0.0403226	0.027976	2.76751e-10	1.92011e-10	5	1.66667	0.57735	0.0155763	0.00542126	9.92755e-11	3.45524e-11	5	1.66667	0.57735	0.015873	0.00552552	1.01166e-10	3.52168e-11
SP60_00985	A0A0M4NSU6	A0A0M4NSU6_9GAMM Membrane protein OS=Candidatus Thioglobus autotrophicus GN=SP60_00985 PE=4 SV=1	202	CytoplasmicMembrane	S	5	1.66667	0.57735	0.0390625	0.0135729	2.68102e-10	9.31563e-11	5	1.66667	0.57735	0.0403226	0.0140474	2.76751e-10	9.64133e-11	5	1.66667	0.57735	0.0155763	0.00542126	9.92755e-11	3.45524e-11	5	1.66667	0.57735	0.015873	0.00552552	1.01166e-10	3.52168e-11
SP60_01030	A0A0M4NW78	A0A0M4NW78_9GAMM Methyltransferase OS=Candidatus Thioglobus autotrophicus GN=SP60_01030 PE=4 SV=1	196	Cytoplasmic	J	5	1.66667	0.57735	0.0390625	0.0135729	2.68102e-10	9.31563e-11	5	1.66667	0.57735	0.0403226	0.0140474	2.76751e-10	9.64133e-11	5	1.66667	0.57735	0.0155763	0.00542126	9.92755e-11	3.45524e-11	5	1.66667	0.57735	0.015873	0.00552552	1.01166e-10	3.52168e-11
SP60_02005	A0A0M4NT33	A0A0M4NT33_9GAMM Uncharacterized protein OS=Candidatus Thioglobus autotrophicus GN=SP60_02005 PE=4 SV=1	495	CytoplasmicMembrane																5	1.66667	1.1547	0.0155763	0.0108044	9.92755e-11	6.88614e-11	5	1.66667	1.1547	0.015873	0.0110106	1.01166e-10	7.01762e-11
atpC	A0A0M4NH04	A0A0M4NH04_9GAMM ATP synthase epsilon chain OS=Candidatus Thioglobus autotrophicus GN=atpC PE=3 SV=1	138	Unknown	C	10	3.33333	0.57735	0.078125	0.0136958	5.36205e-10	9.40002e-11	10	3.33333	0.57735	0.0806452	0.0142826	5.53501e-10	9.80272e-11
SP60_05830	A0A0M4NXJ0	A0A0M4NXJ0_9GAMM Nitrogen regulatory protein P-II 1 OS=Candidatus Thioglobus autotrophicus GN=SP60_05830 PE=3 SV=1	114	CytoplasmicMembrane	E	10	3.33333	0.57735	0.078125	0.0136958	5.36205e-10	9.40002e-11	10	3.33333	0.57735	0.0806452	0.0142826	5.53501e-10	9.80272e-11
SP60_06735	A0A0M4NXA6	A0A0M4NXA6_9GAMM Uncharacterized protein OS=Candidatus Thioglobus autotrophicus GN=SP60_06735 PE=4 SV=1	105	Cytoplasmic		10	3.33333	0.57735	0.078125	0.0136958	5.36205e-10	9.40002e-11	10	3.33333	0.57735	0.0806452	0.0142826	5.53501e-10	9.80272e-11
argB	A0A0M4NHH4	A0A0M4NHH4_9GAMM Acetylglutamate kinase OS=Candidatus Thioglobus autotrophicus GN=argB PE=3 SV=1	292	Cytoplasmic	E	9	3	1.73205	0.0703125	0.0406395	4.82584e-10	2.78926e-10	9	3	1.73205	0.0725806	0.0419902	4.98151e-10	2.88196e-10
SP60_07570	A0A0M5LL46	A0A0M5LL46_9GAMM Peptidase M48 OS=Candidatus Thioglobus autotrophicus GN=SP60_07570 PE=3 SV=1	416	CytoplasmicMembrane	O	8	2.66667	1.52753	0.0625	0.0358413	4.28964e-10	2.45994e-10	8	2.66667	1.52753	0.0645161	0.0370331	4.42801e-10	2.54174e-10
SP60_04595	A0A0M5LES2	A0A0M5LES2_9GAMM Uncharacterized protein OS=Candidatus Thioglobus autotrophicus GN=SP60_04595 PE=4 SV=1	121	Cytoplasmic		8	2.66667	1.1547	0.0625	0.0271161	4.28964e-10	1.86109e-10	8	2.66667	1.1547	0.0645161	0.0280379	4.42801e-10	1.92436e-10
SP60_02475	A0A0M5LHE6	A0A0M5LHE6_9GAMM Glycosyl transferase OS=Candidatus Thioglobus autotrophicus GN=SP60_02475 PE=4 SV=1	352	Cytoplasmic	M	7	2.33333	0.57735	0.0546875	0.0136123	3.75343e-10	9.34272e-11	7	2.33333	0.57735	0.0564516	0.0141231	3.87451e-10	9.69327e-11
SP60_02320	A0A0M3TTV7	A0A0M3TTV7_9GAMM Imidazole glycerol phosphate synthase OS=Candidatus Thioglobus autotrophicus GN=SP60_02320 PE=3 SV=1	249	Cytoplasmic	E	6	2	0	0.046875	0.00126859	3.21723e-10	8.70688e-12	6	2	0	0.0483871	0.00178821	3.32101e-10	1.22732e-11
lpxC	A0A0M5LKK4	A0A0M5LKK4_9GAMM UDP-3-O-acyl-N-acetylglucosamine deacetylase OS=Candidatus Thioglobus autotrophicus GN=lpxC PE=3 SV=1	303	Cytoplasmic	M	6	2	1	0.046875	0.0234718	3.21723e-10	1.61097e-10	6	2	1	0.0483871	0.0242595	3.32101e-10	1.66503e-10
SP60_06795	A0A0M3TUP0	A0A0M3TUP0_9GAMM Sulfurtransferase OS=Candidatus Thioglobus autotrophicus GN=SP60_06795 PE=3 SV=1	113	Cytoplasmic																9	3	1	0.0280374	0.00939343	1.78696e-10	5.98689e-11	9	3	1	0.0285714	0.00957421	1.821e-10	6.10211e-11
hisC	A0A0M4P9Y1	A0A0M4P9Y1_9GAMM Histidinol-phosphate aminotransferase OS=Candidatus Thioglobus autotrophicus GN=hisC PE=3 SV=1	354	Cytoplasmic	E	3	1	0	0.0234375	0.000634296	1.60861e-10	4.35344e-12	3	1	0	0.0241935	0.000894103	1.6605e-10	6.1366e-12	7	2.33333	0.57735	0.0218069	0.0054456	1.38986e-10	3.47075e-11	7	2.33333	0.57735	0.0222222	0.00555127	1.41633e-10	3.53809e-11
queF	A0A0M4PPD2	A0A0M4PPD2_9GAMM NADPH-dependent 7-cyano-7-deazaguanine reductase OS=Candidatus Thioglobus autotrophicus GN=queF PE=3 SV=1	132	Cytoplasmic	S	3	1	0	0.0234375	0.000634296	1.60861e-10	4.35344e-12	3	1	0	0.0241935	0.000894103	1.6605e-10	6.1366e-12	6	2	0	0.0186916	0.000629846	1.19131e-10	4.01431e-12	6	2	0	0.0190476	0.000654068	1.214e-10	4.1687e-12
SP60_02570	A0A0M5LEF7	A0A0M5LEF7_9GAMM Lipopolysaccharide heptosyltransferase I OS=Candidatus Thioglobus autotrophicus GN=SP60_02570 PE=4 SV=1	334	Cytoplasmic	M	3	1	0	0.0234375	0.000634296	1.60861e-10	4.35344e-12	3	1	0	0.0241935	0.000894103	1.6605e-10	6.1366e-12	6	2	0	0.0186916	0.000629846	1.19131e-10	4.01431e-12	6	2	0	0.0190476	0.000654068	1.214e-10	4.1687e-12
SP60_00585	A0A0M4P7S7	A0A0M4P7S7_9GAMM Uncharacterized protein OS=Candidatus Thioglobus autotrophicus GN=SP60_00585 PE=4 SV=1	347	Extracellular	S	3	1	0	0.0234375	0.000634296	1.60861e-10	4.35344e-12	3	1	0	0.0241935	0.000894103	1.6605e-10	6.1366e-12	6	2	0	0.0186916	0.000629846	1.19131e-10	4.01431e-12	6	2	0	0.0190476	0.000654068	1.214e-10	4.1687e-12
SP60_01730	A0A0M4NT09	A0A0M4NT09_9GAMM Permease OS=Candidatus Thioglobus autotrophicus GN=SP60_01730 PE=3 SV=1	411	CytoplasmicMembrane	M															6	2	1	0.0186916	0.00936699	1.19131e-10	5.97004e-11	6	2	1	0.0190476	0.00954624	1.214e-10	6.08428e-11
SP60_00005	A0A0M3TTN2	A0A0M3TTN2_9GAMM NAD+ synthetase OS=Candidatus Thioglobus autotrophicus GN=SP60_00005 PE=3 SV=1	624	Cytoplasmic	H	5	1.66667	0.57735	0.0390625	0.0135729	2.68102e-10	9.31563e-11	5	1.66667	0.57735	0.0403226	0.0140474	2.76751e-10	9.64133e-11	5	1.66667	0.57735	0.0155763	0.00542126	9.92755e-11	3.45524e-11	5	1.66667	0.57735	0.015873	0.00552552	1.01166e-10	3.52168e-11
SP60_05205	A0A0M4NXC5	A0A0M4NXC5_9GAMM Arabinose 5-phosphate isomerase OS=Candidatus Thioglobus autotrophicus GN=SP60_05205 PE=3 SV=1	321	Cytoplasmic	M	6	2	1	0.046875	0.0234718	3.21723e-10	1.61097e-10	6	2	1	0.0483871	0.0242595	3.32101e-10	1.66503e-10	4	1.33333	0.57735	0.0124611	0.00541211	7.94204e-11	3.4494e-11	4	1.33333	0.57735	0.0126984	0.00551584	8.09332e-11	3.51551e-11
kdsB	A0A0M4PMA7	A0A0M4PMA7_9GAMM 3-deoxy-manno-octulosonate cytidylyltransferase OS=Candidatus Thioglobus autotrophicus GN=kdsB PE=3 SV=1	245	Cytoplasmic	M	5	1.66667	0.57735	0.0390625	0.0135729	2.68102e-10	9.31563e-11	5	1.66667	0.57735	0.0403226	0.0140474	2.76751e-10	9.64133e-11	4	1.33333	0.57735	0.0124611	0.00541211	7.94204e-11	3.4494e-11	4	1.33333	0.57735	0.0126984	0.00551584	8.09332e-11	3.51551e-11
SP60_04260	A0A0M4P8Z9	A0A0M4P8Z9_9GAMM Uncharacterized protein OS=Candidatus Thioglobus autotrophicus GN=SP60_04260 PE=4 SV=1	94	Unknown		4	1.33333	0.57735	0.03125	0.0135581	2.14482e-10	9.30546e-11	4	1.33333	0.57735	0.0322581	0.0140189	2.21401e-10	9.62178e-11	4	1.33333	0.57735	0.0124611	0.00541211	7.94204e-11	3.4494e-11	4	1.33333	0.57735	0.0126984	0.00551584	8.09332e-11	3.51551e-11
trpD	A0A0M4PN84	A0A0M4PN84_9GAMM Anthranilate phosphoribosyltransferase OS=Candidatus Thioglobus autotrophicus GN=trpD PE=3 SV=1	339	Cytoplasmic	E	6	2	1	0.046875	0.0234718	3.21723e-10	1.61097e-10	6	2	1	0.0483871	0.0242595	3.32101e-10	1.66503e-10	3	1	0	0.00934579	0.000314923	5.95653e-11	2.00716e-12	3	1	0	0.00952381	0.000327034	6.06999e-11	2.08435e-12
SP60_06280	A0A0M3TU93	A0A0M3TU93_9GAMM Uncharacterized protein OS=Candidatus Thioglobus autotrophicus GN=SP60_06280 PE=4 SV=1	567	CytoplasmicMembrane		9	3	1	0.0703125	0.0235146	4.82584e-10	1.61391e-10	9	3	1	0.0725806	0.0243418	4.98151e-10	1.67068e-10
SP60_04755	A0A0M4NWP3	A0A0M4NWP3_9GAMM Peptidase M24 OS=Candidatus Thioglobus autotrophicus GN=SP60_04755 PE=3 SV=1	409	Cytoplasmic	E	9	3	1	0.0703125	0.0235146	4.82584e-10	1.61391e-10	9	3	1	0.0725806	0.0243418	4.98151e-10	1.67068e-10
SP60_03870	A0A0M5LEQ7	A0A0M5LEQ7_9GAMM Citrate synthase OS=Candidatus Thioglobus autotrophicus GN=SP60_03870 PE=3 SV=1	378	Cytoplasmic	C	9	3	0	0.0703125	0.00190289	4.82584e-10	1.30603e-11	9	3	0	0.0725806	0.00268231	4.98151e-10	1.84098e-11
gmhA	A0A0M4PK39	A0A0M4PK39_9GAMM Phosphoheptose isomerase OS=Candidatus Thioglobus autotrophicus GN=gmhA PE=3 SV=1	189	Cytoplasmic	G	9	3	0	0.0703125	0.00190289	4.82584e-10	1.30603e-11	9	3	0	0.0725806	0.00268231	4.98151e-10	1.84098e-11
msrA	A0A0M4NXZ1	A0A0M4NXZ1_9GAMM Peptide methionine sulfoxide reductase MsrA OS=Candidatus Thioglobus autotrophicus GN=msrA PE=3 SV=1	419	Cytoplasmic	O	9	3	1	0.0703125	0.0235146	4.82584e-10	1.61391e-10	9	3	1	0.0725806	0.0243418	4.98151e-10	1.67068e-10
hisH	A0A0M5LHT7	A0A0M5LHT7_9GAMM Imidazole glycerol phosphate synthase subunit HisH OS=Candidatus Thioglobus autotrophicus GN=hisH PE=3 SV=1	195	Cytoplasmic	E	7	2.33333	0.57735	0.0546875	0.0136123	3.75343e-10	9.34272e-11	7	2.33333	0.57735	0.0564516	0.0141231	3.87451e-10	9.69327e-11
purU	A0A0M4P9S0	A0A0M4P9S0_9GAMM Formyltetrahydrofolate deformylase OS=Candidatus Thioglobus autotrophicus GN=purU PE=3 SV=1	283	Cytoplasmic	F	5	1.66667	0.57735	0.0390625	0.0135729	2.68102e-10	9.31563e-11	5	1.66667	0.57735	0.0403226	0.0140474	2.76751e-10	9.64133e-11
SP60_03330	A0A0M4NWT7	A0A0M4NWT7_9GAMM Uncharacterized protein OS=Candidatus Thioglobus autotrophicus GN=SP60_03330 PE=4 SV=1	133	Unknown																9	3	1	0.0280374	0.00939343	1.78696e-10	5.98689e-11	9	3	1	0.0285714	0.00957421	1.821e-10	6.10211e-11
SP60_06590	A0A0M4NHT4	A0A0M4NHT4_9GAMM Uncharacterized protein OS=Candidatus Thioglobus autotrophicus GN=SP60_06590 PE=4 SV=1	138	Unknown																8	2.66667	0.57735	0.0249221	0.00546076	1.58841e-10	3.48041e-11	8	2.66667	0.57735	0.0253968	0.0055673	1.61866e-10	3.54831e-11
SP60_04630	A0A0M5LKX0	A0A0M5LKX0_9GAMM Phosphoesterase OS=Candidatus Thioglobus autotrophicus GN=SP60_04630 PE=3 SV=1	163	Unknown	S															8	2.66667	1.1547	0.0249221	0.0108242	1.58841e-10	6.8988e-11	8	2.66667	1.1547	0.0253968	0.0110317	1.61866e-10	7.03102e-11
SP60_07760	A0A0M4PP83	A0A0M4PP83_9GAMM Uncharacterized protein OS=Candidatus Thioglobus autotrophicus GN=SP60_07760 PE=4 SV=1	72	Unknown																8	2.66667	0.57735	0.0249221	0.00546076	1.58841e-10	3.48041e-11	8	2.66667	0.57735	0.0253968	0.0055673	1.61866e-10	3.54831e-11
purK	A0A0M4NI21	A0A0M4NI21_9GAMM N5-carboxyaminoimidazole ribonucleotide synthase OS=Candidatus Thioglobus autotrophicus GN=purK PE=3 SV=1	363	CytoplasmicMembrane	F															7	2.33333	0.57735	0.0218069	0.0054456	1.38986e-10	3.47075e-11	7	2.33333	0.57735	0.0222222	0.00555127	1.41633e-10	3.53809e-11
SP60_05075	A0A0M4NTW3	A0A0M4NTW3_9GAMM Electron transport complex subunit B OS=Candidatus Thioglobus autotrophicus GN=SP60_05075 PE=3 SV=1	180	Cytoplasmic	C															7	2.33333	0.57735	0.0218069	0.0054456	1.38986e-10	3.47075e-11	7	2.33333	0.57735	0.0222222	0.00555127	1.41633e-10	3.53809e-11
tatC	A0A0M4NX05	A0A0M4NX05_9GAMM Sec-independent protein translocase protein TatC OS=Candidatus Thioglobus autotrophicus GN=tatC PE=3 SV=1	311	CytoplasmicMembrane	U															7	2.33333	0.57735	0.0218069	0.0054456	1.38986e-10	3.47075e-11	7	2.33333	0.57735	0.0222222	0.00555127	1.41633e-10	3.53809e-11
SP60_05155	A0A0M4NHC8	A0A0M4NHC8_9GAMM 2-keto-4-pentenoate hydratase OS=Candidatus Thioglobus autotrophicus GN=SP60_05155 PE=4 SV=1	203	Cytoplasmic	Q															6	2	0	0.0186916	0.000629846	1.19131e-10	4.01431e-12	6	2	0	0.0190476	0.000654068	1.214e-10	4.1687e-12
SP60_02215	A0A0M4PMF9	A0A0M4PMF9_9GAMM Uncharacterized protein OS=Candidatus Thioglobus autotrophicus GN=SP60_02215 PE=4 SV=1	299	Cytoplasmic	M															6	2	1	0.0186916	0.00936699	1.19131e-10	5.97004e-11	6	2	1	0.0190476	0.00954624	1.214e-10	6.08428e-11
SP60_05085	A0A0M4P991	A0A0M4P991_9GAMM Electron transport complex subunit D OS=Candidatus Thioglobus autotrophicus GN=SP60_05085 PE=3 SV=1	315	CytoplasmicMembrane	C															6	2	0	0.0186916	0.000629846	1.19131e-10	4.01431e-12	6	2	0	0.0190476	0.000654068	1.214e-10	4.1687e-12
clpS	A0A0M4P8F7	A0A0M4P8F7_9GAMM ATP-dependent Clp protease adapter protein ClpS OS=Candidatus Thioglobus autotrophicus GN=clpS PE=3 SV=1	99	Cytoplasmic		3	1	0	0.0234375	0.000634296	1.60861e-10	4.35344e-12	3	1	0	0.0241935	0.000894103	1.6605e-10	6.1366e-12	5	1.66667	0.57735	0.0155763	0.00542126	9.92755e-11	3.45524e-11	5	1.66667	0.57735	0.015873	0.00552552	1.01166e-10	3.52168e-11
ccmE	A0A0M4NJS5	A0A0M4NJS5_9GAMM Cytochrome c-type biogenesis protein CcmE OS=Candidatus Thioglobus autotrophicus GN=ccmE PE=3 SV=1	138	Unknown	O	6	2	1	0.046875	0.0234718	3.21723e-10	1.61097e-10	6	2	1	0.0483871	0.0242595	3.32101e-10	1.66503e-10	4	1.33333	0.57735	0.0124611	0.00541211	7.94204e-11	3.4494e-11	4	1.33333	0.57735	0.0126984	0.00551584	8.09332e-11	3.51551e-11
SP60_02310	A0A0M4NGJ2	A0A0M4NGJ2_9GAMM LPS biosynthesis protein OS=Candidatus Thioglobus autotrophicus GN=SP60_02310 PE=4 SV=1	404	Cytoplasmic	D	4	1.33333	0.57735	0.03125	0.0135581	2.14482e-10	9.30546e-11	4	1.33333	0.57735	0.0322581	0.0140189	2.21401e-10	9.62178e-11	4	1.33333	0.57735	0.0124611	0.00541211	7.94204e-11	3.4494e-11	4	1.33333	0.57735	0.0126984	0.00551584	8.09332e-11	3.51551e-11
SP60_04060	A0A0M3TU15	A0A0M3TU15_9GAMM Glutathione S-transferase OS=Candidatus Thioglobus autotrophicus GN=SP60_04060 PE=4 SV=1	209	Cytoplasmic	O															4	1.33333	0.57735	0.0124611	0.00541211	7.94204e-11	3.4494e-11	4	1.33333	0.57735	0.0126984	0.00551584	8.09332e-11	3.51551e-11
SP60_05700	A0A0M4PNJ3	A0A0M4PNJ3_9GAMM Uncharacterized protein OS=Candidatus Thioglobus autotrophicus GN=SP60_05700 PE=4 SV=1	287	Periplasmic	P															4	1.33333	0.57735	0.0124611	0.00541211	7.94204e-11	3.4494e-11	4	1.33333	0.57735	0.0126984	0.00551584	8.09332e-11	3.51551e-11
anmK	A0A0M4PMX7	A0A0M4PMX7_9GAMM Anhydro-N-acetylmuramic acid kinase OS=Candidatus Thioglobus autotrophicus GN=anmK PE=3 SV=1	358	Unknown	O	5	1.66667	0.57735	0.0390625	0.0135729	2.68102e-10	9.31563e-11	5	1.66667	0.57735	0.0403226	0.0140474	2.76751e-10	9.64133e-11	3	1	0	0.00934579	0.000314923	5.95653e-11	2.00716e-12	3	1	0	0.00952381	0.000327034	6.06999e-11	2.08435e-12
SP60_03695	A0A0M4PKF3	A0A0M4PKF3_9GAMM Sulfur relay protein DsrC OS=Candidatus Thioglobus autotrophicus GN=SP60_03695 PE=4 SV=1	60	Unknown		9	3	1.73205	0.0703125	0.0406395	4.82584e-10	2.78926e-10	9	3	1.73205	0.0725806	0.0419902	4.98151e-10	2.88196e-10
SP60_07070	A0A0M4PLE2	A0A0M4PLE2_9GAMM Peptidase M22 OS=Candidatus Thioglobus autotrophicus GN=SP60_07070 PE=4 SV=1	219	Unknown	O	8	2.66667	0.57735	0.0625	0.013637	4.28964e-10	9.35961e-11	8	2.66667	0.57735	0.0645161	0.0141702	4.42801e-10	9.72559e-11
SP60_03025	A0A0M4PK82	A0A0M4PK82_9GAMM Exodeoxyribonuclease I OS=Candidatus Thioglobus autotrophicus GN=SP60_03025 PE=4 SV=1	471	Cytoplasmic	L	8	2.66667	1.52753	0.0625	0.0358413	4.28964e-10	2.45994e-10	8	2.66667	1.52753	0.0645161	0.0370331	4.42801e-10	2.54174e-10
SP60_07245	A0A0M4PP29	A0A0M4PP29_9GAMM Cob(I)yrinic acid a,c-diamide adenosyltransferase OS=Candidatus Thioglobus autotrophicus GN=SP60_07245 PE=4 SV=1	197	Cytoplasmic	H	6	2	0	0.046875	0.00126859	3.21723e-10	8.70688e-12	6	2	0	0.0483871	0.00178821	3.32101e-10	1.22732e-11
SP60_04145	A0A0M4NX19	A0A0M4NX19_9GAMM Peptidase M23 OS=Candidatus Thioglobus autotrophicus GN=SP60_04145 PE=4 SV=1	369	Unknown	M	6	2	0	0.046875	0.00126859	3.21723e-10	8.70688e-12	6	2	0	0.0483871	0.00178821	3.32101e-10	1.22732e-11
SP60_06470	A0A0M4PL82	A0A0M4PL82_9GAMM Uncharacterized protein OS=Candidatus Thioglobus autotrophicus GN=SP60_06470 PE=4 SV=1	164	Unknown		6	2	1	0.046875	0.0234718	3.21723e-10	1.61097e-10	6	2	1	0.0483871	0.0242595	3.32101e-10	1.66503e-10
nadK	A0A0M4NWC5	A0A0M4NWC5_9GAMM NAD kinase OS=Candidatus Thioglobus autotrophicus GN=nadK PE=3 SV=1	273	Cytoplasmic	G	6	2	0	0.046875	0.00126859	3.21723e-10	8.70688e-12	6	2	0	0.0483871	0.00178821	3.32101e-10	1.22732e-11
SP60_06265	A0A0M5LES5	A0A0M5LES5_9GAMM Peptidase M16 OS=Candidatus Thioglobus autotrophicus GN=SP60_06265 PE=4 SV=1	429	Unknown	O	6	2	0	0.046875	0.00126859	3.21723e-10	8.70688e-12	6	2	0	0.0483871	0.00178821	3.32101e-10	1.22732e-11
SP60_03975	A0A0M3TU73	A0A0M3TU73_9GAMM Uncharacterized protein OS=Candidatus Thioglobus autotrophicus GN=SP60_03975 PE=4 SV=1	186	Unknown		6	2	0	0.046875	0.00126859	3.21723e-10	8.70688e-12	6	2	0	0.0483871	0.00178821	3.32101e-10	1.22732e-11
SP60_01300	A0A0M4NHY1	A0A0M4NHY1_9GAMM Sodium:proton antiporter OS=Candidatus Thioglobus autotrophicus GN=SP60_01300 PE=4 SV=1	454	CytoplasmicMembrane	P	3	1	0	0.0234375	0.000634296	1.60861e-10	4.35344e-12	3	1	0	0.0241935	0.000894103	1.6605e-10	6.1366e-12
SP60_07335	A0A0M3TUC6	A0A0M3TUC6_9GAMM Alkylphosphonate utilization protein OS=Candidatus Thioglobus autotrophicus GN=SP60_07335 PE=4 SV=1	109	Unknown	P															8	2.66667	0.57735	0.0249221	0.00546076	1.58841e-10	3.48041e-11	8	2.66667	0.57735	0.0253968	0.0055673	1.61866e-10	3.54831e-11
SP60_02330	A0A0M4P8C2	A0A0M4P8C2_9GAMM Uncharacterized protein OS=Candidatus Thioglobus autotrophicus GN=SP60_02330 PE=4 SV=1	331	Cytoplasmic	M															7	2.33333	0.57735	0.0218069	0.0054456	1.38986e-10	3.47075e-11	7	2.33333	0.57735	0.0222222	0.00555127	1.41633e-10	3.53809e-11
SP60_04275	A0A0M4NIU1	A0A0M4NIU1_9GAMM Uncharacterized protein OS=Candidatus Thioglobus autotrophicus GN=SP60_04275 PE=3 SV=1	185	Cytoplasmic																7	2.33333	0.57735	0.0218069	0.0054456	1.38986e-10	3.47075e-11	7	2.33333	0.57735	0.0222222	0.00555127	1.41633e-10	3.53809e-11
SP60_07140	A0A0M5LLA4	A0A0M5LLA4_9GAMM FAD-dependent oxidoreductase OS=Candidatus Thioglobus autotrophicus GN=SP60_07140 PE=4 SV=1	329	CytoplasmicMembrane	E															7	2.33333	0.57735	0.0218069	0.0054456	1.38986e-10	3.47075e-11	7	2.33333	0.57735	0.0222222	0.00555127	1.41633e-10	3.53809e-11
SP60_02750	A0A0M4PK64	A0A0M4PK64_9GAMM Uncharacterized protein OS=Candidatus Thioglobus autotrophicus GN=SP60_02750 PE=4 SV=1	124	Unknown																7	2.33333	0.57735	0.0218069	0.0054456	1.38986e-10	3.47075e-11	7	2.33333	0.57735	0.0222222	0.00555127	1.41633e-10	3.53809e-11
folD	A0A0M5LEN5	A0A0M5LEN5_9GAMM Bifunctional protein FolD OS=Candidatus Thioglobus autotrophicus GN=folD PE=3 SV=1	277	Cytoplasmic	H															6	2	0	0.0186916	0.000629846	1.19131e-10	4.01431e-12	6	2	0	0.0190476	0.000654068	1.214e-10	4.1687e-12
cmoB	A0A0M4NWY8	A0A0M4NWY8_9GAMM tRNA U34 carboxymethyltransferase OS=Candidatus Thioglobus autotrophicus GN=cmoB PE=3 SV=1	317	Cytoplasmic	Q															5	1.66667	0.57735	0.0155763	0.00542126	9.92755e-11	3.45524e-11	5	1.66667	0.57735	0.015873	0.00552552	1.01166e-10	3.52168e-11
SP60_03620	A0A0M3TU60	A0A0M3TU60_9GAMM Sugar kinase OS=Candidatus Thioglobus autotrophicus GN=SP60_03620 PE=4 SV=1	314	Unknown	F															5	1.66667	1.1547	0.0155763	0.0108044	9.92755e-11	6.88614e-11	5	1.66667	1.1547	0.015873	0.0110106	1.01166e-10	7.01762e-11
pheS	A0A0M3TUC0	A0A0M3TUC0_9GAMM Phenylalanine--tRNA ligase alpha subunit OS=Candidatus Thioglobus autotrophicus GN=pheS PE=3 SV=1	337	Cytoplasmic	J	4	1.33333	0.57735	0.03125	0.0135581	2.14482e-10	9.30546e-11	4	1.33333	0.57735	0.0322581	0.0140189	2.21401e-10	9.62178e-11	4	1.33333	0.57735	0.0124611	0.00541211	7.94204e-11	3.4494e-11	4	1.33333	0.57735	0.0126984	0.00551584	8.09332e-11	3.51551e-11
SP60_07275	A0A0M5LHQ7	A0A0M5LHQ7_9GAMM Prephenate dehydrogenase OS=Candidatus Thioglobus autotrophicus GN=SP60_07275 PE=4 SV=1	284	Cytoplasmic	E	4	1.33333	0.57735	0.03125	0.0135581	2.14482e-10	9.30546e-11	4	1.33333	0.57735	0.0322581	0.0140189	2.21401e-10	9.62178e-11	4	1.33333	0.57735	0.0124611	0.00541211	7.94204e-11	3.4494e-11	4	1.33333	0.57735	0.0126984	0.00551584	8.09332e-11	3.51551e-11
SP60_01985	A0A0M3TU10	A0A0M3TU10_9GAMM UTP--glucose-1-phosphate uridylyltransferase OS=Candidatus Thioglobus autotrophicus GN=SP60_01985 PE=3 SV=1	279	Cytoplasmic	M	3	1	0	0.0234375	0.000634296	1.60861e-10	4.35344e-12	3	1	0	0.0241935	0.000894103	1.6605e-10	6.1366e-12	4	1.33333	0.57735	0.0124611	0.00541211	7.94204e-11	3.4494e-11	4	1.33333	0.57735	0.0126984	0.00551584	8.09332e-11	3.51551e-11
SP60_00385	A0A0M4P7P5	A0A0M4P7P5_9GAMM Uncharacterized protein OS=Candidatus Thioglobus autotrophicus GN=SP60_00385 PE=4 SV=1	203	Cytoplasmic	S	3	1	0	0.0234375	0.000634296	1.60861e-10	4.35344e-12	3	1	0	0.0241935	0.000894103	1.6605e-10	6.1366e-12	4	1.33333	0.57735	0.0124611	0.00541211	7.94204e-11	3.4494e-11	4	1.33333	0.57735	0.0126984	0.00551584	8.09332e-11	3.51551e-11
SP60_02340	A0A0M4PK31	A0A0M4PK31_9GAMM Aminotransferase DegT OS=Candidatus Thioglobus autotrophicus GN=SP60_02340 PE=3 SV=1	380	Cytoplasmic	E															4	1.33333	0.57735	0.0124611	0.00541211	7.94204e-11	3.4494e-11	4	1.33333	0.57735	0.0126984	0.00551584	8.09332e-11	3.51551e-11
purN	A0A0M4PL15	A0A0M4PL15_9GAMM Phosphoribosylglycinamide formyltransferase OS=Candidatus Thioglobus autotrophicus GN=purN PE=3 SV=1	201	Cytoplasmic	F	4	1.33333	0.57735	0.03125	0.0135581	2.14482e-10	9.30546e-11	4	1.33333	0.57735	0.0322581	0.0140189	2.21401e-10	9.62178e-11	3	1	0	0.00934579	0.000314923	5.95653e-11	2.00716e-12	3	1	0	0.00952381	0.000327034	6.06999e-11	2.08435e-12
SP60_00070	A0A0M4NSK0	A0A0M4NSK0_9GAMM Diadenosine tetraphosphate hydrolase OS=Candidatus Thioglobus autotrophicus GN=SP60_00070 PE=4 SV=1	134	Cytoplasmic	F, G	4	1.33333	0.57735	0.03125	0.0135581	2.14482e-10	9.30546e-11	4	1.33333	0.57735	0.0322581	0.0140189	2.21401e-10	9.62178e-11	3	1	0	0.00934579	0.000314923	5.95653e-11	2.00716e-12	3	1	0	0.00952381	0.000327034	6.06999e-11	2.08435e-12
SP60_00655	A0A0M5LLC8	A0A0M5LLC8_9GAMM Sulfate permease OS=Candidatus Thioglobus autotrophicus GN=SP60_00655 PE=3 SV=1	516	CytoplasmicMembrane	P	4	1.33333	0.57735	0.03125	0.0135581	2.14482e-10	9.30546e-11	4	1.33333	0.57735	0.0322581	0.0140189	2.21401e-10	9.62178e-11	3	1	0	0.00934579	0.000314923	5.95653e-11	2.00716e-12	3	1	0	0.00952381	0.000327034	6.06999e-11	2.08435e-12
mnmA	A0A0M3TU98	A0A0M3TU98_9GAMM tRNA-specific 2-thiouridylase MnmA OS=Candidatus Thioglobus autotrophicus GN=mnmA PE=3 SV=1	361	Cytoplasmic	J	7	2.33333	0.57735	0.0546875	0.0136123	3.75343e-10	9.34272e-11	7	2.33333	0.57735	0.0564516	0.0141231	3.87451e-10	9.69327e-11
SP60_08060	A0A0M4PPB9	A0A0M4PPB9_9GAMM Uncharacterized protein OS=Candidatus Thioglobus autotrophicus GN=SP60_08060 PE=4 SV=1	309	CytoplasmicMembrane	S	7	2.33333	1.52753	0.0546875	0.035832	3.75343e-10	2.4593e-10	7	2.33333	1.52753	0.0564516	0.0370151	3.87451e-10	2.5405e-10
SP60_04240	A0A0M4NTN8	A0A0M4NTN8_9GAMM Outer-membrane lipoprotein carrier protein OS=Candidatus Thioglobus autotrophicus GN=SP60_04240 PE=3 SV=1	193	Periplasmic		7	2.33333	0.57735	0.0546875	0.0136123	3.75343e-10	9.34272e-11	7	2.33333	0.57735	0.0564516	0.0141231	3.87451e-10	9.69327e-11
ftsA	A0A0M4PJI6	A0A0M4PJI6_9GAMM Cell division protein FtsA OS=Candidatus Thioglobus autotrophicus GN=ftsA PE=3 SV=1	405	Cytoplasmic	D	6	2	0	0.046875	0.00126859	3.21723e-10	8.70688e-12	6	2	0	0.0483871	0.00178821	3.32101e-10	1.22732e-11
SP60_04865	A0A0M4PKS8	A0A0M4PKS8_9GAMM Phosphate transport regulator OS=Candidatus Thioglobus autotrophicus GN=SP60_04865 PE=4 SV=1	225	Cytoplasmic	P	6	2	1	0.046875	0.0234718	3.21723e-10	1.61097e-10	6	2	1	0.0483871	0.0242595	3.32101e-10	1.66503e-10
SP60_08070	A0A0M4NUT3	A0A0M4NUT3_9GAMM ATPase OS=Candidatus Thioglobus autotrophicus GN=SP60_08070 PE=4 SV=1	315	Cytoplasmic	S	6	2	1	0.046875	0.0234718	3.21723e-10	1.61097e-10	6	2	1	0.0483871	0.0242595	3.32101e-10	1.66503e-10
era	A0A0M3TUJ3	A0A0M3TUJ3_9GAMM GTPase Era OS=Candidatus Thioglobus autotrophicus GN=era PE=3 SV=1	294	CytoplasmicMembrane	S	6	2	0	0.046875	0.00126859	3.21723e-10	8.70688e-12	6	2	0	0.0483871	0.00178821	3.32101e-10	1.22732e-11
hisC	A0A0M4NTC6	A0A0M4NTC6_9GAMM Histidinol-phosphate aminotransferase OS=Candidatus Thioglobus autotrophicus GN=hisC PE=3 SV=1	355	CytoplasmicMembrane	E	6	2	0	0.046875	0.00126859	3.21723e-10	8.70688e-12	6	2	0	0.0483871	0.00178821	3.32101e-10	1.22732e-11
SP60_04875	A0A0M3TU45	A0A0M3TU45_9GAMM BolA family transcriptional regulator OS=Candidatus Thioglobus autotrophicus GN=SP60_04875 PE=3 SV=1	76	Unknown		4	1.33333	0.57735	0.03125	0.0135581	2.14482e-10	9.30546e-11	4	1.33333	0.57735	0.0322581	0.0140189	2.21401e-10	9.62178e-11
lpxB	A0A0M4PKR3	A0A0M4PKR3_9GAMM Lipid-A-disaccharide synthase OS=Candidatus Thioglobus autotrophicus GN=lpxB PE=3 SV=1	362	Cytoplasmic	M															8	2.66667	0.57735	0.0249221	0.00546076	1.58841e-10	3.48041e-11	8	2.66667	0.57735	0.0253968	0.0055673	1.61866e-10	3.54831e-11
SP60_04555	A0A0M5LL29	A0A0M5LL29_9GAMM DNA helicase UvrD OS=Candidatus Thioglobus autotrophicus GN=SP60_04555 PE=3 SV=1	1052	CytoplasmicMembrane	L															7	2.33333	0.57735	0.0218069	0.0054456	1.38986e-10	3.47075e-11	7	2.33333	0.57735	0.0222222	0.00555127	1.41633e-10	3.53809e-11
SP60_05475	A0A0M3TUC9	A0A0M3TUC9_9GAMM UPF0345 protein SP60_05475 OS=Candidatus Thioglobus autotrophicus GN=SP60_05475 PE=3 SV=1	103	Unknown																6	2	1	0.0186916	0.00936699	1.19131e-10	5.97004e-11	6	2	1	0.0190476	0.00954624	1.214e-10	6.08428e-11
SP60_07735	A0A0M4PLL3	A0A0M4PLL3_9GAMM Uncharacterized protein OS=Candidatus Thioglobus autotrophicus GN=SP60_07735 PE=4 SV=1	65	Unknown																6	2	1	0.0186916	0.00936699	1.19131e-10	5.97004e-11	6	2	1	0.0190476	0.00954624	1.214e-10	6.08428e-11
SP60_04980	A0A0M4PNA7	A0A0M4PNA7_9GAMM Uncharacterized protein OS=Candidatus Thioglobus autotrophicus GN=SP60_04980 PE=4 SV=1	274	Unknown																4	1.33333	0.57735	0.0124611	0.00541211	7.94204e-11	3.4494e-11	4	1.33333	0.57735	0.0126984	0.00551584	8.09332e-11	3.51551e-11
SP60_01600	A0A0M4NK68	A0A0M4NK68_9GAMM Uncharacterized protein OS=Candidatus Thioglobus autotrophicus GN=SP60_01600 PE=4 SV=1	72	Unknown																4	1.33333	0.57735	0.0124611	0.00541211	7.94204e-11	3.4494e-11	4	1.33333	0.57735	0.0126984	0.00551584	8.09332e-11	3.51551e-11
rlmE	A0A0M4NYA0	A0A0M4NYA0_9GAMM Ribosomal RNA large subunit methyltransferase E OS=Candidatus Thioglobus autotrophicus GN=rlmE PE=3 SV=1	195	Cytoplasmic	J	3	1	0	0.0234375	0.000634296	1.60861e-10	4.35344e-12	3	1	0	0.0241935	0.000894103	1.6605e-10	6.1366e-12	3	1	0	0.00934579	0.000314923	5.95653e-11	2.00716e-12	3	1	0	0.00952381	0.000327034	6.06999e-11	2.08435e-12
nuoA	A0A0M5LL76	A0A0M5LL76_9GAMM NADH-quinone oxidoreductase subunit A OS=Candidatus Thioglobus autotrophicus GN=nuoA PE=3 SV=1	118	CytoplasmicMembrane	C	3	1	0	0.0234375	0.000634296	1.60861e-10	4.35344e-12	3	1	0	0.0241935	0.000894103	1.6605e-10	6.1366e-12	3	1	0	0.00934579	0.000314923	5.95653e-11	2.00716e-12	3	1	0	0.00952381	0.000327034	6.06999e-11	2.08435e-12
queA	A0A0M5LHK7	A0A0M5LHK7_9GAMM S-adenosylmethionine:tRNA ribosyltransferase-isomerase OS=Candidatus Thioglobus autotrophicus GN=queA PE=3 SV=1	337	Cytoplasmic	J															3	1	0	0.00934579	0.000314923	5.95653e-11	2.00716e-12	3	1	0	0.00952381	0.000327034	6.06999e-11	2.08435e-12
plsY	A0A0M5LKZ5	A0A0M5LKZ5_9GAMM Glycerol-3-phosphate acyltransferase OS=Candidatus Thioglobus autotrophicus GN=plsY PE=3 SV=1	193	CytoplasmicMembrane	S															3	1	0	0.00934579	0.000314923	5.95653e-11	2.00716e-12	3	1	0	0.00952381	0.000327034	6.06999e-11	2.08435e-12
SP60_07990	A0A0M3TUE8	A0A0M3TUE8_9GAMM RNA methyltransferase OS=Candidatus Thioglobus autotrophicus GN=SP60_07990 PE=3 SV=1	247	Cytoplasmic	J	9	3	1	0.0703125	0.0235146	4.82584e-10	1.61391e-10	9	3	1	0.0725806	0.0243418	4.98151e-10	1.67068e-10
plsX	A0A0M3TTV2	A0A0M3TTV2_9GAMM Phosphate acyltransferase OS=Candidatus Thioglobus autotrophicus GN=plsX PE=3 SV=1	339	Cytoplasmic	I	7	2.33333	1.52753	0.0546875	0.035832	3.75343e-10	2.4593e-10	7	2.33333	1.52753	0.0564516	0.0370151	3.87451e-10	2.5405e-10
SP60_01465	A0A0M5LEE3	A0A0M5LEE3_9GAMM Dehydrogenase OS=Candidatus Thioglobus autotrophicus GN=SP60_01465 PE=4 SV=1	177	Unknown	C	6	2	0	0.046875	0.00126859	3.21723e-10	8.70688e-12	6	2	0	0.0483871	0.00178821	3.32101e-10	1.22732e-11
SP60_06105	A0A0M3TU87	A0A0M3TU87_9GAMM Metal ABC transporter permease OS=Candidatus Thioglobus autotrophicus GN=SP60_06105 PE=4 SV=1	600	CytoplasmicMembrane	V	6	2	0	0.046875	0.00126859	3.21723e-10	8.70688e-12	6	2	0	0.0483871	0.00178821	3.32101e-10	1.22732e-11
SP60_02670	A0A0M3TU34	A0A0M3TU34_9GAMM Probable intracellular septation protein A OS=Candidatus Thioglobus autotrophicus GN=SP60_02670 PE=3 SV=1	215	CytoplasmicMembrane	D	6	2	1	0.046875	0.0234718	3.21723e-10	1.61097e-10	6	2	1	0.0483871	0.0242595	3.32101e-10	1.66503e-10
SP60_07340	A0A0M4P9Z3	A0A0M4P9Z3_9GAMM Uncharacterized protein OS=Candidatus Thioglobus autotrophicus GN=SP60_07340 PE=4 SV=1	343	Unknown	O	6	2	1	0.046875	0.0234718	3.21723e-10	1.61097e-10	6	2	1	0.0483871	0.0242595	3.32101e-10	1.66503e-10
SP60_03570	A0A0M4NIL6	A0A0M4NIL6_9GAMM UPF0246 protein SP60_03570 OS=Candidatus Thioglobus autotrophicus GN=SP60_03570 PE=3 SV=1	250	Cytoplasmic	S	6	2	0	0.046875	0.00126859	3.21723e-10	8.70688e-12	6	2	0	0.0483871	0.00178821	3.32101e-10	1.22732e-11
SP60_02435	A0A0M3TTW1	A0A0M3TTW1_9GAMM Glycosyl transferase family 9 OS=Candidatus Thioglobus autotrophicus GN=SP60_02435 PE=4 SV=1	359	Cytoplasmic	M	6	2	0	0.046875	0.00126859	3.21723e-10	8.70688e-12	6	2	0	0.0483871	0.00178821	3.32101e-10	1.22732e-11
SP60_00030	A0A0M5LE69	A0A0M5LE69_9GAMM Uncharacterized protein OS=Candidatus Thioglobus autotrophicus GN=SP60_00030 PE=4 SV=1	64	Unknown		5	1.66667	1.1547	0.0390625	0.0270839	2.68102e-10	1.85888e-10	5	1.66667	1.1547	0.0403226	0.027976	2.76751e-10	1.92011e-10
SP60_02525	A0A0M4NT80	A0A0M4NT80_9GAMM Glycosyl transferase OS=Candidatus Thioglobus autotrophicus GN=SP60_02525 PE=4 SV=1	233	Unknown	M	5	1.66667	0.57735	0.0390625	0.0135729	2.68102e-10	9.31563e-11	5	1.66667	0.57735	0.0403226	0.0140474	2.76751e-10	9.64133e-11
dnaG	A0A0M4NJD7	A0A0M4NJD7_9GAMM DNA primase OS=Candidatus Thioglobus autotrophicus GN=dnaG PE=3 SV=1	608	Cytoplasmic	L	5	1.66667	0.57735	0.0390625	0.0135729	2.68102e-10	9.31563e-11	5	1.66667	0.57735	0.0403226	0.0140474	2.76751e-10	9.64133e-11
SP60_04100	A0A0M4NTM2	A0A0M4NTM2_9GAMM Riboflavin biosynthesis protein OS=Candidatus Thioglobus autotrophicus GN=SP60_04100 PE=3 SV=1	307	Cytoplasmic	H	5	1.66667	0.57735	0.0390625	0.0135729	2.68102e-10	9.31563e-11	5	1.66667	0.57735	0.0403226	0.0140474	2.76751e-10	9.64133e-11
SP60_02675	A0A0M5LKY4	A0A0M5LKY4_9GAMM Uncharacterized protein OS=Candidatus Thioglobus autotrophicus GN=SP60_02675 PE=4 SV=1	68	Unknown		4	1.33333	0.57735	0.03125	0.0135581	2.14482e-10	9.30546e-11	4	1.33333	0.57735	0.0322581	0.0140189	2.21401e-10	9.62178e-11
SP60_01400	A0A0M4NHY8	A0A0M4NHY8_9GAMM Redoxin OS=Candidatus Thioglobus autotrophicus GN=SP60_01400 PE=4 SV=1	171	Periplasmic	O	3	1	0	0.0234375	0.000634296	1.60861e-10	4.35344e-12	3	1	0	0.0241935	0.000894103	1.6605e-10	6.1366e-12
dusA	A0A0M3TTW2	A0A0M3TTW2_9GAMM tRNA-dihydrouridine(20/20a) synthase OS=Candidatus Thioglobus autotrophicus GN=dusA PE=3 SV=1	322	Cytoplasmic	J															5	1.66667	0.57735	0.0155763	0.00542126	9.92755e-11	3.45524e-11	5	1.66667	0.57735	0.015873	0.00552552	1.01166e-10	3.52168e-11
SP60_03930	A0A0M4NWZ7	A0A0M4NWZ7_9GAMM Oxidoreductase OS=Candidatus Thioglobus autotrophicus GN=SP60_03930 PE=4 SV=1	52	Unknown																5	1.66667	0.57735	0.0155763	0.00542126	9.92755e-11	3.45524e-11	5	1.66667	0.57735	0.015873	0.00552552	1.01166e-10	3.52168e-11
SP60_00995	A0A0M4NG39	A0A0M4NG39_9GAMM Quinolinate synthase OS=Candidatus Thioglobus autotrophicus GN=SP60_00995 PE=4 SV=1	318	Cytoplasmic	H															5	1.66667	0.57735	0.0155763	0.00542126	9.92755e-11	3.45524e-11	5	1.66667	0.57735	0.015873	0.00552552	1.01166e-10	3.52168e-11
SP60_06870	A0A0M4PNY7	A0A0M4PNY7_9GAMM Hydroxylamine oxidoreductase OS=Candidatus Thioglobus autotrophicus GN=SP60_06870 PE=4 SV=1	501	Periplasmic	S															5	1.66667	0.57735	0.0155763	0.00542126	9.92755e-11	3.45524e-11	5	1.66667	0.57735	0.015873	0.00552552	1.01166e-10	3.52168e-11
SP60_01150	A0A0M3TTY2	A0A0M3TTY2_9GAMM Acriflavin resistance protein OS=Candidatus Thioglobus autotrophicus GN=SP60_01150 PE=3 SV=1	1018	CytoplasmicMembrane	V															4	1.33333	0.57735	0.0124611	0.00541211	7.94204e-11	3.4494e-11	4	1.33333	0.57735	0.0126984	0.00551584	8.09332e-11	3.51551e-11
SP60_00435	A0A0M4NVC8	A0A0M4NVC8_9GAMM Uncharacterized protein OS=Candidatus Thioglobus autotrophicus GN=SP60_00435 PE=4 SV=1	114	Unknown																3	1	0	0.00934579	0.000314923	5.95653e-11	2.00716e-12	3	1	0	0.00952381	0.000327034	6.06999e-11	2.08435e-12
SP60_04120	A0A0M5LEJ0	A0A0M5LEJ0_9GAMM Aminotransferase OS=Candidatus Thioglobus autotrophicus GN=SP60_04120 PE=3 SV=1	395	Cytoplasmic	E	10	3.33333	0.57735	0.078125	0.0136958	5.36205e-10	9.40002e-11	3	1	0	0.0241935	0.000894103	1.6605e-10	6.1366e-12
clpA	A0A0M3TTW7	A0A0M3TTW7_9GAMM Clp protease ClpX OS=Candidatus Thioglobus autotrophicus GN=clpA PE=3 SV=1	740	Cytoplasmic	O	5	1.66667	0.57735	0.0390625	0.0135729	2.68102e-10	9.31563e-11	5	1.66667	0.57735	0.0403226	0.0140474	2.76751e-10	9.64133e-11
SP60_08045	A0A0M4NY76	A0A0M4NY76_9GAMM Uncharacterized protein OS=Candidatus Thioglobus autotrophicus GN=SP60_08045 PE=4 SV=1	309	Cytoplasmic	E	5	1.66667	0.57735	0.0390625	0.0135729	2.68102e-10	9.31563e-11	5	1.66667	0.57735	0.0403226	0.0140474	2.76751e-10	9.64133e-11
ruvC	A0A0M5LET2	A0A0M5LET2_9GAMM Crossover junction endodeoxyribonuclease RuvC OS=Candidatus Thioglobus autotrophicus GN=ruvC PE=3 SV=1	156	Cytoplasmic		5	1.66667	0.57735	0.0390625	0.0135729	2.68102e-10	9.31563e-11	5	1.66667	0.57735	0.0403226	0.0140474	2.76751e-10	9.64133e-11
cmoA	A0A0M3TU40	A0A0M3TU40_9GAMM Carboxy-S-adenosyl-L-methionine synthase OS=Candidatus Thioglobus autotrophicus GN=cmoA PE=3 SV=1	237	Cytoplasmic	Q	5	1.66667	0.57735	0.0390625	0.0135729	2.68102e-10	9.31563e-11	5	1.66667	0.57735	0.0403226	0.0140474	2.76751e-10	9.64133e-11
rnpA	A0A0M3TU03	A0A0M3TU03_9GAMM Ribonuclease P protein component OS=Candidatus Thioglobus autotrophicus GN=rnpA PE=3 SV=1	113	Unknown		5	1.66667	0.57735	0.0390625	0.0135729	2.68102e-10	9.31563e-11	5	1.66667	0.57735	0.0403226	0.0140474	2.76751e-10	9.64133e-11
SP60_00095	A0A0M3TTU6	A0A0M3TTU6_9GAMM Uncharacterized protein OS=Candidatus Thioglobus autotrophicus GN=SP60_00095 PE=4 SV=1	145	Unknown		5	1.66667	1.1547	0.0390625	0.0270839	2.68102e-10	1.85888e-10	5	1.66667	1.1547	0.0403226	0.027976	2.76751e-10	1.92011e-10
lolD	A0A0M4NGB9	A0A0M4NGB9_9GAMM Lipoprotein-releasing system ATP-binding protein LolD OS=Candidatus Thioglobus autotrophicus GN=lolD PE=3 SV=1	222	CytoplasmicMembrane	V	4	1.33333	0.57735	0.03125	0.0135581	2.14482e-10	9.30546e-11	4	1.33333	0.57735	0.0322581	0.0140189	2.21401e-10	9.62178e-11
lpxK	A0A0M4NVQ7	A0A0M4NVQ7_9GAMM Tetraacyldisaccharide 4'-kinase OS=Candidatus Thioglobus autotrophicus GN=lpxK PE=3 SV=1	315	Cytoplasmic	M	4	1.33333	0.57735	0.03125	0.0135581	2.14482e-10	9.30546e-11	4	1.33333	0.57735	0.0322581	0.0140189	2.21401e-10	9.62178e-11
SP60_01500	A0A0M4NVN6	A0A0M4NVN6_9GAMM CMP deaminase OS=Candidatus Thioglobus autotrophicus GN=SP60_01500 PE=4 SV=1	147	Unknown	F	3	1	0	0.0234375	0.000634296	1.60861e-10	4.35344e-12	3	1	0	0.0241935	0.000894103	1.6605e-10	6.1366e-12
hisH	A0A0M5LJ47	A0A0M5LJ47_9GAMM Imidazole glycerol phosphate synthase subunit HisH OS=Candidatus Thioglobus autotrophicus GN=hisH PE=3 SV=1	205	Cytoplasmic	E	3	1	0	0.0234375	0.000634296	1.60861e-10	4.35344e-12	3	1	0	0.0241935	0.000894103	1.6605e-10	6.1366e-12
SP60_02250	A0A0M3TTV5	A0A0M3TTV5_9GAMM Uncharacterized protein OS=Candidatus Thioglobus autotrophicus GN=SP60_02250 PE=4 SV=1	213	Cytoplasmic	S															4	1.33333	0.57735	0.0124611	0.00541211	7.94204e-11	3.4494e-11	4	1.33333	0.57735	0.0126984	0.00551584	8.09332e-11	3.51551e-11
SP60_04570	A0A0M4NUY1	A0A0M4NUY1_9GAMM Organic solvent tolerance protein OstA OS=Candidatus Thioglobus autotrophicus GN=SP60_04570 PE=4 SV=1	160	Unknown	S															4	1.33333	0.57735	0.0124611	0.00541211	7.94204e-11	3.4494e-11	4	1.33333	0.57735	0.0126984	0.00551584	8.09332e-11	3.51551e-11
ispD	A0A0M4NXQ1	A0A0M4NXQ1_9GAMM 2-C-methyl-D-erythritol 4-phosphate cytidylyltransferase OS=Candidatus Thioglobus autotrophicus GN=ispD PE=3 SV=1	235	Cytoplasmic	I															4	1.33333	0.57735	0.0124611	0.00541211	7.94204e-11	3.4494e-11	4	1.33333	0.57735	0.0126984	0.00551584	8.09332e-11	3.51551e-11
SP60_05210	A0A0M5LEL4	A0A0M5LEL4_9GAMM Protein tyrosine phosphatase OS=Candidatus Thioglobus autotrophicus GN=SP60_05210 PE=4 SV=1	158	Cytoplasmic	T															4	1.33333	0.57735	0.0124611	0.00541211	7.94204e-11	3.4494e-11	4	1.33333	0.57735	0.0126984	0.00551584	8.09332e-11	3.51551e-11
SP60_00845	A0A0M5LKT7	A0A0M5LKT7_9GAMM Uncharacterized protein OS=Candidatus Thioglobus autotrophicus GN=SP60_00845 PE=4 SV=1	610	Cytoplasmic	T															3	1	0	0.00934579	0.000314923	5.95653e-11	2.00716e-12	3	1	0	0.00952381	0.000327034	6.06999e-11	2.08435e-12
SP60_01040	A0A0M4PM40	A0A0M4PM40_9GAMM Protease OS=Candidatus Thioglobus autotrophicus GN=SP60_01040 PE=4 SV=1	451	Cytoplasmic	O															3	1	0	0.00934579	0.000314923	5.95653e-11	2.00716e-12	3	1	0	0.00952381	0.000327034	6.06999e-11	2.08435e-12
SP60_07040	A0A0M4NUG8	A0A0M4NUG8_9GAMM Alanine racemase OS=Candidatus Thioglobus autotrophicus GN=SP60_07040 PE=3 SV=1	348	Cytoplasmic	M	4	1.33333	0.57735	0.03125	0.0135581	2.14482e-10	9.30546e-11	4	1.33333	0.57735	0.0322581	0.0140189	2.21401e-10	9.62178e-11
SP60_01230	A0A0M4NW96	A0A0M4NW96_9GAMM Cobalt transporter OS=Candidatus Thioglobus autotrophicus GN=SP60_01230 PE=4 SV=1	415	CytoplasmicMembrane	P	4	1.33333	0.57735	0.03125	0.0135581	2.14482e-10	9.30546e-11	4	1.33333	0.57735	0.0322581	0.0140189	2.21401e-10	9.62178e-11
SP60_03055	A0A0M4NW42	A0A0M4NW42_9GAMM GTP cyclohydrolase 1 type 2 homolog OS=Candidatus Thioglobus autotrophicus GN=SP60_03055 PE=3 SV=1	245	Cytoplasmic	S	4	1.33333	0.57735	0.03125	0.0135581	2.14482e-10	9.30546e-11	4	1.33333	0.57735	0.0322581	0.0140189	2.21401e-10	9.62178e-11
SP60_01800	A0A0M4NVR2	A0A0M4NVR2_9GAMM Cell wall hydrolase OS=Candidatus Thioglobus autotrophicus GN=SP60_01800 PE=4 SV=1	378	Unknown	M	3	1	0	0.0234375	0.000634296	1.60861e-10	4.35344e-12	3	1	0	0.0241935	0.000894103	1.6605e-10	6.1366e-12
SP60_05775	A0A0M3TUD9	A0A0M3TUD9_9GAMM Phosphoserine phosphatase OS=Candidatus Thioglobus autotrophicus GN=SP60_05775 PE=4 SV=1	273	Cytoplasmic	E															3	1	0	0.00934579	0.000314923	5.95653e-11	2.00716e-12	3	1	0	0.00952381	0.000327034	6.06999e-11	2.08435e-12
pth	A0A0M4NTK2	A0A0M4NTK2_9GAMM Peptidyl-tRNA hydrolase OS=Candidatus Thioglobus autotrophicus GN=pth PE=3 SV=1	190	Cytoplasmic	J															3	1	0	0.00934579	0.000314923	5.95653e-11	2.00716e-12	3	1	0	0.00952381	0.000327034	6.06999e-11	2.08435e-12
atpB	A0A0M4NWY5	A0A0M4NWY5_9GAMM ATP synthase subunit a OS=Candidatus Thioglobus autotrophicus GN=atpB PE=3 SV=1	287	CytoplasmicMembrane	C															3	1	0	0.00934579	0.000314923	5.95653e-11	2.00716e-12	3	1	0	0.00952381	0.000327034	6.06999e-11	2.08435e-12
SP60_02470	A0A0M4P8D8	A0A0M4P8D8_9GAMM Uncharacterized protein OS=Candidatus Thioglobus autotrophicus GN=SP60_02470 PE=4 SV=1	401	CytoplasmicMembrane	M	3	1	0	0.0234375	0.000634296	1.60861e-10	4.35344e-12	3	1	0	0.0241935	0.000894103	1.6605e-10	6.1366e-12
SP60_08050	A0A0M5LEY1	A0A0M5LEY1_9GAMM Uncharacterized protein OS=Candidatus Thioglobus autotrophicus GN=SP60_08050 PE=4 SV=1	227	Cytoplasmic	E	3	1	0	0.0234375	0.000634296	1.60861e-10	4.35344e-12	3	1	0	0.0241935	0.000894103	1.6605e-10	6.1366e-12
SP60_05590	A0A0M4P9F0	A0A0M4P9F0_9GAMM Uncharacterized protein OS=Candidatus Thioglobus autotrophicus GN=SP60_05590 PE=3 SV=1	214	Cytoplasmic	S	3	1	0	0.0234375	0.000634296	1.60861e-10	4.35344e-12	3	1	0	0.0241935	0.000894103	1.6605e-10	6.1366e-12
SP60_04665	A0A0M4PN45	A0A0M4PN45_9GAMM Glutaredoxin OS=Candidatus Thioglobus autotrophicus GN=SP60_04665 PE=4 SV=1	79	Unknown		3	1	0	0.0234375	0.000634296	1.60861e-10	4.35344e-12	3	1	0	0.0241935	0.000894103	1.6605e-10	6.1366e-12
SP60_01450	A0A0M4NG86	A0A0M4NG86_9GAMM Uncharacterized protein OS=Candidatus Thioglobus autotrophicus GN=SP60_01450 PE=4 SV=1	146	Unknown		3	1	0	0.0234375	0.000634296	1.60861e-10	4.35344e-12	3	1	0	0.0241935	0.000894103	1.6605e-10	6.1366e-12
SP60_01685	A0A0M3TTT5	A0A0M3TTT5_9GAMM Uncharacterized protein OS=Candidatus Thioglobus autotrophicus GN=SP60_01685 PE=4 SV=1	202	Cytoplasmic		3	1	0	0.0234375	0.000634296	1.60861e-10	4.35344e-12	3	1	0	0.0241935	0.000894103	1.6605e-10	6.1366e-12
ribH	A0A0M4NVY7	A0A0M4NVY7_9GAMM 6,7-dimethyl-8-ribityllumazine synthase OS=Candidatus Thioglobus autotrophicus GN=ribH PE=3 SV=1	167	Cytoplasmic	H	3	1	0	0.0234375	0.000634296	1.60861e-10	4.35344e-12	3	1	0	0.0241935	0.000894103	1.6605e-10	6.1366e-12
SP60_04765	A0A0M4NTT7	A0A0M4NTT7_9GAMM Uncharacterized protein OS=Candidatus Thioglobus autotrophicus GN=SP60_04765 PE=4 SV=1	346	Cytoplasmic		3	1	0	0.0234375	0.000634296	1.60861e-10	4.35344e-12	3	1	0	0.0241935	0.000894103	1.6605e-10	6.1366e-12
SP60_06655	A0A0M5LHU8	A0A0M5LHU8_9GAMM Uncharacterized protein OS=Candidatus Thioglobus autotrophicus GN=SP60_06655 PE=4 SV=1	102	Unknown		3	1	0	0.0234375	0.000634296	1.60861e-10	4.35344e-12	3	1	0	0.0241935	0.000894103	1.6605e-10	6.1366e-12
SP60_05805	A0A0M3TU78	A0A0M3TU78_9GAMM Ammonium transporter OS=Candidatus Thioglobus autotrophicus GN=SP60_05805 PE=3 SV=1	424	CytoplasmicMembrane	P	3	1	0	0.0234375	0.000634296	1.60861e-10	4.35344e-12	3	1	0	0.0241935	0.000894103	1.6605e-10	6.1366e-12
SP60_06375	A0A0M4NIG6	A0A0M4NIG6_9GAMM Lytic transglycosylase OS=Candidatus Thioglobus autotrophicus GN=SP60_06375 PE=4 SV=1	502	Unknown	M	3	1	0	0.0234375	0.000634296	1.60861e-10	4.35344e-12	3	1	0	0.0241935	0.000894103	1.6605e-10	6.1366e-12

## Sheet: all raw data_iProphet_Abacus
Gene Number	Protein	Protein Description	Protein Length	Cellular Localization	Score (psortB_cellular localization)	COG Category	eggNOG HMM Description	peptides (EF1 aerobic_iProphet)	total number of peptides (EF1 aerobic_iProphet)	percent coverage (EF1 aerobic_iProphet)	protein probability (EF1 aerobic_iProphet)	averaged number peptides total (EF1 aerobic_Abacus)	averaged number peptides unique (EF1 aerobic_Abacus)	total number of spectral counts-total (EF1 aerobic_Abacus)	averaged number of spectral counts-total (EF1 aerobic_Abacus)	standard deviation number of spectral counts-total (EF1 aerobic_Abacus)	total number of spectral counts-adjusted (EF1 aerobic_Abacus)	averaged number of spectral counts-adjusted (EF1 aerobic_Abacus)	standard deviation number of spectral counts-adjusted (EF1 aerobic_Abacus)	total number of spectral counts-unique (EF1 aerobic_Abacus)	averaged number of spectral counts-unique (EF1 aerobic_Abacus)	standard deviation number of spectral counts-unique (EF1 aerobic_Abacus)	peptides (EF1 anaerobic_iProphet)	total number of peptides (EF1 anaerobic_iProphet)	percent coverage (EF1 anaerobic_iProphet)	protein probability (EF1 anaerobic_iProphet)	averaged number peptides total (EF1 anaerobic_Abacus)	averaged number peptides unique (EF1 anaerobic_Abacus)	total number of spectral counts-total (EF1 anaerobic_Abacus)	averaged number of spectral counts-total (EF1 anaerobic_Abacus)	standard deviation number of spectral counts-total (EF1 anaerobic_Abacus)	total number of spectral counts-adjusted (EF1 anaerobic_Abacus)	averaged number of spectral counts-adjusted (EF1 anaerobic_Abacus)	standard deviation number of spectral counts-adjusted (EF1 anaerobic_Abacus)	total number of spectral counts-unique (EF1 anaerobic_Abacus)	averaged number of spectral counts-unique (EF1 anaerobic_Abacus)	standard deviation number of spectral counts-unique (EF1 anaerobic_Abacus)	peptides (EF1 media control_iProphet)	total number of peptides (EF1 media control_iProphet)	percent coverage (EF1 media control_iProphet)	protein probability (EF1 media control_iProphet)	averaged number peptides total (EF1 media control_Abacus)	averaged number peptides unique (EF1 media control_Abacus)	total number of spectral counts-total (EF1 media control_Abacus)	averaged number of spectral counts-total (EF1 media control_Abacus)	standard deviation number of spectral counts-total (EF1 media control_Abacus)	total number of spectral counts-adjusted (EF1 media control_Abacus)	averaged number of spectral counts-adjusted (EF1 media control_Abacus)	standard deviation number of spectral counts-adjusted (EF1 media control_Abacus)
SP60_01315	A0A0M4NW98	A0A0M4NW98_9GAMM Uncharacterized protein OS=Candidatus Thioglobus autotrophicus GN=SP60_01315 PE=4 SV=1	332	Extracellular	9.65			ADYTVSGVK+AFFGTQASPVGDMTGFGVSTAIAGNTIALK+AFGTDLALTVTGK+AGSWISSDTNMSNGTIADGR+AGSWISSDTNMSNGTIADGRFSADYTVSGVK+AGVNIAYR+AIAGNTIALK+ANPSSFTVSGAVQGVSLSHEMFVNEDTDTK+ASGATFEATYTDK+AVQGVSLSHEMFVNEDTDTK+AYDVDTAATTTQDK+AYDVDTAATTTQDKE+AYDVDTAATTTQDKES+DAGNNDTADQETLDLELAVK+DAGNNDTADQETLDLELAVKF+DLALTVTGK+DVDTAATTTQDK+DVSITGSGK+FGTDLALTVTGK+FGVSTAIAGNTIALK+FSADYTVSGVK+FTVSGAVQGVSLSHEMFVNEDTDTK+GAVQGVSLSHEMFV…	119	87.7	1	140.333	140.333	9889	3296.33	64.1275	9889	3296.33	64.1275	9889	3296.33	64.1275	AASTSNAFGTDLALTVTGK+ADYTVSGVK+AFFGTQASPVGDMTGFGVSTAIAGNTIALK+AFGTDLALTVTGK+AGSWISSDTNMSNGTIADGR+AGSWISSDTNMSNGTIADGRFSADYTVSGVK+AGVNIAYR+AIAGNTIALK+ASPVGDMTGFGVSTAIAGNTIALK+ASTSNAFGTDLALTVTGK+AVQGVSLSHEMFVNEDTDTK+AYDVDTAATTTQD+AYDVDTAATTTQDK+AYDVDTAATTTQDKE+AYDVDTAATTTQDKES+AYDVDTAATTTQDKESI+AYRAYDVDTAATTTQDK+DAFFGTQASPVGDMTGFGVSTAIAGNTIALK+DAGNNDTADQETLDLELAVK+DAGNNDTADQETLDLELAVKF+DGRFSADYTVSGV…	163	90.1	1	186.333	186.333	8867	2955.67	23.1805	8867	2955.67	23.1805	8867	2955.67	23.1805	AGSWISSDTNMSNGTIADGR+AGSWISSDTNMSNGTIADGRFSADYTVSGVK+AYDVDTAATTTQDK+DAGNNDTADQETLDLELAVKF+FSADYTVSGVK+LNYLNTDVSASADGTVAASTSNAFGTDLALTVTGK+NGEELANPSSFTVSGAVQGVSLSHEMFVNEDTDTK+SGDTSVVFTQEFNDQASVEPSVTGTQQGTVSMQTK+SNIAGVNVK+SYTINPDNAATSSDDDYTK+TGFGVSTAIAGNTIALK+VQYEDRNGEELANPSSFTVSGAVQGVSLSHEMFVNEDTDTK+VSGSIAGVNIAYR+VSGSIAGVNIAYRAYDVDTAATTTQDK+VVITRPLASGATFEATYTDK+VVITRPLASGATFEATYTDKDAGNNDTADQETLDLE…	16	76.8	1	20.6667	20.6667	1778	592.667	285.255	1778	592.667	285.255
SP60_06675	A0A0M4NUD0	A0A0M4NUD0_9GAMM ABC transporter substrate-binding protein OS=Candidatus Thioglobus autotrophicus GN=SP60_06675 PE=4 SV=1	339	Periplasmic	9.76	P	extracellular solute-binding protein, family 1	AADEVVSTWGSFK+AASAIQLLEWLSSAK+AASAIQLLEWLSSAKAQAIYGSLNK+ADEVVSTWGSFK+AGDIVNGWVNNLSATPNAK+AGILQSEAVK+AIQLLEWLSSAKAQAIYGSLNK+AIYGSLNK+ANQDTTGVHVNVSGAGVTK+ANQNIAADEVVSTWGSFK+AQAIYGSLNK+ARTIVYSTDRVNPNELSSYENLASEK+ASAIQLLEWLSSAKAQAIYGSLNK+ASDDSVTVYSAR+ASDDSVTVYSARK+ASDDSVTVYSARKEHLIKPLFQAFTQDTGVK+ASNAASAIQLLEWLSSAK+ASNAASAIQLLEWLSSAKAQAIYGSLNK+ASVIYHHGK+ASVIYHHGKEK+AYLRDPQGLWTGLSVR+DDSVTVYSAR+DPQGLWTG…	108	78.8	1	139.667	139.667	4116	1372	7.2111	4116	1372	7.2111	4116	1372	7.2111	AGDIVNGWVNNLSATPNAK+AQAIYGSLNK+ASDDSVTVYSAR+ASDDSVTVYSARK+EYPANQNIAADEVVSTWGSFK+EYPANQNIAADEVVSTWGSFKQDNMNLSQAGILQSEAVK+HASNAASAIQLLEWLSSAK+LFWANQDTTGVHVNVSGAGVTK+LIEKNPEAPLK+QDNMNLSQAGILQSEAVK+SLVASVIYHHGK+SLVASVIYHHGKEK	12	43.4	1	12.6667	12.6667	88	29.3333	3.51188	88	29.3333	3.51188	88	29.3333	3.51188	AGDIVNGWVNNLSATPNAK+ASDDSVTVYSAR+DSHVMNAILAGQCDVGLVNTYYFGR+EKAGDIVNGWVNNLSATPNAK+EYPANQNIAADEVVSTWGSFK+EYPANQNIAADEVVSTWGSFKQDNMNLSQAGILQSEAVK+HASNAASAIQLLEWLSSAK+HASNAASAIQLLEWLSSAKAQAIYGSLNK+LFWANQDTTGVHVNVSGAGVTK+LIEKNPEAPLK+QDNMNLSQAGILQSEAVK+SLVASVIYHHGKEK	12	50.4	1	10.3333	10.3333	397	132.333	131.458	397	132.333	131.458
SP60_07585	A0A0M4NJY8	A0A0M4NJY8_9GAMM Uncharacterized protein OS=Candidatus Thioglobus autotrophicus GN=SP60_07585 PE=4 SV=1	663	Unknown	2.5			AGQSLGFGHGALPGFNK+ANPTSTFHYMPEATFATFGQFQDIK+ANPTSTFHYMPEATFATFGQFQDIKSK+ANPTSTFHYMPEATFATFGQFQDIKSKYLVDHDSTPTLATR+ASVDDFMTNQASAQNFR+ASVDDFMTNQASAQNFRGICTGGSSSTASCMEK+DALREAYVDAETNGYSIR+EAYVDAETNGYSIR+GAGDYDSNESYTQR+GAGDYDSNESYTQRDALR+GICTGGSSSTASCMEK+GITGQTTLGAANANAQNLFSDTTAAQWTAGK+IVHESANFTTSGIGIGAATTSTQTANSHGK+IVNTASTER+IVNTASTERGITGQTTLGAANANAQNLFSDTTAAQWTAGK+IYIDGEADTLQEGATYHVELNLMR+LGVDLNHGF…	35	64	1	49.6667	49.6667	1470	490	19.6977	1470	490	19.6977	1470	490	19.6977	AGQSLGFGHGALPGFNK+ANPTSTFHYMPEATFATFGQFQDIK+ANPTSTFHYMPEATFATFGQFQDIKSK+ASVDDFMTNQASAQNFR+ASVDDFMTNQASAQNFRGICTGGSSSTASCMEK+DALREAYVDAETNGYSIR+DALREAYVDAETNGYSIRAGK+DSKGAGDYDSNESYTQR+DTFKQETSAR+EAYVDAETNGYSIR+EAYVDAETNGYSIRAGK+GAGDYDSNESYTQR+GAGDYDSNESYTQRDALR+GAGDYDSNESYTQRDALREAYVDAETNGYSIR+GICTGGSSSTASCMEK+GITGQTTLGAANANAQNLFSDTTAAQWTAGK+GVMSPVVTRKDR+IVHESANFTTSGIGIGAATTSTQTANSHGK+IVNTASTER+IV…	39	63.8	1	59	59	1910	636.667	9.71253	1910	636.667	9.71253	1910	636.667	9.71253	AGQSLGFGHGALPGFNK+GITGQTTLGAANANAQNLFSDTTAAQWTAGK+IVHESANFTTSGIGIGAATTSTQTANSHGK+YWGDENTQFGQLEK	4	13.9	1	3.33333	3.33333	50	16.6667	16.0104	50	16.6667	16.0104
SP60_06050	A0A0M4NJF5	A0A0M4NJF5_9GAMM Sulfur oxidation protein SoxY OS=Candidatus Thioglobus autotrophicus GN=SP60_06050 PE=4 SV=1	148	Unknown	2.5	S	Sulfur oxidation protein	EGVTNISISVTK+GAVVPVTVDASK+GGVTTQVSQEVK+GSFKFKAPK+LVTAGGVTTQVSQEVK+MEGVTNISISVTK+MGTTSPVVALVTAGGVTTQVSQEVK+NGTPLAASFNLSGAAAGYVSTR+NGTPLAASFNLSGAAAGYVSTRIK+SDAATASIAAAGK+SDAATASIAAAGKG+SDAATASIAAAGKGSFK+VTAGGVTTQVSQEVK	13	64.9	1	16	16	2098	699.333	14.5717	2098	699.333	14.5717	2098	699.333	14.5717	ALVTAGGVTTQVSQEVK+FKFKAPK+GAVVPVTVDASK+GGVTTQVSQEVK+GSFKFKAPK+GTTSPVVALVTAGGVTTQVSQEVK+GVTTQVSQEVK+IKMGTTSPVVALVTAGGVTTQVSQEVK+LVTAGGVTTQVSQEVK+MEGVTNISISVTK+MGTTSPVVALVTAGGVTTQVSQEVK+NGAVVPVTVDASK+NGTPLAASFNLSGAAAGYVSTR+NGTPLAASFNLSGAAAGYVSTRIK+NTADFKAK+SDAATASIAAAGK+SDAATASIAAAGKG+SDAATASIAAAGKGSFK+TAGGVTTQVSQEVK+TTSPVVALVTAGGVTTQVSQEVK+VTAGGVTTQVSQEVK+VVPVTVDASK	22	70.9	1	24.3333	24.3333	1021	340.333	15.5027	1021	340.333	15.5027	1021	340.333	15.5027	MEGVTNISISVTK+MGTTSPVVALVTAGGVTTQVSQEVK+NGTPLAASFNLSGAAAGYVSTR+NGTPLAASFNLSGAAAGYVSTRIK+SDAATASIAAAGKGSFK	5	53.4	1	6.66667	6.66667	70	23.3333	12.0968	70	23.3333	12.0968
SP60_04590	A0A0M4NX64	A0A0M4NX64_9GAMM Adenylylsulfate reductase OS=Candidatus Thioglobus autotrophicus GN=SP60_04590 PE=4 SV=1	625	Unknown	2	C	Adenylylsulfate reductase alpha subunit	AACQYIDDGKGEGIVVSDK+AACQYIDDGKGEGIVVSDKQIADR+AFSSGSFTEGR+AGGASNIFKPR+ANINRSGAVAQGLYAINCYMGTR+ANINRSGAVAQGLYAINCYMGTRFGENNPEDHVR+APCYHLVNDE+ATIVGAGGASNIFKPR+AVGGTPHAFSSGSFTEGR+EEIYRPLETYR+ETRWPGYYYRGDAMK+FGENNPEDHVR+GAGDAVGGTPHAFSSGSFTEGR+GAGGASNIFKPR+GEGIVVSDKQIADR+GEGIVVSDKQIADRK+GGASNIFKPR+IVGAGGASNIFKPR+KEEIYRPLETYR+KIVIAEK+LDDDNWHVLTVSHR+LDDDNWHVLTVSHRDR+LGAEDIHQLMR+LGAEDIHQLMRAWELK+MTSVEGLFG…	48	57.4	1	70	70	1442	480.667	7.0946	1442	480.667	7.0946	1442	480.667	7.0946	AACQYIDDGK+AACQYIDDGKGEGIVVSDK+AACQYIDDGKGEGIVVSDKQIADR+AFSSGSFTEGR+AGDAVGGTPHAFSSGSFTEGR+AGGASNIFKPR+ANINRSGAVAQGLYAINCYMGTRFGENNPEDHVR+APCYHLVNDE+ATIVGAGGASNIFKPR+AVGGTPHAFSSGSFTEGR+CVFQHTFFR+DDDNWHVLTVSHR+EDIGAYMR+EEIYRPLETYR+EGLFGAGDAVGGTPHAFSSGSFTEGR+ETRWPGYYYRGDAMK+FGENNPEDHVR+GAGGASNIFKPR+GEGIVVSDKQIADR+GEGIVVSDKQIADRK+GGASNIFKPR+GNYHVFK+IVGAGGASNIFKPR+KEEIYRPLETYR+KIVIAEK+LDDDNWHVLTVSHR+L…	45	51.8	1	59.6667	59.6667	956	318.667	3.51188	956	318.667	3.51188	956	318.667	3.51188	ATIVGAGGASNIFKPR+LDDDNWHVLTVSHR+MTSVEGLFGAGDAVGGTPHAFSSGSFTEGR+TIVEDNIDILVVGAGLGGTGAAYEAR+TSECVFQHTFFR+TSECVFQHTFFRK	6	15.8	1	6	6	161	53.6667	41.0528	161	53.6667	41.0528
SP60_01480	A0A0M4NHZ4	A0A0M4NHZ4_9GAMM Alanine--glyoxylate aminotransferase OS=Candidatus Thioglobus autotrophicus GN=SP60_01480 PE=3 SV=1	371	Cytoplasmic	9.97	E	Aminotransferase	ADRLPQLNSVFIPEGVDDVAVR+CLSAMPGISPVSFNER+DGLEAMGINFLVDK+ENITLCLAALK+ENITLCLAALKATLEK+FGGEAIVVEDAWGSAVSTDK+FVHAETSTGAQSDAK+GPGPSDVHPR+IAHENDCITIVDAVTSLAGSELR+ILAFVHAETSTGAQSDAK+KENITLCLAALK+KENITLCLAALKATLEK+LPQLNSVFIPEGVDDVAVR+MGPGPSDVHPR+MKSFNPPVRTLMGPGPSDVHPR+MQENITR+NHEELRDGLEAMGINFLVDK+PGISPVSFNER+SFNPPVR+SFNPPVRTLMGPGPSDVHPR+TLMGPGPSDVHPR+TYHHTAPVNTLYGLHESLVMLSEEGLENSWAR+TYHHTAPVNTLYGLHESLVML…	26	63.9	1	36.6667	36.6667	2003	667.667	11.0604	2003	667.667	11.0604	2003	667.667	11.0604	ADRLPQLNSVFIPEGVDDVAVR+CLSAMPGISPVSFNER+FGGEAIVVEDAWGSAVSTDK+IAHENDCITIVDAVTSLAGSELR+ILAFVHAETSTGAQSDAK+KENITLCLAALKATLEK+PGISPVSFNER+SFNPPVRTLMGPGPSDVHPR	8	36.7	1	8	8	56	18.6667	0.57735	56	18.6667	0.57735	56	18.6667	0.57735	ADRLPQLNSVFIPEGVDDVAVR+FGGEAIVVEDAWGSAVSTDK+IAHENDCITIVDAVTSLAGSELR+ILAFVHAETSTGAQSDAK	4	22.4	1	4.33333	4.33333	127	42.3333	28.1839	127	42.3333	28.1839
clpB	P63284	CLPB_ECOLI Chaperone protein ClpB OS=Escherichia coli (strain K12) GN=clpB PE=1 SV=1	857	Internal Standard	10	Internal Standard	Internal Standard	AIDLIDEAASSIR+AIQQQIENPLAQQILSGELVPGK+LPQVEGTGGDVQPSQDLVR+NNPVLIGEPGVGK+VIGQNEAVDAVSNAIR+VTDAEIAEVLAR	6	11.2	1	10	9	128	42.6667	1.1547	124	41.3333	1.52753	113	37.6667	1.1547	AIDLIDEAASSIR+AIQQQIENPLAQQILSGELVPGK+DLIDEAASSIR+LPQVEGTGGDVQPSQDLVR+NNPVLIGEPGVGK+NPVLIGEPGVGK+VIGQNEAVDAVSNAIR+VTDAEIAEVLAR	8	11.2	1	11.6667	9.33333	321	107	3.60555	315	105	3.60555	282	94	4.3589	AEIAEVLAR+AIDLIDEAASSIR+AIQQQIENPLAQQILSGELVPGK+DLIDEAASSIR+GQNEAVDAVSNAIR+LPQVEGTGGDVQPSQDL+LPQVEGTGGDVQPSQDLVR+NNPVLIGEPGVGK+NPVLIGEPGVGK+PVLIGEPGVGK+VIGQNEAVDAVSNAIR+VTDAEIAEVLAR	12	11.2	1	15.6667	15.6667	864	288	13.8564	864	288	13.8564
SP60_03020	A0A0M5LEG1	A0A0M5LEG1_9GAMM Cold-shock protein OS=Candidatus Thioglobus autotrophicus GN=SP60_03020 PE=4 SV=1	67	Cytoplasmic	9.26			AIQGDGYK+DLEDGAKGPQAANVHPQ+EEGQEVEFDLEDGAKGPQAANVHPQ+EQESGDDVFVHFR+ESGDDVFVHFR+EVEFDLEDGAKGPQAANVHPQ+FDLEDGAKGPQAANVHPQ+GDDVFVHFR+GFGFIEQESGDDVFVHFR+GFIEQESGDDVFVHFR+GPQAANVHPQ+GQEVEFDLEDGAKGPQAANVHPQ+IEQESGDDVFVHFR+KGFGFIEQES+KGFGFIEQESG+KGFGFIEQESGDDVF+KGFGFIEQESGDDVFV+KGFGFIEQESGDDVFVHFR+KGFGFIEQESGDDVFVHFRAIQGDGYK+KSLEEGQEVEFDLEDGAKGPQAANVHPQ+LEEGQEVEFDLEDGAKGPQAANVHPQ+QESGDDVFVHFR+QEVEFDLEDG…	29	98.5	1	36.6667	36.6667	1159	386.333	8.3865	1159	386.333	8.3865	1159	386.333	8.3865	AIQGDGYK+DLEDGAKGPQAANVHPQ+DVFVHFR+EEGQEVEFDLEDGAKGPQAANVHPQ+EFDLEDGAKGPQAANVHPQ+EGQEVEFDLEDGAKGPQAANVHPQ+EQESGDDVFVHFR+FDLEDGAKGPQAANVHPQ+FIEQESGDDVFVHFR+FRAIQGDGYK+GDDVFVHFR+GFGFIEQESGDDVFVHFR+GFIEQESGDDVFVHFR+GPQAANVHPQ+GQEVEFDLEDGAKGPQAANVHPQ+IEQESGDDVFVHFR+KGFGFIEQES+KGFGFIEQESG+KGFGFIEQESGDDVF+KGFGFIEQESGDDVFV+KGFGFIEQESGDDVFVHFR+KGFGFIEQESGDDVFVHFRAIQGDGYK+LEEGQEVEFDLEDGAKGPQAANVHPQ+QESGDD…	32	98.5	1	31.6667	31.6667	951	317	9.16515	951	317	9.16515	951	317	9.16515	KGFGFIEQESGDDVFVHFR+SLEEGQEVEFDLEDGAK+SLEEGQEVEFDLEDGAKGPQAANVHPQ	3	68.7	1	3	3	54	18	16.8226	54	18	16.8226
tuf	A0A0M4NXK5	A0A0M4NXK5_9GAMM Elongation factor Tu OS=Candidatus Thioglobus autotrophicus GN=tuf PE=3 SV=1	396	Cytoplasmic	9.97	J	This protein promotes the GTP-dependent binding of aminoacyl-tRNA to the A-site of ribosomes during protein biosynthesis (By similarity)	AEANGSEATDFADIDKAPEER+ALEGDTSDIGVPSVLK+ANGSEATDFADIDKAPEER+ATDFADIDKAPEER+DEGGRHTPFFDNYRPQFYFR+DTQTTTCTGVEMFRK+EANGSEATDFADIDKAPEER+EEVERGQVLAKPGSIKPHSK+EGGRTVGAGVVSK+EHILLSK+ELLNEYDFPGDDTPVILGSALK+ERGITISTSHVEYESETR+EYDFPGDDTPVILGSALK+FEAEVYVLSK+FERTKPHVNVGTIGHVDHGK+GDNVGVLLR+GITISTSHVEYESETR+GITISTSHVEYESETRHYAHVDCPGHADYVK+GQVLAKPGSIKPHSK+HTPFFDNYRPQFYFR+HYAHVDCPGHADYVK+IEAGIVNVGDELEIVGIK+IEAGI…	54	87.4	1	73	73	1006	335.333	1.52753	1006	335.333	1.52753	1006	335.333	1.52753	AEANGSEATDFADIDKAPEER+AEVYVLSK+AGDNVGVLLR+AGDNVGVLLRGTK+AKPGSIKPHSK+ALEGDTSDIGVPSVLK+ANGSEATDFADIDKAPEER+DDTPVILGSALK+DFADIDKAPEER+DFPGDDTPVILGSALK+DIGVPSVLK+DTQTTTCTGVEMFR+DTQTTTCTGVEMFRK+DTYIPEPVRDTEK+EANGSEATDFADIDKAPEER+EATDFADIDKAPEER+EEVERGQVLAKPGSIKPHSK+EGGRTVGAGVVSK+EGGRTVGAGVVSKVTD+EHILLSK+EHILLSKQVGVPYIVVYMNK+ELEIVGIK+ELLNEYDFPGDDTPVILGSALK+EYDFPGDDTPVILGSALK+FADIDKAPEER+FEAEVYVLSK+FERT…	71	83.6	1	81	81	892	297.333	24.3379	892	297.333	24.3379	892	297.333	24.3379	IEAGIVNVGDELEIVGIK+LLDSGEAGDNVGVLLRGTK+VMAEANGSEATDFADIDKAPEER	3	15.2	0.9999	2	2	8	2.66667	2.08167	8	2.66667	2.08167
SP60_00735	A0A0M4PM17	A0A0M4PM17_9GAMM Uncharacterized protein OS=Candidatus Thioglobus autotrophicus GN=SP60_00735 PE=4 SV=1	171	Extracellular	9.65			AQADAYAK+AQNMGPFANNNNMNNDSDWGFHYNNK+DSDWGFHYNNK+GPFANNNNMNNDSDWGFHYNNK+MNNDSDWGFHYNNK+NDSDWGFHYNNK+NNDSDWGFHYNNK+NVSNATADGQYAGAASATAK+SDWGFHYNNK+VSNATADGQYAGAASATAK	10	31.6	1	11.6667	4	813	271	26.8514	794	264.667	25.1661	752	250.667	24.7857	ADGQYAGAASATAK+ANNNNMNNDSDWGFHYNNK+AQADAYAK+DGQYAGAASATAK+DSDWGFHYNNK+FANNNNMNNDSDWGFHYNNK+GQADAYSK+NATADGQYAGAASATAK+NDSDWGFHYNNK+NNDSDWGFHYNNK+NVSNATADGQYAG+NVSNATADGQYAGAA+NVSNATADGQYAGAAS+NVSNATADGQYAGAASATAK+SDWGFHYNNK+SNATADGQYAGAASATAK+TADGQYAGAASATAK	17	32.7	1	19.3333	10.6667	1087	362.333	21.362	1073	357.667	21.5716	1027	342.333	20.4287	NVSNATADGQYAGAASATAK	1	11.7	0.9922	2	2	110	36.6667	14.1892	110	36.6667	14.1892
SP60_01115	A0A0M4NVK3	A0A0M4NVK3_9GAMM Uncharacterized protein OS=Candidatus Thioglobus autotrophicus GN=SP60_01115 PE=4 SV=1	214	Periplasmic	9.84	S	Rhodanese-like domain	AANGDTSALVVDAR+AAVETVTELDVIHAAR+ALAKDPMAVVDILTGTFGVK+ALAKDPMAVVDILTGTFGVKDLDGVLDYNNAK+ANGDTSALVVDAR+APAAVETVTELDVIHAAR+APFAPAAVETVTELDVIHAAR+AVGIVKGVMEVAGISR+AVGIVKGVMEVAGISRNQDNAATIDPAFAK+DAANGDTSALVVDAR+DLDGVLDYNNAK+ELDVIHAAR+EVAGISRNQDNAATIDPAFAK+FAKTSRPCPPFCIQPTAPFAPAAVETVTELDVIHAAR+FAPAAVETVTELDVIHAAR+FCIQPTAPFAPAAVETVTELDVIHAAR+GTIPHAVNVPFTK+GTIPHAVNVPFTKLNSK+GVMEVAGISR+GVMEVAGISRNQDNAATIDP…	46	69.6	1	68.6667	56.3333	721	240.333	2.08167	675	225	3.4641	659	219.667	3.21455	AANGDTSALVVDAR+AARDAANGDTSALVVDAR+AATIDPAFAK+AAVETVTELDVIHAAR+ALAKDPMAVVDILTG+ALAKDPMAVVDILTGTFGVK+ALAKDPMAVVDILTGTFGVKDLDGVLDYNNAK+ANGDTSALVVDAR+APAAVETVTELDVIHAAR+APFAPAAVETVTELDVIHAAR+ARDAANGDTSALVVDAR+AVETVTELDVIHAAR+AVGIVKGVMEVAGISR+AVGIVKGVMEVAGISRNQDNAATID+AVGIVKGVMEVAGISRNQDNAATIDPAFAK+AVVDILTGTFGVK+AVVDILTGTFGVKDLDGVLDYNNAK+CIQPTAPFAPAAVETVTELDVIHAAR+CPPFCIQPTAPFAPAAVETVTELDVIHAAR+DAANGD…	83	78.5	1	100.333	79	995	331.667	6.65833	943	314.333	7.23418	844	281.333	9.07377	AVGIVKGVMEVAGISRNQDNAATIDPAFAK+DAANGDTSALVVDAR+GVMEVAGISRNQDNAATIDPAFAK+TSRPCPPFCIQPTAPFAPAAVETVTELDVIHAAR	4	36.9	1	2.33333	2.33333	22	7.33333	3.51188	22	7.33333	3.51188
SP60_01110	A0A0M4PM49	A0A0M4PM49_9GAMM Uncharacterized protein OS=Candidatus Thioglobus autotrophicus GN=SP60_01110 PE=4 SV=1	228	Unknown	2.5	S	Rhodanese-like domain	AAVETVTELDVIHAAR+AGKPVGITK+AKTSRPCPPFCIQPTEPFAPAAVETVTELDVIHAAR+ALAKDPMAVVELMVEQFGVK+ALAKDPMAVVELMVEQFGVKDLDGVLDYDGAK+APAAVETVTELDVIHAAR+ATQLIIDAR+DIAGGDATQLIIDAR+DLDGVLDYDGAK+DNGNTVDPAFAK+ELDVIHAAR+EPFAPAAVETVTELDVIHAAR+FAKTSRPCPPFCIQPTEPFAPAAVETVTELDVIHAAR+FAPAAVETVTELDVIHAAR+FCIQPTEPFAPAAVETVTELDVIHAAR+GFFGSDHNWNNGSSAASSAK+GFFGSDHNWNNGSSAASSAKK+GMIPHAVNVPFTK+GVMEVAGISR+IQPTEPFAPAAVETVTELDVIHAA…	39	71.5	1	49.6667	37.3333	900	300	3	884	294.667	2.51661	838	279.333	3.78594	AAVETVTELDVIHAAR+AGGDATQLIIDAR+AGKPVGITK+APAAVETVTELDVIHAAR+ATQLIIDAR+AVETVTELDVIHAAR+DIAGGDATQLIIDAR+DIAGGDATQLIIDARTKGWAK+DLDGVLDYDGAK+DNGNTVDPAFAK+ELDVIHAAR+EPFAPAAVETVTELDVIHAAR+ETVTELDVIHAAR+FAPAAVETVTELDVIHAAR+GFFGSDHNWNNGSSAASSAK+GFFGSDHNWNNGSSAASSAKK+GNTVDPAFAK+GVMEVAGISR+GVMEVAGISRNADNGNTVDPAFAK+IPHAVNVPFTK+IQPTEPFAPAAVETVTELDVIHAAR+KAGKPVGITK+KGMIPHAVNVPFTK+KGMIPHAVNVPFTKLNSK+MEVAGISR+N…	46	73.7	1	60	38.6667	741	247	8.88819	642	214	10.4403	590	196.667	11.0151	DIAGGDATQLIIDAR+GFFGSDHNWNNGSSAASSAK+NADNGNTVDPAFAK+TSRPCPPFCIQPTEPFAPAAVETVTELDVIHAAR	4	36.4	1	3.66667	3.66667	32	10.6667	4.72582	32	10.6667	4.72582
groS	A0A0M4PA46	A0A0M4PA46_9GAMM 10 kDa chaperonin OS=Candidatus Thioglobus autotrophicus GN=groS PE=3 SV=1	95	Cytoplasmic	9.26			ASGLIIPDSATEKPSQGEILAIGK+ATEKPSQGEILAIGK+AVGDTVIFGQFAGTEIK+DSATEKPSQGEILAIGK+EDDIVAIID+FGQFAGTEIK+GDTVIFGQFAGTEIK+IFGQFAGTEIK+LDVAVGDTVIFGQFAGTEIK+MNIRPLHDR+MNIRPLHDRVIVR+MNIRPLHDRVIVRR+NIRPLHDRVIVR+PDSATEKPSQGEILAIGK+PDSATEKPSQGEILAIGKGK+PSQGEILAIGK+PSQGEILAIGKGK+SATEKPSQGEILAIGK+SNGESLLVMR+SNGESLLVMREDDIVAIID+SQGEILAIGK+TADNGTVVK+TTASGLIIPDSATEK+TTASGLIIPDSATEKPSQGE+TTASGLIIPDSATEKPSQGEILAIGK+T…	29	94.7	1	29.6667	29.6667	996	332	2.64575	996	332	2.64575	996	332	2.64575	AVGDTVIFGQFAGTEIK+DSATEKPSQGEILAIGKGK+EDDIVAIID+FGQFAGTEIK+GDTVIFGQFAGTEIK+IFGQFAGTEIK+LDVAVGDTVIFGQFAGTEIK+MNIRPLHDRVIVR+PDSATEKPSQGEILAIGKGK+PSQGEILAIGK+PSQGEILAIGKGK+SNGESLLVMR+SNGESLLVMREDDIVAIID+TADNGTVVK+TTASGLIIPDSATEK+TTASGLIIPDSATEKPSQGE+TTASGLIIPDSATEKPSQGEILAIGK+TTASGLIIPDSATEKPSQGEILAIGKGK+TVIFGQFAGTEIK+VGDTVIFGQFAGTEIK	20	93.7	1	24	24	492	164	6.9282	492	164	6.9282	492	164	6.9282	LDVAVGDTVIFGQFAGTEIK+TTASGLIIPDSATEKPSQGEILAIGK+TTASGLIIPDSATEKPSQGEILAIGKGK	3	50.5	1	3	3	72	24	21.6333	72	24	21.6333
SP60_04455	A0A0M4NWK5	A0A0M4NWK5_9GAMM Transketolase OS=Candidatus Thioglobus autotrophicus GN=SP60_04455 PE=3 SV=1	659	Cytoplasmic	9.26	G	transketolase (EC 2.2.1.1)	AEFPADAAEFER+AEFPADAAEFERR+AIEAMGPLLPEMFGGSADLTGSNLTNWSGTVK+AVTDKPSLICCK+DCAGTPDVVIIATGSEVGLAVESAAASSK+DNGPTALVFSR+EAVIRDNGPTALVFSR+EFGFTVENVVNTIDGLF+ELGWDSAPFEIPADIYAGWDHK+ELGWDSAPFEIPADIYAGWDHKEQGATDEAAWNDAFAAYK+EQGATDEAAWNDAFAAYK+EQGATDEAAWNDAFAAYKAEFPADAAEFER+EQGATDEAAWNDAFAAYKAEFPADAAEFERR+ESVLPTGVK+ESVLPTGVKR+FNSYDWHVVAVDGHDADAISK+GCDATESAVSWK+GGYVLKDCAGTPDVVIIATGSEVGLAVESAAASSK+GVPGRFNSYDW…	38	60.5	1	47.3333	47.3333	904	301.333	8.32666	904	301.333	8.32666	904	301.333	8.32666	AEFPADAAEFER+AEFPADAAEFERR+AIEAMGPLLPEMFGGSADLTGSNLTNWSGTVK+AVTDKPSLICCK+DCAGTPDVVIIATGSEVGLAVESAAASSK+DNGPTALVFSR+EAVIRDNGPTALVFSR+ELGWDSAPFEIPADIYAGWDHK+EQGATDEAAWNDAFAAYK+EQGATDEAAWNDAFAAYKAEFPADAAEFER+ESVLPTGVK+ESVLPTGVKR+GCDATESAVSWK+GVPGRFNSYDWHVVAVDGHDADAISK+NVRVVSMPCPERFDK+PADAAEFER+PLGDEEIAATRK+QALAPNERTAEQVANISK+QDGEYKESVLPTGVK+QDGEYKESVLPTGVKR+SFGESAPADQLFK+TAEQVANISK+TAGHPEYGYAEGIETTT…	30	52.4	1	36	36	558	186	17.6918	558	186	17.6918	558	186	17.6918	DCAGTPDVVIIATGSEVGLAVESAAASSK+EAVIRDNGPTALVFSR+TVIGFGSPNLSGTHDCHGAPLGDEEIAATRK	3	11.5	1	2.33333	2.33333	69	23	25.2389	69	23	25.2389
SP60_01845	A0A0M4NWE7	A0A0M4NWE7_9GAMM Sulfurtransferase OS=Candidatus Thioglobus autotrophicus GN=SP60_01845 PE=3 SV=1	107	Cytoplasmic	9.97	P	Part of a sulfur-relay system (By similarity)	AGLPKPTGCI+AQICGAEVDEEGFLVDLK+AQICGAEVDEEGFLVDLKDWNEDICK+DWNEDICK+FAGLPKPTG+FAGLPKPTGCI+LPKPTGCI+YLYSLFPYGPGK+YLYSLFPYGPGKQGCR+YLYSLFPYGPGKQGCRFAGLPKPTGCI	10	49.5	1	10.6667	10.6667	788	262.667	10.0167	788	262.667	10.0167	788	262.667	10.0167	AQICGAEVDEEGFLVDLK+AQICGAEVDEEGFLVDLKDWNEDICK+DWNEDICK+FAGLPKPTGCI+GAEVDEEGFLVDLK+QGCRFAGLPKPTGCI+QMAADDGVELTDEHWDVINFLR+YLYSLFPYGPGK+YLYSLFPYGPGKQGCR+YLYSLFPYGPGKQGCRFAGLPKPTGCI	10	70.1	1	10.6667	10.6667	611	203.667	16.8028	611	203.667	16.8028	611	203.667	16.8028	AQICGAEVDEEGFLVDLK+AQICGAEVDEEGFLVDLKDWNEDICK+FAGLPKPTGCI+YLYSLFPYGPGK	4	45.8	1	2.66667	2.66667	51	17	10.583	51	17	10.583
SP60_00725	A0A0M4NW56	A0A0M4NW56_9GAMM Uncharacterized protein OS=Candidatus Thioglobus autotrophicus GN=SP60_00725 PE=4 SV=1	176	Extracellular	9.65			ATTDGQYAGAASANAK+DSDWGFHYNNK+DSDWGFHYNNKNK+GIADAYAK+NATTDGQYAGAASANAK+NDSDWGFHYNNK+NDSDWGFHYNNKNK+SDWGFHYNNK+SDWGFHYNNKNK+SNATTDGQYAGAASANAK+TNAAIDSR+TNAAIDSRNQAPAAQ+WGFHYNNKNK	13	31.2	1	13.6667	6.33333	646	215.333	44.6132	630	210	45.3982	610	203.333	44.1173	ATTDGQYAGAASANAK+DGQYAGAASANAK+DSDWGFHYNNK+GIADAYAK+GIADAYAKG+KSNATTDGQYAGAASANAK+NATTDGQYAGAASANAK+NDSDWGFHYNNK+NDSDWGFHYNNKNK+SDWGFHYNNK+SNATTDGQYAGAASANAK+TNAAIDSR+TNAAIDSRNQAPAAQ	13	32.4	1	15.3333	9	807	269	18.3303	783	261	18.3303	769	256.333	19.4251	SNATTDGQYAGAASANAK	1	10.2	0.9922	2	2	46	15.3333	7.50555	46	15.3333	7.50555
glnA	A0A0M3TTN7	A0A0M3TTN7_9GAMM Glutamine synthetase OS=Candidatus Thioglobus autotrophicus GN=glnA PE=3 SV=1	471	Cytoplasmic	9.97	E	glutamine synthetase	AAIRIPYVGNPLGR+AAIRIPYVGNPLGRR+AFYEIHSEEADWESGSDLEGGNK+AFYEIHSEEADWESGSDLEGGNKGHRPNVK+AIRIPYVGNPLGRR+CDIVEPSDMQGYEK+CDIVEPSDMQGYEKD+CDIVEPSDMQGYEKDPR+DFRFTDTHGK+DGVNLFDGDEYGNLSQMALYYIGGIIKHAQALNAFTNASTNSYK+DPFTQEPTLIVR+EHHVSVPAHTVDEDK+EHHVSVPAHTVDEDKFEEGQMFDGSSITGWK+EINESDMILKPDTTACVMDPFTQEPTLIVR+FVDFRFTDTHGK+GGYFPVPPVDSLHDLR+IDPGKPQDGDLYELTR+IDPGKPQDGDLYELTRK+ILKPDTTACVMDPFTQEPTLIVR+IPYVGNPLGR+I…	40	72.8	1	74	74	684	228	7.93725	684	228	7.93725	684	228	7.93725	AAIRIPYVGNPLGR+AFYEIHSEEADWESGSDLEGGNK+AFYEIHSEEADWESGSDLEGGNKGHRPNVK+CDIVEPSDMQGYEK+CDIVEPSDMQGYEKD+CDIVEPSDMQGYEKDPR+CDIVEPSDMQGYEKDPRSIAK+DFRFTDTHGK+EHHVSVPAHTVDED+EHHVSVPAHTVDEDK+EINESDMILKPDTTACVMDPFTQEPTLIVR+FDGSSITGWK+FVDFRFTDTHGK+GGYFPVPPVDSLHDLR+IDPGKPQDGDLYELTR+IDPGKPQDGDLYELTRK+ILKPDTTACVMDPFTQEPTLIVR+IRIPYVGNPLGR+LVPGYEAPEMLAYSAK+LVPGYEAPEMLAYSAKNR+MIEDNEVKFVDFR+MIEDNEVKFVDFRFTDTHGK+N…	33	56.9	1	49.6667	49.6667	534	178	4.58258	534	178	4.58258	534	178	4.58258
dnaK	A0A0M5LKU4	A0A0M5LKU4_9GAMM Chaperone protein DnaK OS=Candidatus Thioglobus autotrophicus GN=dnaK PE=2 SV=1	635	Cytoplasmic	9.97	O	Acts as a chaperone (By similarity)	AAITELEEALKGDDK+ADNGDAWVEVNGNK+AGDDVVDADFEEVKDDK+AGSAEGASEATDAGDDVVDADFEEVK+AGSAEGASEATDAGDDVVDADFEEVKDDK+ASSGLSDEEVENMIK+ASSGLSDEEVENMIKDAEAHADEDK+AVTVHVLQGER+DIDLVPYK+DIDLVPYKIVK+DSEEVLVGQSAK+DSEEVLVGQSAKR+EAAITELEEALKGDDK+EQSITIK+FQELVASK+GQPQIEVTLDIDSDGILNVSAK+HFEVLSTNGDTFLGGEDFDQR+IELSSSEQTEVNLPYVTADASGPK+IIENSEGDRTTPSIVAFPK+IIGIDLGTTNSCVAIMDGGNIK+IINEPTAAALAYGVDK+IINEPTAAALAYGVDKLTGDK+IMDYL…	45	75.1	1	61.3333	61.3333	712	237.333	4.04145	712	237.333	4.04145	712	237.333	4.04145	AADNQSAVTVHVLQGER+AAITELEEALKGDDK+ADNGDAWVEVNGNK+AGSAEGASEATDAGDDVVDADFEEVK+AGSAEGASEATDAGDDVVDADFEEVKDDK+AITELEEALKGDDK+ASSGLSDEEVENMIK+DIDLVPYK+DIDLVPYKIVK+DSEEVLVGQSAK+DSEEVLVGQSAKR+EAAITELEEALKGDDK+EQSITIK+FQELVASK+HFEVLSTNGDTFLGGEDFDQR+IEAAITELEEALKGDDK+IELSSSEQTEVNLPYVTADASGPK+IIENSEGDRTTPSIVAFPK+IIGIDLGTTNSCVAIMDGGNIK+IINEPTAAALAYGVDK+IINEPTAAALAYGVDKLTGDK+KDVNPDEAVAMGAAIQAGVLGGDVK+KFQELVA…	45	67.7	1	51.3333	51.3333	480	160	7.54983	480	160	7.54983	480	160	7.54983
adk	A0A0M4P8U7	A0A0M4P8U7_9GAMM Adenylate kinase OS=Candidatus Thioglobus autotrophicus GN=adk PE=3 SV=1	213	Cytoplasmic	9.97	F	Catalyzes the reversible transfer of the terminal phosphate group between ATP and AMP. Plays an important role in cellular energy homeostasis and in adenine nucleotide metabolism (By similarity)	ATSSDAVIDAIQAK+CGGAAVQREDETEEAISNR+CGGAAVQREDETEEAISNRLNVYNDQTAPLVGFYK+EDETEEAISNRLNVYNDQTAPLVGFYK+LDAAVEIDVPRDVILDR+LILLGAPGAGK+LNVYNDQTAPLVGFYK+NEGLLLSVDATSSDAVIDAIQAK+SGYLLDGFPR+TCESCGAIYNTK+TIPQAEALK	11	54.9	1	16.3333	16.3333	677	225.667	11.0151	677	225.667	11.0151	677	225.667	11.0151	APLVGFYK+ATSSDAVIDAIQAK+AVIDAIQAK+CGGAAVQREDETEEAISNR+CGGAAVQREDETEEAISNRLNVYNDQTAPLVGFYK+EDETEEAISNRLNVYNDQTAPLVGFYK+LDAAVEIDVPR+LDAAVEIDVPRDVILDR+LILLGAPGAGK+LNVYNDQTAPLVGFYK+NEGLLLSVDATSSDAVIDAIQAK+PLVGFYK+RTCESCGAIYNTK+SGYLLDGFPR+TCESCGAIYNTK+TSSDAVIDAIQAK+VEGICDK	17	54.5	1	15.6667	15.6667	492	164	12.2882	492	164	12.2882	492	164	12.2882	LNVYNDQTAPLVGFYK+NEGLLLSVDATSSDAVIDAIQAK+QAQAAMNAGDLVSDDLIMGIMEER	3	29.6	0.9926	2.66667	2.66667	34	11.3333	10.116	34	11.3333	10.116
rplL	A0A0M3TUE7	A0A0M3TUE7_9GAMM 50S ribosomal protein L7/L12 OS=Candidatus Thioglobus autotrophicus GN=rplL PE=3 SV=1	125	Unknown	6.49			AAAVAAAPAAGAGDAGEAAAEK+AAVAAAPAAGAGDAGEAAAEK+AVAAAPAAGAGDAGEAAAEK+AVRGITGLGLK+AVRGITGLGLKEAK+DEFDVVMTSFGEK+DEFDVVMTSFGEKK+DMVEAVPASIK+DMVEAVPASIKEGASK+FGVSAAAVAAAPAAGAGDAGEAAAEK+GITGLGLKEAK+GVSAAAVAAAPAAGAGDAGEAAAEK+KQLEEAGASVELK+MEEKFGVSAAAVAAAPAAGAGDAGEAAAEK+QLEEAGASVELK+SAAAVAAAPAAGAGDAGEAAAEK+VAAAPAAGAGDAGEAAAEK+VAVIKAVRGITGLGLK+VEAVPASIK+VSAAAVAAAPAAGAGDAGEAAAEK	20	73.6	1	23.6667	23.6667	528	176	3.60555	528	176	3.60555	528	176	3.60555	AAAVAAAPAAGAGDAGEAAAEK+AAVAAAPAAGAGDAGEAAAEK+AVAAAPAAGAGDAGEAAAEK+AVRGITGLGLK+AVRGITGLGLKEAK+DEFDVVMTSFGEK+DEFDVVMTSFGEKK+DMVEAVPASIK+DMVEAVPASIKEGASK+EEAGASVELK+FGVSAAAVAAAPAAGAGDAGEAAAEK+GITGLGLKEAK+GVSAAAVAAAPAAGAGDAGEAAAEK+KAVRGITGLGLK+KFGVSAAAVAAAPAAGAGDAGEAAAEK+KQLEEAGASVELK+MDVVELVSAMEEK+MVEAVPASIK+QLEEAGASVELK+SAAAVAAAPAAGAGDAGEAAAEK+VAAAPAAGAGDAGEAAAEK+VEAVPASIK+VRGITGLGLKEAK+VSAAAVAAAPA…	25	77.6	1	32.3333	32.3333	627	209	13.4536	627	209	13.4536	627	209	13.4536
narZ	A0A0M3TUH3	A0A0M3TUH3_9GAMM Nitrate reductase OS=Candidatus Thioglobus autotrophicus GN=narZ PE=3 SV=1	1247	CytoplasmicMembrane	9.82	C	nitrate reductase, alpha subunit																ADLNTTDMHPFIHPLGK+AKYKGNQLADYNVAAQR+ANLIGSSSKGHEYFLK+AQRMGWTPSIPQFDQNPLELAK+ATGKDPVESWEAIQADK+ATGKDPVESWEAIQADKAK+AVDPAWESK+DELAVLNGVIK+DEYVIVHK+DHEVDELAVLNGVIK+DIEQELSCIDNSDAVIDVTFPHFNPEEGDTLVR+DNSDAVIDVTFPHFNPEEGDTLVR+DSYVSVR+DVVSLPMQHDTPMAMAQPFGEVK+DWNTDHEVDELAVLNGVIK+EAAGATDEAAVSDYVANKLK+EAEAAGATDEAAVSDYVANK+EAEAAGATDEAAVSDYVANKLK+EAQKNPPGINN+EDLPNHEPR+EVDELAVLNGVIK+EVMVTSVCDLQIAQYGIDR+EVMVTS…	100	66.6	1	119	119	1118	372.667	11.5902	1118	372.667	11.5902	1118	372.667	11.5902
SP60_08170	A0A0M4PLR9	A0A0M4PLR9_9GAMM Amino acid ABC transporter substrate-binding protein OS=Candidatus Thioglobus autotrophicus GN=SP60_08170 PE=4 SV=1	340	Unknown	5.02	E	amino acid AbC transporter	AVAAATLGDAK+AVAAATLGDAKK+AVTYDTSPQTK+CDALTSDVSQLAGLR+DDNTWLNIVR+DTSLGLTFAGVNYYDGQGFMVK+DTSLGLTFAGVNYYDGQGFMVKK+DWSRNIVAQVGNYGEVFER+EAEELGVTSATIDNASTNPGVQR+EPLGPVVR+FVALSSGEIDMLSR+GGFEAGRCDALTSDVSQLAGLR+GGILYAPAFR+GSLTCGVSTGTPGFSSPDASGNWSGMDVDVCR+GVNQLWIK+GVNQLWIKGGILYAPAFR+IQAGTTTELNLADYFR+KDDNTWLNIVR+LGVTSATIDNASTNPGVQR+LNESLGLSK+NIGMSTPIQLPRGVNQLWIKGGILYAPAFR+NIVAQVGNYGEVFER+NTTWTHTR+PSSAVVLGDV…	31	80.3	1	42.6667	42.6667	383	127.667	3.51188	383	127.667	3.51188	383	127.667	3.51188	AEELGVTSATIDNASTNPGVQR+AGTTTELNLADYFR+AVAAATLGDAK+AVAAATLGDAKK+AVTYDTSPQTK+AVVLGDVISKEPLGPVVR+CDALTSDVSQLAGLR+DALTSDVSQLAGLR+DDNTWLNIVR+DPSSAVVLGDVISKEPLGPVVR+DPSSAVVLGDVISKEPLGPVVRK+DTSLGLTFAGVNYYDGQGFMVK+DTSLGLTFAGVNYYDGQGFMVKK+DWSRNIVAQVGNYGEVFER+EAEELGVTSATIDNASTNPGVQR+EELGVTSATIDNASTNPGVQR+ELGVTSATIDNASTNPGVQR+ELNLADYFR+EPLGPVVR+ERFVALSSGEIDMLSR+FVALSSGEIDMLSR+GGFEAGRCDALTSDVSQLAGLR+GGFEAGRC…	73	86.2	1	77	77	536	178.667	7.23418	536	178.667	7.23418	536	178.667	7.23418	GGFEAGRCDALTSDVSQLAGLR+GVNQLWIKGGILYAPAFR+STLKDPSSAVVLGDVISKEPLGPVVR	3	19.4	1	2.66667	2.66667	17	5.66667	4.50925	17	5.66667	4.50925
rpsD	A0A0M4NTZ4	A0A0M4NTZ4_9GAMM 30S ribosomal protein S4 OS=Candidatus Thioglobus autotrophicus GN=rpsD PE=3 SV=1	208	Cytoplasmic	9.97	J	One of the primary rRNA binding proteins, it binds directly to 16S rRNA where it nucleates assembly of the body of the 30S subunit (By similarity)	CKITQLPGVHGANARR+EGTDLFLK+GTEYGLQLR+GTEYGLQLREK+IQLAVELAEQGDQPDWIDVDSK+ITQLPGVHGANAR+ITQLPGVHGANARR+KGSTGENLLSLLECRLDNVVYR+NVPARDDLSSDIQEHLIVELYSK+QKGTEYGLQLR+REGTDLFLK+SILVNGSIVNIPSYQVSANDEISIR	12	62.5	1	17	17	529	176.333	9.86577	529	176.333	9.86577	529	176.333	9.86577	CKITQLPGVHGANAR+EGTDLFLK+GTEYGLQLR+GTEYGLQLREK+IQLAVELAEQGDQPDWIDVDSK+ITQLPGVHGANAR+ITQLPGVHGANARR+ITQLPGVHGANARRQK+LARREGTDLFLK+QKGTEYGLQLR+REGTDLFLK+SGIRSLDSKCK+SILVNGSIVNIPSYQVSANDEISIR+SILVNGSIVNIPSYQVSANDEISIREK+VRRIYGVLEK	15	52.4	1	15.3333	15.3333	368	122.667	2.88675	368	122.667	2.88675	368	122.667	2.88675
SP60_01120	A0A0M4NSV9	A0A0M4NSV9_9GAMM Uncharacterized protein OS=Candidatus Thioglobus autotrophicus GN=SP60_01120 PE=4 SV=1	108	Unknown	2.5			DFFANHNLEEEPSCD+DGAQNFCDGAEEDAK+DGAQNFCDGAEEDAKEECVMDFFANHNLEEEPSC+EECVMDFFANHNLEEEPSCD+ETIAPLPLPVDSQSEAQK+FANHNLEEEPSCD+FFANHNLEEEPSCD+GAQNFCDGAEEDAK+GAQNFCDGAEEDAKEECVMDFFANHNLEEEPSCD+HVAGETIAPLPLPVDSQSEAQK+HVAGETIAPLPLPVDSQSEAQKQIVR+HVAGETIAPLPLPVDSQSEAQKQIVRDGAQNFCDGAEEDAK+LPLPVDSQSEAQK+PLPLPVDSQSEAQK+PLPLPVDSQSEAQKQIVR+QIVRDGAQNFCDGAEEDAK+VRDGAQNFCDGAEEDAK	17	56.5	1	20.6667	20.6667	351	117	7.81025	351	117	7.81025	351	117	7.81025	DFFANHNLEEEPSCD+DGAQNFCDGAEEDAK+EECVMDFFANHNLEEEPSCD+ETIAPLPLPVDSQSEAQK+GAQNFCDGAEEDAK+HVAGETIAPLPLPVDSQSEAQK+HVAGETIAPLPLPVDSQSEAQKQIVR+HVAGETIAPLPLPVDSQSEAQKQIVRDGAQNFCDGAEEDAK+PLPLPVDSQSEAQKQIVR+QIVRDGAQNFCD+QIVRDGAQNFCDGAEEDAK	11	56.5	1	17.6667	17.6667	486	162	13.7477	486	162	13.7477	486	162	13.7477	EECVMDFFANHNLEEEPSCD+HVAGETIAPLPLPVDSQSEAQK+HVAGETIAPLPLPVDSQSEAQKQIVR	3	42.6	1	4.33333	4.33333	90	30	17.088	90	30	17.088
SP60_06065	A0A0M5LEU7	A0A0M5LEU7_9GAMM Uncharacterized protein OS=Candidatus Thioglobus autotrophicus GN=SP60_06065 PE=4 SV=1	106	Periplasmic	9.84			ANLAVNMAWR+ANLAVNMAWRDTGK+LANAAHHQTVQATAQVDAALTAGPR+LANAAHHQTVQATAQVDAALTAGPRF+NFLGASHDWNNGSSDPFK+SAISAAETGYK	6	65.1	1	9.66667	9.66667	493	164.333	17.9536	493	164.333	17.9536	493	164.333	17.9536	AALTAGPRF+ALTAGPRF+ANLAVNMAWR+ANLAVNMAWRDTGK+AQVDAALTAGPRF+ATAQVDAALTAGPRF+LANAAHHQTVQATAQVDAALTAGPRF+NFLGASHDWNNGSSDPFK+QVDAALTAGPRF+SAISAAETGYK+SAISAAETGYKA+SAISAAETGYKAN+SAISAAETGYKANL+TAQVDAALTAGPRF+VDAALTAGPRF	15	65.1	1	15.6667	15.6667	417	139	15.7162	417	139	15.7162	417	139	15.7162	LANAAHHQTVQATAQVDAALTAGPRF+NFLGASHDWNNGSSDPFK	2	41.5	1	2.66667	2.66667	14	4.66667	3.78594	14	4.66667	3.78594
rplC	A0A0M4NHD4	A0A0M4NHD4_9GAMM 50S ribosomal protein L3 OS=Candidatus Thioglobus autotrophicus GN=rplC PE=3 SV=1	238	Cytoplasmic	9.26	J	One of the primary rRNA binding proteins, it binds directly near the 3'-end of the 23S rRNA, where it nucleates assembly of the 50S subunit (By similarity)	AIGSTGQCQEPGR+AIGSTGQCQEPGRVFK+AIGSTGQCQEPGRVFKGK+ASQEIGLGLWEFR+GSIPGATKGFVK+HNFQMQDATHGNSISHR+IEPNRVVQTR+LINDDGTATPVSVIK+MAGHMGDEQVTQECLEVVK+NIKDNAAAESAEA+RHNFQMQDATHGNSISHR+RVPAAIKGHYAK+TLEVDGYSAVQVTTGAK+VDSDKGVILVK+VDSDKGVILVKGSIPGATK+VTQECLEVVK	16	66.4	1	20.6667	20.6667	480	160	10.3923	480	160	10.3923	480	160	10.3923	AIGLVGQKLGMTRLINDDGTATPVSVIK+AIGSTGQCQEPGR+AIGSTGQCQEPGRVFK+AIGSTGQCQEPGRVFKGK+ASQEIGLGLWEFR+GSIPGATKGFVK+GVILVKGSIPGATK+GVILVKGSIPGATKGFVK+IEPNRVVQTR+KMAGHMGDEQVTQEC+LGMTRLINDDGTATPVSVIK+LINDDGTATPVSVIK+MAGHMGDEQVTQECLEVVK+NIKDNAAAESAEA+RVPAAIKGHYAK+TLEVDGYSAVQVTTGAK+VDSDKGVILVK+VDSDKGVILVKGSIPGATK	18	64.7	1	25	25	433	144.333	9.86577	433	144.333	9.86577	433	144.333	9.86577
SP60_05550	A0A0M3TUD1	A0A0M3TUD1_9GAMM Response regulator SirA OS=Candidatus Thioglobus autotrophicus GN=SP60_05550 PE=3 SV=1	74	Cytoplasmic	9.26			ADETLDASGLNCPLPILK+ADETLDASGLNCPLPILKTK+DIEAFCNQTGNK+DIEAFCNQTGNKLVS+DIEAFCNQTGNKLVSTTEDGGK+ETLDASGLNCPLPILK+IFTIEKV+ILDVISTDAGSVK+ILDVISTDAGSVKDIEAFCNQTGNK+ILDVISTDAGSVKDIEAFCNQTGNKLVSTTEDGGK+KYIFTIEKV+LVSTTEDGGK+LVSTTEDGGKYIFTIEK+LVSTTEDGGKYIFTIEKV+MADETLDASGLNCPLPILK+YIFTIEK+YIFTIEKV	17	86.5	1	26.3333	26.3333	567	189	9.53939	567	189	9.53939	567	189	9.53939	ADETLDASGLNCPLPILK+ADETLDASGLNCPLPILKTK+ADETLDASGLNCPLPILKTKK+ASGLNCPLPILK+DIEAFCNQTGNK+DIEAFCNQTGNKLVSTTEDGGK+DVISTDAGSVK+IFTIEKV+ILDVISTDAGSVK+ILDVISTDAGSVKD+ILDVISTDAGSVKDIEAFCNQTGNK+ILDVISTDAGSVKDIEAFCNQTGNKLVSTTEDGGK+LVSTTEDGGK+LVSTTEDGGKYIFTIEK+LVSTTEDGGKYIFTIEKV+MADETLDASGLNCPLPILK+MDTGKILDVISTDAGSVK+MDTGKILDVISTDAGSVKDIEAFCNQTGNK+YIFTIEK+YIFTIEKV	20	94.6	1	22	22	276	92	2	276	92	2	276	92	2
SP60_01830	A0A0M5LEE9	A0A0M5LEE9_9GAMM Glutamate synthase OS=Candidatus Thioglobus autotrophicus GN=SP60_01830 PE=4 SV=1	652	Cytoplasmic	9.97	C	glutamate synthase (NADPH) small subunit	CMSCGLCFECDNCVMYCPQDAVFKVKADK+DRPEHIIFNDTAHDVVDTSNR+DRPEHIIFNDTAHDVVDTSNRLGADVLLTTR+DVLSYEIDRILATGVETK+EGVEIQGQLSPVEVITNGEGR+GGAAGEATDTADYAIHNYEDR+KEGYTFEIEAADTGK+KEGYTFEIEAADTGKK+KGGAAGEATDTADYAIHNYEDR+KLDEWDLSPEEYK+KLDEWDLSPEEYKK+LGADVLLTTR+LIGYSEEEVQK+LVDVDNVLGNFEER+NEVEDTVGINAVEQFIGDNAK+NKVDVHYFDLAK+RLGNITNIAEK+STAANPFPSVMGR+VCPAPCEDGCNRNEVEDTVGINAVEQFIGDNAK+VDVHYFDLAK+VDVHYFDLAKK	21	37.4	1	30.6667	30.6667	165	55	4.58258	165	55	4.58258	165	55	4.58258	ATLGRYVDTDYNK+CVGCHICADVCPTGYIQMGLGE+DEDESQVPWNQMIFK+DNVLGNFEER+DRPEHIIFNDTAHDVVDTSNR+DRPEHIIFNDTAHDVVDTSNRLGADVLLTTR+DTVGINAVEQFIGDNAK+DVHYFDLAK+DVHYFDLAKK+DVLSYEIDR+DVLSYEIDRILATGVETK+EGVEIQGQLSPVEVITNGEGR+EGYTFEIEAADTGK+GENHTFRLYK+GGAAGEATDTADYAIHNYEDR+ILATGVETK+KEGYTFEIEAADTGK+KEGYTFEIEAADTGKK+KGGAAGEATDTADYAIHNYEDR+KLDEWDLSPEEYK+KLDEWDLSPEEYKK+LDEWDLSPEEYKK+LGADVLLTTR+LGNITNIAEK+LIGYSEEEVQK+…	56	56.6	1	72.3333	72.3333	656	218.667	7.02377	656	218.667	7.02377	656	218.667	7.02377
SP60_01905	A0A0M4NI43	A0A0M4NI43_9GAMM Isocitrate lyase OS=Candidatus Thioglobus autotrophicus GN=SP60_01905 PE=4 SV=1	434	Cytoplasmic	9.97	C	Isocitrate lyase	DGADQLWNLINGSSK+DGADQLWNLINGSSKK+DWAENSR+DYSAEDVVR+EEQIQALEK+GVSYAPYADLVWCETGKPDLGFAR+GYTFASHQQEVGAGYFDDVTTVIQGGK+LASDVMGVPTVLLAR+LNAARLASDVMGVPTVLLAR+MTREEQIQALEK+NGLDQAISR+PIDEPFVTGER+PIDEPFVTGERTPEGFYVVK+RDYSAEDVVR+SSVTALTGSTEEEQF+TDAEAATLITSDVDPIDEPFVTGER+TDAEAATLITSDVDPIDEPFVTGERTPEGFYVVK+TPEGFYVVK+VLVPTQDAIQK+VLVPTQDAIQKLNAARLASDVMGVPTVLLAR+VQEPEFAAAEK	21	45.2	1	31	31	465	155	13.1149	465	155	13.1149	465	155	13.1149	DGADQLWNLINGSSK+DWAENSRWKDVK+DYSAEDVVR+DYSAEDVVRLR+EEQIQALEK+GYTFASHQQEVGAGYFDDVTTVIQGGK+KGYVNCMGAITAGQAMQQAK+LASDVMGVPTVLLAR+LNAARLASDVMGVPTVLLAR+MTREEQIQALEK+PIDEPFVTGERTPEGFYVVK+RDYSAEDVVR+SSVTALTGSTEEEQF+TDAEAATLITSDVDPIDEPFVTGER+TDAEAATLITSDVDPIDEPFVTGERTPEGFYVVK+TPEGFYVVK+VLVPTQDAIQK+VLVPTQDAIQKLNAARLASDVMGVPTVLLAR+VQEPEFAAAEK+VQEPEFAAAEKGYTFASHQQEVGAGYFDDVTTVIQGGK	20	43.5	1	23.6667	23.6667	293	97.6667	5.7735	293	97.6667	5.7735	293	97.6667	5.7735
lptD	A0A0M4NI85	A0A0M4NI85_9GAMM LPS-assembly protein LptD OS=Candidatus Thioglobus autotrophicus GN=lptD PE=3 SV=1	736	OuterMembrane	9.95	M	involved in the assembly of LPS in the outer leaflet of the outer membrane. Determines N-hexane tolerance and is involved in outer membrane permeability. Essential for envelope biogenesis (By similarity)	ADQITLNSK+APEISISK+DQNLNIALFAENEQLVNSGTAAYTR+DQNLNIALFAENEQLVNSGTAAYTRAPEISISK+DQSALPSFDSADK+DQSALPSFDSADKNDSYEGLFSGQK+DSSASYILNPR+DSSASYILNPRK+DSSASYILNPRKFLTLAHHYDR+ETSLFGTDLVQTLTPR+ETSLFGTDLVQTLTPRLAYNHTPK+ETSLFGTDLVQTLTPRLAYNHTPKK+FLTLAHHYDR+FQDDELMFVGDKAVVK+FQHQTSTDTGLR+FQHQTSTDTGLRTHAQANLSRPITTNAYSLTPK+GVASDVVVEFLGVPVFYSPHHEWVLEGR+HLDDTDMDSSGVLVSR+INGQAQQVK+IPYYFNIAPDRDFLLTLNQLSSR+ISNANNFTL…	46	66.3	1	63.6667	63.6667	586	195.333	13.0512	586	195.333	13.0512	586	195.333	13.0512	DQSALPSFDSADK+DQSALPSFDSADKNDSYEGLFSGQK+ETSLFGTDLVQTLTPR+ETSLFGTDLVQTLTPRLAYNHTPK+FQDDELMFVGDKAVVK+KDQSALPSFDSADK+KDQSALPSFDSADKNDSYEGLFSGQK+KQDDTIYTTLNQVQFHYPDAK+LEDEVPNYLANLDDF+LELEGQYLNEDDITNNAR+LSLSSTDYALDNATDENR+LSLSSTDYALDNATDENRSIYSFGLDSK+NDGTQQVFDEVSYSLCPLGNTDWQMK+NDSYEGLFSGQK+QDDTIYTTLNQVQFHYPDAK+QGYALNCADGRLLFPK+QIDLSLVSAK+QTLSNDENLDAIADR+QTLSNDENLDAIADRSEITK+RLEDEVPNYLANLDDF+SIYSFGLDSK…	24	36.5	1	23.6667	23.6667	140	46.6667	2.08167	140	46.6667	2.08167	140	46.6667	2.08167
pfp	A0A0M4P944	A0A0M4P944_9GAMM Pyrophosphate--fructose 6-phosphate 1-phosphotransferase OS=Candidatus Thioglobus autotrophicus GN=pfp PE=3 SV=1	414	Cytoplasmic	9.97	G	K00850 6-phosphofructokinase 1 EC 2.7.1.11	ESDADIAALK+ESDADIAALKHTPSGGFGSCR+EYLQPLIEGENYPPYK+FGYCTIVVSEGTQWPDGR+FLAEQGTR+HLASESDVEQAYALGEAAVELAMQGK+HTPSGGFGSCRYK+IGKVYAGQNGIIGALMENLIDTSK+IGKVYAGQNGIIGALMENLIDTSKESDADIAALK+KFGYCTIVVSEGTQWPDGR+KLPTFEV+NAFYAQSGGVTAVINSSACGVIETAR+NAFYAQSGGVTAVINSSACGVIETARKYPEK+NGLPDYVVMK+NGLPDYVVMKK+NSVMPAIIR+TSNNPYTWEIGMGELK+TVDNDLPVTDNCPGFGSVAK+VSQLSESMGYPIQAIHVPK+VYAGQNGIIGALMENLIDTSK+VYAGQNGIIGALMENLIDTS…	22	55.3	1	30	30	405	135	8.7178	405	135	8.7178	405	135	8.7178	ESDADIAALK+ESDADIAALKHTPSGGFGSCR+EYLQPLIEGENYPPYK+FGYCTIVVSEGTQWPDGR+FLAEQGTR+HTPSGGFGSCR+HTPSGGFGSCRYK+IGKVYAGQNGIIGALMENLIDTSK+KFGYCTIVVSEGTQWPDGR+KLPTFEV+LPVTDNCPGFGSVAK+MMPMEYISEDGFGITDACR+NAFYAQSGGVTAVINSSACGVIETARKYPEK+NGLPDYVVMK+NSVMPAIIR+TSNNPYTWEIGMGELK+TVDNDLPVTDNCPGFGSVAK+VSQLSESMGYPIQAIHVPK+VYAGQNGIIGALMENLIDTSK+VYAGQNGIIGALMENLIDTSKESDADIAALK	20	53.4	1	30.3333	30.3333	302	100.667	3.05505	302	100.667	3.05505	302	100.667	3.05505
SP60_05195	A0A0M4NJ63	A0A0M4NJ63_9GAMM 5'-nucleotidase OS=Candidatus Thioglobus autotrophicus GN=SP60_05195 PE=3 SV=1	630	Unknown	4.9	F	5'-nucleotidase domain-containing protein	DYTIDPAATLGNR+EILEGIAENLFVQDPYLQSGGDMVR+ESAGGVQNTLTLDGGDTWQGSGTSLWTR+GDFLGQNVR+GNFMGTWDQVLVNSLR+IAVIGQAFPR+ILHITDTHGNLLPNYFR+ILHITDTHGNLLPNYFREPNVNLGFGPTYGQLPHVVGNNLLK+KLASQDNMYEVPK+LCSTNQTLYR+LCSTNQTLYRR+MASRVVGIDAFFGGHTHDGMPKPVEVK+MGGMDYTIDPAATLGNR+MLPILTDFIKPDAAMVSFISK+MLPILTDFIKPDAAMVSFISKMRNTK+NAGGVTVVTNAGCSGK+NVGGHRIAVIGQAFPR+NVGGHRIAVIGQAFPRTSNANPQK+PFKPYVIKNVGGHRIAVIGQAFPR+PILTDFIKPDAAMVS…	32	57.8	1	36.6667	36.6667	344	114.667	4.04145	344	114.667	4.04145	344	114.667	4.04145	DDEGTTIDPNK+DDEGTTIDPNKSYK+DYTIDPAATLGNR+IAVIGQAFPR+ILHITDTHGNLLPNYFR+KLASQDNMYEVPK+KVNHPTIKGVK+KYDENVVEAR+LASQDNMYEVPK+LCSTNQTLYR+LCSTNQTLYRR+MGGMDYTIDPAATLGNR+MGGMDYTIDPAATLGNRISEMK+NAGGVTVVTNAGCSGK+QIGVKPGSPEAYAFTYNNFEDLAAK+SAAMSNNVDRLGK+TNPGIENYAGK+TNPGIENYAGKLI+TYDEILTEK+VLGAGSAAGLISGCGSDASAK+VNHPTIKGVKTNPGIENYAGK+VSGWAQVGSVGNGR+VVGIDAFFGGHTHDGMPKPVEVK+YDENVVEAR+YDGNGLYSEDDAMPFKPYVIK+YFFPDWS…	29	48.4	1	30	30	313	104.333	2.3094	313	104.333	2.3094	313	104.333	2.3094
atpA	A0A0M3TU05	A0A0M3TU05_9GAMM ATP synthase subunit alpha OS=Candidatus Thioglobus autotrophicus GN=atpA PE=3 SV=1	513	Cytoplasmic	9.97	C	Produces ATP from ADP in the presence of a proton gradient across the membrane. The alpha chain is a regulatory subunit (By similarity)	AIDAMVPVGR+ASRVNAEYVEQMTNGEVK+ASRVNAEYVEQMTNGEVKG+ASRVNAEYVEQMTNGEVKGK+CTNRLVEVPVGEAMLGR+DRGEDALIVYDDLTK+EAYPGDVFYLH+EAYPGDVFYLHSR+ELAAFAQFASDLDAETK+ELIIGDR+ELIIGDRQTGK+GAIDTNSSLPLEVMAPGVIER+GAIDTNSSLPLEVMAPGVIERK+KQIEGFDFAAEAR+KSVDQPIQTGVK+LVEVPVGEAMLGR+LVEVPVGEAMLGRVVNPLGQPIDGK+MQLNASEISDLIK+MQLNASEISDLIKK+MQLNASEISDLIKKQIEGFDFAAEAR+QDQYQPLSVAELATSLFAANSGSLDDLEANK+QDQYQPLSVAELATSLFAANSGSLDDLEAN…	34	48.5	1	45	45	377	125.667	4.16333	377	125.667	4.16333	377	125.667	4.16333	AIDAMVPVGR+AIDAMVPVGRGQR+ASRVNAEYVEQMTNGEVK+ASRVNAEYVEQMTNGEVKG+ASRVNAEYVEQMTNGEVKGK+CTNRLVEVPVGEAMLGR+CTNRLVEVPVGEAMLGRVVNPLGQPIDGK+DRGEDALIVYDDLTK+EAYPGDVFYLHSR+EAYPGDVFYLHSRLLER+ELAAFAQFASDLDAETK+ELIIGDR+ELIIGDRQTGK+GAIDTNSSLPLEVMAPGVIER+GAIDTNSSLPLEVMAPGVIERK+KQIEGFDFAAEAR+KSVDQPIQTGVK+LVEVPVGEAMLGR+LVEVPVGEAMLGRVVNPLGQPIDGK+MQLNASEISDLIK+MQLNASEISDLIKKQIEGFDFAAEAR+PGREAYPGDVFYLHSR+QIEGFDFAAE…	30	38.2	1	39.3333	39.3333	273	91	3	273	91	3	273	91	3
SP60_06060	A0A0M4NXL5	A0A0M4NXL5_9GAMM SoxAX cytochrome complex subunit A OS=Candidatus Thioglobus autotrophicus GN=SP60_06060 PE=3 SV=1	271	Unknown	2.5	O	Sulfur oxidation	ADILSPALGHTTHVPMYR+AKPISSQSELMNNLEYFHQAMSNGLEITDAR+AKPISSQSELMNNLEYFHQAMSNGLEITDARYRK+AKWAGLGTLQR+AKWAGLGTLQRR+ALKPNVEFADYTNGVYAYDAGSR+ALKPNVEFADYTNGVYAYDAGSRDQFEEILDGIPPYEEAVEK+ALKPNVEFADYTNGVYAYDAGSRDQFEEILDGIPPYEEAVEKGGK+AWISDQAAGEK+DLIGYFK+DQFEEILDGIPPYEEAVEK+DVASDQKDLIGYFK+IARISAWISDQAAGEK+IARISAWISDQAAGEKVNVK+ISAWISDQAAGEK+ISAWISDQAAGEKVNVK+KARADILSPALGHTTHVPMYR+VEGAAANAAYNQGK+VKHPYFDEATQK+…	22	66.8	1	39	39	301	100.333	2.51661	301	100.333	2.51661	301	100.333	2.51661	ACYLEQTGK+ADILSPALGHTTHVPMYR+AGSRDQFEEILDGIPPYEEAVEK+AKPISSQSELMNNLEYFHQAMSNGLEITDAR+AKWAGLGTLQRR+ALKPNVEFA+ALKPNVEFAD+ALKPNVEFADYTNGVYAYDAGSR+ALKPNVEFADYTNGVYAYDAGSRD+ALKPNVEFADYTNGVYAYDAGSRDQ+ALKPNVEFADYTNGVYAYDAGSRDQFEEILDGIPPYEEAVEK+AYDAGSRDQFEEILDGIPPYEEAVEK+CAALKDPAAAR+DAGSRDQFEEILDGIPPYEEAVEK+DLIGYFK+DLIGYFKA+DQFEEILDGIPPYEEAVEK+DVASDQKDLIGYFK+GLEITDAR+IARISAWISDQAAGEK+IARISAWISDQAAGEKVNVK…	36	74.2	1	38.6667	38.6667	327	109	7.81025	327	109	7.81025	327	109	7.81025
SP60_01870	A0A0M4NT22	A0A0M4NT22_9GAMM Sulfite reductase OS=Candidatus Thioglobus autotrophicus GN=SP60_01870 PE=4 SV=1	434	Cytoplasmic	8.96	C	sulfite reductase, dissimilatory-type alpha subunit	ADFATIGTWR+ADFATIGTWRDDIK+ADFATIGTWRDDIKINQDLWK+AMVADKGTDYVVDNITSR+ARELYNTPNLDELENGPWPSFVTGLK+ARELYNTPNLDELENGPWPSFVTGLKR+CMHCLNVTSPLTHNYIAK+DDIKINQDLWK+DENGDYAFPAAGEFHTLR+FKVSGCANDCMNSVQRADFATIGTWR+FNELKDENGDYAFPAAGEFHTLR+GDVEPILATGDDK+GGTVGVIGYGGGIIPR+IGVVNFLEGIGINVDPNMINSTR+INQDLWK+KGYWKGGTVGVIGYGGGIIPR+LNSDNSLTIDNK+LNSDNSLTIDNKNCVK+MDDWDEEAVK+WFENKAEANA	20	49.8	1	25.6667	25.6667	155	51.6667	5.50757	155	51.6667	5.50757	155	51.6667	5.50757	ADFATIGTWR+ADFATIGTWRDDIK+AMVADKGTDYVVDNITSR+AMVADKGTDYVVDNITSRCPTSAMK+ARELYNTPNLDELENGPWPSFVTGLK+ARELYNTPNLDELENGPWPSFVTGLKR+CMHCLNVTSPLTHNYIAK+DENGDYAFPAAGEFHTLR+FNELKDENGDYAFPAAGEFHTLR+GDVEPILATGDDK+GDVEPILATGDDKGVMIIMGGK+GGTVGVIGYGGGIIPR+GGTVGVIGYGGGIIPRFNELK+GTDYVVDNITSR+IGVVNFLEGIGINVDPNMINSTR+IGVVNFLEGIGINVDPNMINSTRTSSYVR+KGYWKGGTVGVIGYGGGIIPR+LNSDNSLTIDNK+LNSDNSLTIDNKNCVK+MDDWDEEAVK+TGMSC…	25	60.6	1	34	34	471	157	8.544	471	157	8.544	471	157	8.544
ilvC	A0A0M4NFX8	A0A0M4NFX8_9GAMM Ketol-acid reductoisomerase (NADP(+)) OS=Candidatus Thioglobus autotrophicus GN=ilvC PE=3 SV=1	334	Cytoplasmic	9.97	E	Alpha-keto-beta-hydroxylacyl reductoisomerase	ADLDVIMVAPK+ADLDVIMVAPKAPGHTVR+AIALSYASAIGGGR+AIALSYASAIGGGRTGILETSFR+ASASGLEVK+DADLNIIK+DSGVEVVVALR+DSGVEVVVALRDGSASAAK+DVQREHQIEQVGESLR+EFVANVGDLPAR+EFVANVGDLPARR+EHQIEQVGESLR+GGGIPDLIAISQDASGNAK+GGGIPDLIAISQDASGNAKAIALSYASAIGGGRTGILETSFR+ILTEIQDGTFAK+KILTEIQDGTFAK+MNRYYDKDADLNIIK+PDLIAISQDASGNAK+QGATVAFAHGFNIHYGQITPR+SEFVKGGGIPDLIAISQDASGNAK+TGILETSFR+VAIVGYGSQGHAHANNLK+YSISNTAEYGDVTR+YSISNTAE…	24	61.7	1	34.3333	34.3333	382	127.333	4.04145	382	127.333	4.04145	382	127.333	4.04145	ADLDVIMVAPK+ADLDVIMVAPKAPGHTVR+AIALSYASAIGGGR+AIALSYASAIGGGRTGILETSFR+ASASGLEVK+DADLNIIK+DSGVEVVVALRDGSASAAK+EFVANVGDLPAR+EFVANVGDLPARR+EHQIEQVGESLR+GGGIPDLIAISQDASGNAK+KILTEIQDGTFAK+MNRYYDKDADLNIIK+QGATVAFAHGFNIHYGQITPR+SEFVKGGGIPDLIAISQDASGNAK+TGILETSFR+VAIVGYGSQGHAHANNLK+YSISNTAEYGDVTR+YSISNTAEYGDVTRGPR	19	60.5	1	22.6667	22.6667	224	74.6667	4.04145	224	74.6667	4.04145	224	74.6667	4.04145
sat	A0A0M4NIX4	A0A0M4NIX4_9GAMM Sulfate adenylyltransferase OS=Candidatus Thioglobus autotrophicus GN=sat PE=3 SV=1	402	Cytoplasmic	8.96	P	Sulfate adenylate transferase	AGDEIAIVSSK+ANGLFWPIPVTLSTDDEAVK+AYFDEKGWK+DHAGVDDYYGPFDAHNIFDEIAEDALITQPLK+DHECETVFK+DRVLLSGTK+EALLHALFRQNYGCSHLIVGR+FGALYMTPAETR+GEDLPEEFSRPEVAK+KMLSEGEDLPEEFSRPEVAK+LVPPHGSDTLNALALSGDTLTAELAR+MLSEGEDLPEEFSRPEVAK+PEEFSRPEVAK+PVTLSTDDEAVK+SEAISTLIENYFVPGTILQSGYPLDMR+SGDIIATMTVTEK+SKLVPPHGSDTLNALALSGDTLTAELAR+SKLVPPHGSDTLNALALSGDTLTAELARAESLAK+TTEDAHPGVVMVK+VLQAYYATIK+VLQAYYATIKEEDK+VLQAYYATIKEED…	28	68.7	1	38	38	319	106.333	2.51661	319	106.333	2.51661	319	106.333	2.51661	ADWQGVCDNMTMANGLFWPIPVTLSTDDEAVK+AGDEIAIVSSK+AGDIPADVR+DHECETVFK+DRVLLSGTKVR+FGALYMTPAETR+GEDLPEEFSRPEVAK+IPVTLSTDDEAVKAGDEIAIVSSK+LVPPHGSDTLNALALSGDTLTAELAR+MLSEGEDLPEEFSRPEVAK+PEEFSRPEVAK+PIPVTLSTDDEAVKAGDEIAIVSSK+SEAISTLIENYFVPGTILQSGYPLDMR+SGDIIATMTVTEK+SKLVPPHGSDTLNALALSGDTLTAELAR+SKLVPPHGSDTLNALALSGDTLTAELARAESLAK+TTEDAHPGVVMVK+TVAAFQTR+VLLSGTKVR+VLLSGTKVRK+VLQAYYATIK+VLQAYYATIKEEDK+VLSDGGF…	26	58.7	1	28	28	286	95.3333	7.0946	286	95.3333	7.0946	286	95.3333	7.0946
gcvP	A0A0M4PJU2	A0A0M4PJU2_9GAMM Glycine dehydrogenase (decarboxylating) OS=Candidatus Thioglobus autotrophicus GN=gcvP PE=3 SV=1	932	Cytoplasmic	9.97	E	The glycine cleavage system catalyzes the degradation of glycine. The P protein binds the alpha-amino group of glycine through its pyridoxal phosphate cofactor	AHLAEFLPGDPLEK+CDEAGNIDINDLKAK+DKATSNICTAQVLLAVLAAAYGIYHGAAGLKK+DLSSDIAK+DLSSDIAKAK+DSLELATK+EQSGISEEDIAK+EQSGISEEDIAKR+FGVPMGFGGPHAAYLATR+FLIDSNTNAQTITILQTR+GYQQLFK+HIGPSAEDITSMLNSINCK+IDNVYGDR+IDNVYGDRNLFCSCITTEDFA+IGPSAEDITSMLNSINCK+LAGENILATNFIGQGYYGTLMPSVIQR+LIGVSQDVLGNPAMR+LNAATQMYPISLPGFSK+MDVDEGLTER+MGEFGADVSHINLHK+NAPHTAYEMSGEWTYPYTR+NLFCSCITTEDFA+QEALYPVESLVANK+QEALYPVESLVANKYFPPVKR+RID…	33	39.6	1	44.6667	44.6667	496	165.333	8.62168	496	165.333	8.62168	496	165.333	8.62168	AHLAEFLPGDPLEK+DSLELATK+EQSGISEEDIAK+FLIDSNTNAQTITILQTR+IDNVYGDRNLFCSCITTEDFA+LNAATQMYPISLPGFSK+MGEFGADVSHINLHK+NLFCSCITTEDFA+QEALYPVESLVANKYFPPVKR+RIDNVYGDRNLFCSCITTEDFA+SNEFLDR+SNEFLDRHIGPSAEDITSMLNSINCK+SNRFLIDSNTNAQTITILQTR+TVPESILFGNR	14	17.8	1	15	15	86	28.6667	5.68624	86	28.6667	5.68624	86	28.6667	5.68624	FLIDSNTNAQTITILQTR+LAGENILATNFIGQGYYGTLMPSVIQR+SNRFLIDSNTNAQTITILQTR	3	5.2	1	2.66667	2.66667	21	7	6.08276	21	7	6.08276
SP60_07520	A0A0M5LEX7	A0A0M5LEX7_9GAMM Peptidyl-prolyl cis-trans isomerase OS=Candidatus Thioglobus autotrophicus GN=SP60_07520 PE=3 SV=1	160	Cytoplasmic	9.97	O	Peptidyl-prolyl cis-trans isomerase	DAVVEMHYTLK+DVSVAPEDGYGVHHEEGIQEIPK+EALQGIDNIEVGMELQSQDEQGNPFIVR+EATADELEHGHVHSGSCSH+EEGIQEIPK+ELQSQDEQGNPFIVR+GETLHFNVSIENVR+INEETVTINANHPLAGETLHFNVSIENVR+KDAVVEMHYTLK+KVGETCDVSVAPEDGYGVHHEEGIQEIPK+NDAGEVIDSSQGKE+NDAGEVIDSSQGKEPMPFIQGHGNIIPGLEK+PEDGYGVHHEEGIQEIPK+PFIQGHGNIIPGLEK+VGETCDVSVAPEDGYGVHHEEGIQEIPK+VSVAPEDGYGVHHEEGIQEIPK	16	92.5	1	29.6667	29.6667	328	109.333	7.37111	328	109.333	7.37111	328	109.333	7.37111	DAVVEMHYTLK+EALQGIDNIEVGMELQSQDEQGNPFIVR+EALQGIDNIEVGMELQSQDEQGNPFIVRVEK+EATADELEHGHVHSGSCSH+ELQSQDEQGNPFIVR+INEETVTINANHPLAGETLHFNVSIENVR+KDAVVEMHYTLK+KVGETCDVSVAPEDGYGVHHEEGIQEIPK+LQSQDEQGNPFIVR+NDAGEVIDSSQGK+NDAGEVIDSSQGKEPMPFIQGHGNIIPGLEK+PFIQGHGNIIPGLEK+VGETCDVSVAPEDGYGVHHEEGIQEIPK+VSVAPEDGYGVHHEEGIQEIPK	14	94.4	1	22.6667	22.6667	263	87.6667	5.50757	263	87.6667	5.50757	263	87.6667	5.50757
SP60_04585	A0A0M3TU33	A0A0M3TU33_9GAMM Adenylylsulfate reductase OS=Candidatus Thioglobus autotrophicus GN=SP60_04585 PE=4 SV=1	163	Cytoplasmic	8.96	C	adenylylsulfate reductase beta subunit	ACPHQAIDVR+ACPHQAIDVRGYADFAPLGHSVR+ADFAPLGHSVR+AGAEYHESL+APLGHSVR+AYNIEPNMCWECYSCVK+DDGGLHTLESNK+DFAPLGHSVR+DLEEPSAEMR+DLEEPSAEMRNSELLAFEPK+FAPLGHSVR+GYADFAPLGHSVR+IQDFRDLEEPSAEMR+KACPHQAIDVRGYADFAPLGHSVR+MDDGGLHTLESNK+NFLSPITTQPWGTK+NFLSPITTQPWGTKIQDFR+NFLSPITTQPWGTKIQDFRDLEEPSAEMR+NSELLAFEPK+PHQAIDVR+PITTQPWGTK+PTFVYMTR+SPITTQPWGTK+VKNFLSPITTQPWGTK+VKNFLSPITTQPWGTKIQDFR+YADFAPLGHSVR+YIRMDDGGLHT…	27	69.9	1	37	37	313	104.333	3.78594	313	104.333	3.78594	313	104.333	3.78594	ACPHQAIDVRGYADFAPLGHSVR+ADFAPLGHSVR+AGAEYHESL+AYNIEPNMCWECYSCVK+CDGCGHCVDICPSDIMHIDDK+DDGGLHTLESNK+DLEEPSAEMR+DLEEPSAEMRNSELLAFEPK+GYADFAPLGHSVR+GYADFAPLGHSVRTIRDEEK+IQDFRDLEEPSAEMR+IQDFRDLEEPSAEMRNSELLAFEPK+MDDGGLHTLESNK+NFLSPITTQPWGTK+NFLSPITTQPWGTKIQDFRDLEEPSAEMR+NSELLAFEPK+PITTQPWGTK+PTFVYMTR+RAYNIEPNMCWECYSCVK+VKNFLSPITTQPWGTKIQDFR+YIRMDDGGLHTLESNK	21	87.7	1	32	32	272	90.6667	0.57735	272	90.6667	0.57735	272	90.6667	0.57735	GYADFAPLGHSVR+NFLSPITTQPWGTK+NSELLAFEPK	3	22.7	1	2.33333	2.33333	8	2.66667	2.08167	8	2.66667	2.08167
SP60_07215	A0A0M5LL37	A0A0M5LL37_9GAMM Uncharacterized protein OS=Candidatus Thioglobus autotrophicus GN=SP60_07215 PE=4 SV=1	60	Unknown	2			DSVQTEVPYQTPKKP+EGFRVTTTQK+PAVPTGVVGK+QRPAVPTGVVGK+SGQMQRPAVPTGVVGK+SVQTEVPYQTPK+TVDGKVPAGFHVGYTTEWDSVQTEVPYQTPK+TVDGKVPAGFHVGYTTEWDSVQTEVPYQTPKKP+VPAGFHVGYTTEWDSVQTEVPYQTPK+VPAGFHVGYTTEWDSVQTEVPYQTPKKP	10	98.3	1	20.6667	20.6667	312	104	7	312	104	7	312	104	7	EGFRVTTTQK+SGQMQRPAVPTGVVGK+SVQTEVPYQTPKKP+TVDGKVPAGFHVGYTTEWDSVQTEVPYQTPK+TVDGKVPAGFHVGYTTEWDSVQTEVPYQTPKKP+VPAGFHVGYTTEWDSVQTEVPYQTPK+VPAGFHVGYTTEWDSVQTEVPYQTPKKP	7	98.3	1	14.6667	14.6667	267	89	5.19615	267	89	5.19615	267	89	5.19615
rbcL	A0A0M5LJD8	A0A0M5LJD8_9GAMM Ribulose 1,5-bisphosphate carboxylase OS=Candidatus Thioglobus autotrophicus GN=rbcL PE=3 SV=1	472	Cytoplasmic	8.96	G	RuBisCO catalyzes two reactions the carboxylation of D- ribulose 1,5-bisphosphate, the primary event in carbon dioxide fixation, as well as the oxidative fragmentation of the pentose substrate. Both reactions occur simultaneously and in competition at the same active site (By similarity)	ACYEGLRGGLDFTK+ALRLEDIRFPIAYVMTCNGPPQGIQLER+ARFDFVQEAIEK+ARFDFVQEAIEKAEAETGER+DDENVNSQPFMR+DDENVNSQPFMRWR+DFVQEAIEK+DILTTAAK+DIMNKYGRPLLGCTIKPK+DSYIKEDR+DYRETYWMPDYTPLETDILACFK+EATLGWIDIMR+EATLGWIDIMRDSYIK+EEVAAAVAAESSTGTWTTVWTDLLTDLDHYKGR+EIKFEFDTVDK+ETYWMPDYTPLETDILACFK+FDFVQEAIEK+FEFDTVDK+HSPELAIAMETWK+HSPELAIAMETWKEIK+HSPELAIAMETWKEIKFEFDTVDK+ILRLSGGDHLHSGTVVGK+ITPQDGVPR+ITPQDGVPREEVAAAVAAESS…	36	58.5	1	54.6667	54.6667	549	183	9	549	183	9	549	183	9	ACYEGLRGGLDFTK+ARFDFVQEAIEK+DILTTAAK+FDFVQEAIEK+FEFDTVDK+VAVEACTEAR+YGRPLLGCTIKPK	7	13.8	1	5.66667	5.66667	33	11	1.73205	33	11	1.73205	33	11	1.73205
fusA	A0A0M3TUB9	A0A0M3TUB9_9GAMM Elongation factor G OS=Candidatus Thioglobus autotrophicus GN=fusA PE=3 SV=1	700	Cytoplasmic	9.97	J	Catalyzes the GTP-dependent ribosomal translocation step during translation elongation. During this step, the ribosome changes from the pre-translocational (PRE) to the post- translocational (POST) state as the newly formed A-site-bound peptidyl-tRNA and P-site-bound deacylated tRNA move to the P and E sites, respectively. Catalyzes the coordinated movement of the two tRNA molecules, the mRNA and…	ADVPLAEMFGYANDLR+ADVPLAEMFGYANDLRSATQGR+AGDIAAAIGLK+AGDIAAAIGLKDVTTGDTLCDLK+AGDIAAAIGLKDVTTGDTLCDLKEK+AIYWNEEDQGATYDALDIPAELQELAEEK+AIYWNEEDQGATYDALDIPAELQELAEEKR+CLAEGVR+DETRAPRPADDDEPFSALAFK+DVTTGDTLCDLKEK+EFDVECNVGAPQVSYR+EYIPAVDKGVQEQMENGVLAGFPLVDVK+GLVGGMEDLPNGK+GVQEQMENGVLAGFPLVDVK+IEPQEAGAGYEFVDEIK+IEPQEAGAGYEFVDEIKGGVIPK+INIIDTPGHVDFTIEVER+LAAEDPSFR+MEFPEPVIALAVEPK+MVQMHSNDREEIKEVR+NVADDV…	32	48.4	1	41	41	303	101	7.2111	303	101	7.2111	303	101	7.2111	ADVPLAEMFGYANDLR+ADVPLAEMFGYANDLRSATQGR+AGDIAAAIGLK+AGDIAAAIGLKDVTTGDTLCDLK+AGDIAAAIGLKDVTTGDTLCDLKEK+AIYWNEEDQGATYDALDIPAELQELAEEK+ASYSMEFSR+DIPAELQELAEEK+DVTTGDTLCDLK+DVTTGDTLCDLKEK+EFPEPVIALAVEPK+ENGVLAGFPLVDVK+EVRAGDIAAAIGLK+EYIPAVDKGVQEQMENGVLAGFPLVDVK+GLVGGMEDLPNGK+GVQEQMENGVLAGFPLVDVK+IEPQEAGAGYEFVDEIK+IEPQEAGAGYEFVDEIKGGVIPK+LAAEDPSFR+MEFPEPVIALAVEPK+NVADDVIAK+NVADDVIAKLNK+PAELQELAEEK+PEP…	32	37.1	1	39.3333	39.3333	267	89	6.9282	267	89	6.9282	267	89	6.9282
SP60_01075	A0A0M3TTR5	A0A0M3TTR5_9GAMM Transcriptional regulator HU subunit alpha OS=Candidatus Thioglobus autotrophicus GN=SP60_01075 PE=3 SV=1	91	Cytoplasmic	9.26			ALNATTDAITGAMASGDGVQLTG+ALNATTDAITGAMASGDGVQLTGFGSFVVR+GFGSFVVR+NPQTGATIQIK+SELIDAIASAANIS+SELIDAIASAANISK+SELIDAIASAANISKA+SELIDAIASAANISKADAGR+TGRNPQTGATIQIK	9	70.3	1	11	11	288	96	10.4403	288	96	10.4403	288	96	10.4403	AARTGRNPQTGATIQIK+ELIDAIASAANISK+FGSFVVR+GFGSFVVR+LIDAIASAANISK+LTGFGSFVVR+QLTGFGSFVVR+QTGATIQIK+SELIDAIASA+SELIDAIASAA+SELIDAIASAAN+SELIDAIASAANIS+SELIDAIASAANISK+SELIDAIASAANISKA+SELIDAIASAANISKAD+SELIDAIASAANISKADA+SELIDAIASAANISKADAGR+TGATIQIK+TGFGSFVVR+TGRNPQTGATIQIK	20	52.7	1	21.3333	21.3333	263	87.6667	8.32666	263	87.6667	8.32666	263	87.6667	8.32666
SP60_07780	A0A0M3TUK7	A0A0M3TUK7_9GAMM Uncharacterized protein OS=Candidatus Thioglobus autotrophicus GN=SP60_07780 PE=4 SV=1	318	Unknown	6.49	P	sulfurtransferase	AVESGDTVLVDSR+AVESGDTVLVDSREEDQYLGLFYK+EEDQYLGLFYK+EEDQYLGLFYKK+ELLATTSDVEK+SAFGGTFLK	6	14.2	1	5.33333	5.33333	24	8	1	24	8	1	24	8	1	AMGHGATLSK+AVESGDTVLVDSR+AVESGDTVLVDSREEDQYLGLFYK+AVESGDTVLVDSREEDQYLGLFYKK+EEDQYLGLFYK+EEDQYLGLFYKK+ELLATTSDVEK+FGGTFLKHKGK+FVSTTERK+GIAYCNSGHWGSGTWFIQHEILGNK+GSFVSTTERK+KAMGHGATLSK+KELLATTSDVEK+KKYVYK+KNIADIFK+KNIADIFKAK+KTEEGMGLIK+LLATTSDVEK+LYDGSMHAWTK+LYDGSMHAWTKGNK+NIADIFK+NIADIFKAK+NIADIFKAKGITTTGK+RLVNKIIYE+SAFGGTFLK+SAFGGTFLKHKGK+SITIGTPLVSTYWLSDHK+SITIGTPLVSTYWLSDHKDK+TIAGAVLVDWSK+TIAGA…	33	66	1	44.6667	44.6667	518	172.667	12.0139	518	172.667	12.0139	518	172.667	12.0139
pgk	A0A0M4NH56	A0A0M4NH56_9GAMM Phosphoglycerate kinase OS=Candidatus Thioglobus autotrophicus GN=pgk PE=3 SV=1	387	Cytoplasmic	9.97	G	phosphoglycerate kinase	DCEIPVPTDVVCGK+DGVVTSDK+DWLNGVEMNDGEVVLCENVR+EFSETAAAETK+FNEGEMANDDALSK+KLPAVEILEQR+KVLIRQDLNVPIK+MSVINLSDLDLSSK+MSVINLSDLDLSSKK+NAGTIVWNGPVGVFEFDQFEGGTK+NANEVVDDDMIFDIGPNSAQELADIMK+QDLNVPIK+QDLNVPIKDGVVTSDK+SLCENDLIPTAQK+SVINLSDLDLSSK+SVINLSDLDLSSKK+VLIRQDLNVPIK+VLIRQDLNVPIKDGVVTSDK+VSTKLTVLESLSKIVDQLVVGGGIANTFIAAQGHNVGK+VSYISTGGGAFLEFLEGK+YAPIACSGPLLSGELEALGK+YAPIACSGPLLSGELEALGKALDNPKRPMVAIVGG…	22	67.7	1	27.3333	27.3333	252	84	3	252	84	3	252	84	3	DCEIPVPTDVVCGK+EFSETAAAETK+FNEGEMANDDALSK+GPVGVFEFDQFEGGTK+KLPAVEILEQR+KLPAVEILEQRAAE+KVLIRQDLNVPIK+NAGTIVWNGPVGVFEFDQFEGGTK+QDLNVPIK+SLCENDLIPTAQK+SVINLSDLDLSSK+SVINLSDLDLSSKK+VLIRQDLNVPIK+VLIRQDLNVPIKDGVVTSDK+YAPIACSGPLLSGELEALGK+YAPIACSGPLLSGELEALGKALDNPKRPMVAIVGGSK	16	41.6	1	23.6667	23.6667	261	87	3.4641	261	87	3.4641	261	87	3.4641
rpsA	A0A0M4PA06	A0A0M4PA06_9GAMM 30S ribosomal protein S1 OS=Candidatus Thioglobus autotrophicus GN=rpsA PE=3 SV=1	558	Cytoplasmic	9.97	J	thus facilitating recognition of the initiation point. It is needed to translate mRNA with a short Shine-Dalgarno (SD) purine-rich sequence (By similarity)	AIVNVGLK+DSVEEQAAMADYNK+DSVEEQAAMADYNKQSSDEATGSTLGDLLK+EALLETLEEGKEIEGIVK+GAIVKGTILEVDPR+GAIVKGTILEVDPRGAVIQLADDITGYLK+GAVIQLADDITGYLK+GELEVAEGDIVEVALK+GELEVAEGDIVEVALKSIDDGLGNTLLSHADAK+GTILEVDPR+LGQEVDVVILDVQESK+LTIGDKIKVK+MDEVRNNIVISR+PRGAVIQLADDITGYLK+QALENPWEAFEATQNKGDK+QLAEDDFMQYASANK+QSSDEATGSTLGDLLK+QSSEELVSSYSK+SEGFISLDEFK+SEGFISLDEFKNPK+SESFAELFENSVEQQNVK+SIDDGLGNTLLSHADAK+SIDDGLGNTLLSHA…	29	53.8	1	34.6667	34.6667	284	94.6667	5.50757	284	94.6667	5.50757	284	94.6667	5.50757	AGEISQERVEDATTVLK+AIVNVGLK+DFSYLTGQEIEAIVIK+DSVEEQAAMADYNK+DSVEEQAAMADYNKQSSDEATGSTLGDLLK+EALLETLEEGK+EALLETLEEGKEIEGIVK+EVVTGIVTGAVK+GAVIQLADDITGYLK+GELEVAEGDIVEVALK+GTILEVDPR+KVTGTVSNLTDYGAFVR+LGQEVDVVILDVQESK+LTIGDKIK+QALENPWEAFEATQNKGDK+QLAEDDFMQYASANK+QSSDEATGSTLGDLLK+QSSDEATGSTLGDLLKQAK+QSSEELVSSYSK+SEGFISLDEFK+SEGFISLDEFKNPK+SESFAELFENSVEQQNVK+SIDDGLGNTLLSHADAK+SRNVSVSIK+TGAEVEVVIMNVDRR+VE…	29	56.3	1	32	32	212	70.6667	8.3865	212	70.6667	8.3865	212	70.6667	8.3865
glyA	A0A0M4PLF8	A0A0M4PLF8_9GAMM Serine hydroxymethyltransferase OS=Candidatus Thioglobus autotrophicus GN=glyA PE=3 SV=1	417	Cytoplasmic	9.97	E	Catalyzes the reversible interconversion of serine and glycine with tetrahydrofolate (THF) serving as the one-carbon carrier. This reaction serves as the major source of one-carbon groups required for the biosynthesis of purines, thymidylate, methionine, and other important biomolecules. Also exhibits THF- independent aldolase activity toward beta-hydroxyamino acids, producing glycine and aldehyd…	AVDAALGNAHITVNMNAVPNDPQSPFVTSGIR+AVDAALGNAHITVNMNAVPNDPQSPFVTSGIRVGTPAVTTR+MFDRSQTLAK+NFNAIQYGLDESTGEIDYAQVEALAQEHQPK+PQSPFVTSGIR+PSPVGIADVTTTTTHK+QEAHIELIASENYTSPAVMEAQGSQLTNK+TLRGPRGGLILAK+VDMAHVAGLIATGEYPSPVGIADVTTTTTHK+VDSEISNAIVAEVAR+VDSEISNAIVAEVARQEAHIELIASENYTSPAVMEAQGSQLTNK+VGTPAVTTR+VGTPAVTTRGFGEQECR+YAEGYPGKR	14	44.8	1	19	19	400	133.333	7.76745	400	133.333	7.76745	400	133.333	7.76745	AVDAALGNAHITVNMNAVPNDPQSPFVTSGIR+MFDRSQTLAK+NFNAIQYGLDESTGEIDYAQVEALAQEHQPK+PQSPFVTSGIR+TLRGPRGGLILAK+VDSEISNAIVAEVAR+YAEGYPGKR	7	26.4	1	7.66667	7.66667	55	18.3333	2.51661	55	18.3333	2.51661	55	18.3333	2.51661
SP60_07090	A0A0M5LJE7	A0A0M5LJE7_9GAMM Transcriptional regulator HU subunit alpha OS=Candidatus Thioglobus autotrophicus GN=SP60_07090 PE=3 SV=1	91	Cytoplasmic	9.26			ALDATTGAITSALSAGDSVAITGFGSFLVR+ASKVPAFK+ITGFGSFLVR+NPQTGAAIQIA+NPQTGAAIQIAASKVPAFK+NPQTGAAIQIAASKVPAFKAGK+PQTGAAIQIAASKVPAFK+SDLVAAIAEASGLTK+SDLVAAIAEASGLTKADAAR+TGRNPQTGAAIQIAASK+TGRNPQTGAAIQIAASKVPAFK	11	82.4	1	15	15	203	67.6667	4.04145	203	67.6667	4.04145	203	67.6667	4.04145	AAIQIAASKVPAFK+AIAEASGLTK+AIQIAASKVPAFK+AITGFGSFLVR+DLVAAIAEASGLTK+GAAIQIAASKVPAFK+GFGSFLVR+IQIAASKVPAFK+ITGFGSFLVR+NPQTGAAIQIAASKVPAFK+PQTGAAIQIAASKVPAFK+PQTGAAIQIAASKVPAFKAGK+QTGAAIQIAASKVPAFK+SDLVAAIAEASGL+SDLVAAIAEASGLT+SDLVAAIAEASGLTK+SDLVAAIAEASGLTKA+SDLVAAIAEASGLTKAD+SDLVAAIAEASGLTKADA+TGAAIQIAASKVPAFK+TGRNPQTGAAIQIAASKVPAF+TGRNPQTGAAIQIAASKVPAFK+VAAIAEASGLTK	23	59.3	1	21	21	220	73.3333	2.51661	220	73.3333	2.51661	220	73.3333	2.51661	ALDATTGAITSALSAGDSVAITGFGSFLVR+SDLVAAIAEASGLTK+TGRNPQTGAAIQIAASKVPAFK	3	73.6	1	3.66667	3.66667	25	8.33333	4.16333	25	8.33333	4.16333
rpoB	A0A0M4NHM2	A0A0M4NHM2_9GAMM DNA-directed RNA polymerase subunit beta OS=Candidatus Thioglobus autotrophicus GN=rpoB PE=3 SV=1	1360	Cytoplasmic	9.97	K	DNA-dependent RNA polymerase catalyzes the transcription of DNA into RNA using the four ribonucleoside triphosphates as substrates (By similarity)	AEKPLVGTGIER+AGELGVDIYNLTK+ALSIDAER+ASILQEPDLLAIQIDSFNGFIQAGNDSK+GTIAEFDILSGK+HGGVVEAVDASR+IAFMPWNGYNFEDSILISEK+ISALGPGGLTR+ITAGDVLADGPSTDLGELALGQNMK+IVIRVDSK+LADLPESGQEQLYDGR+LCPIETPEGPNIGLINTLAVYAK+LDEVGVVYVGAR+LGIESETGEHVLTNDDILNVIK+LGPEEITADIPNVSESALAK+LLRAIFGEK+QAVPTLRAEKPLVGTGIER+QEDLDAFNDEEIIELAK+QISSVAASLIPFLEHDDANR+RISALGPGGLTR+SCDLGIKPSRLRGTIAEFDILSGK+SGVVIDVQVFTR+SNQNTCINQKPLVNVGDK+STG…	29	31.2	1	35	35	232	77.3333	0.57735	232	77.3333	0.57735	232	77.3333	0.57735	AEKPLVGTGIER+AGELGVDIYNLTK+ALSIDAER+ASILQEPDLLAIQIDSFNGFIQAGNDSK+FNVEECK+HGGVVEAVDASR+ILDTAGVK+ISALGPGGLTR+ITAGDVLADGPSTDLGELALGQNMK+IVIRVDSK+LADLPESGQEQLYDGR+LCPIETPEGPNIGLINTLAVYAK+LDDTQTEIEAR+LDEVGVVYVGAR+LGPEEITADIPNVSESALAK+LLRAIFGEK+QAVPTLRAEKPLVGTGIER+QISSVAASLIPFLEHDDANR+SETVLSPEEK+SNQNTCINQKPLVNVGDK+STGPYSLVTQQPLSGK+TINAPLESLIDK+TNDYGFLETPYQVVK+VKGGDILVGK+VSPVEDMPYLADGSTVDVVLNPLGVPSR+VVQ…	27	28.1	1	32.6667	32.6667	221	73.6667	4.04145	221	73.6667	4.04145	221	73.6667	4.04145
SP60_01855	A0A0M3TTU1	A0A0M3TTU1_9GAMM Sulfur oxidoreductase OS=Candidatus Thioglobus autotrophicus GN=SP60_01855 PE=3 SV=1	134	Unknown	2	P	Part of a sulfur-relay system required for 2-thiolation of 5-methylaminomethyl-2-thiouridine (mnm(5)s(2)U) at tRNA wobble positions (By similarity)	AIMSEQDVCLSF+DDWEEKPSIK+GLSESDLMPLVYEDEDDDWEEKPSIK+KFMYLNRR+PLVYEDEDDDWEEKPSIK+TFHALGDYDINK+TFHALGDYDINKLYVSK+VVTNDELK	8	53	1	14.3333	14.3333	263	87.6667	1.1547	263	87.6667	1.1547	263	87.6667	1.1547	AIMSEQDVCLSF+FMYLNRR+GLSESDLMPLVYEDEDDDWEEKPSIK+KFMYLNRR+PLVYEDEDDDWEEKPSIK+TFHALGDYDINK+TFHALGDYDINKLYVSK+VVTNDELK	8	53	1	11.6667	11.6667	176	58.6667	0.57735	176	58.6667	0.57735	176	58.6667	0.57735
SP60_04580	A0A0M4NIE9	A0A0M4NIE9_9GAMM Adenylylsulfate reductase OS=Candidatus Thioglobus autotrophicus GN=SP60_04580 PE=4 SV=1	275	CytoplasmicMembrane	10	S	Inherit from proNOG: adenylylsulfate reductase membrane anchor	AEALLAAGDADCSVGK+AEALLAAGDADCSVGKEDTR+AEALLAAGDADCSVGKEDTRLTQLSAGDK+AGILVSTLVTDVASAGEFANPVR+AGILVSTLVTDVASAGEFANPVRR+ANGTNENLPHETR+DAPMDMGLGIK+DAPMDMGLGIKR+EDTRLTQLSAGDK+HSMELLK+LTQLSAGDK+LTQLSAGDKAGILVSTLVTDVASAGEFANPVR+LTQLSAGDKAGILVSTLVTDVASAGEFANPVRR+RVIKANGTNENLPHETR+TAADDEFQQNR+TAADDEFQQNRHSMELLK	16	36.4	1	23	23	211	70.3333	2.51661	211	70.3333	2.51661	211	70.3333	2.51661	AEALLAAGDADCSVGK+AEALLAAGDADCSVGKEDTR+AEALLAAGDADCSVGKEDTRLTQLSAGDK+AGILVSTLVTDVASAGEFANPVR+AGILVSTLVTDVASAGEFANPVRR+ANGTNENLPHETR+DAPMDMGLGIK+DAPMDMGLGIKR+EDTRLTQLSAGDK+HSMELLK+LLAAGDADCSVGK+RVIKANGTNENLPHETR+TAADDEFQQNR+TAADDEFQQNRHSMELLK+TYFDNAGAK+VIKANGTNENLPHETR	16	39.6	1	23.3333	23.3333	227	75.6667	2.08167	227	75.6667	2.08167	227	75.6667	2.08167
SP60_04035	A0A0M4NWF1	A0A0M4NWF1_9GAMM Phosphoribulokinase OS=Candidatus Thioglobus autotrophicus GN=SP60_04035 PE=3 SV=1	295	Cytoplasmic	8.96	C	Phosphoribulokinase	DIPTPDESFVVIR+DNAERGYSAEETVDTILR+GYSAEETVDTILR+GYSAEETVDTILRRMPDYINYITPQFSQTDINFQR+IEETFKDYGQTGQCDRR+IGVVPSVNLEWIQK+IGVVPSVNLEWIQKIHR+IGVVPSVNLEWIQKIHRDNAER+INSLIVEGDSFHMYDR+KQEALGNNFFSHFGPDANLFDK+LNTSLTPGQFTPWEK+MPDYINYITPQFSQTDINFQR+MSLAMDIILYPIIKK+QEALGNNFFSHFGPDANLFDK+QEALGNNFFSHFGPDANLFDKIEETFK+RMPDYINYITPQFSQTDINFQR+RYYLHSDEEAEEHNAR+VATVDTSNPFIAR+VGTDTDVLFYEGLHGAVVTDDVDMAQYADLK+YLHSDEEAEEHN…	21	72.5	1	28.3333	28.3333	307	102.333	4.93288	307	102.333	4.93288	307	102.333	4.93288	DIPTPDESFVVIR+IGVVPSVNLEWIQK+INSLIVEGDSFHMYDR+KQEALGNNFFSHFGPDANLFDK+LNTSLTPGQFTPWEK+QEALGNNFFSHFGPDANLFDK+VATVDTSNPFIAR+YYLHSDEEAEEHNAR	8	36.6	1	10	10	124	41.3333	2.08167	124	41.3333	2.08167	124	41.3333	2.08167	KQEALGNNFFSHFGPDANLFDK+LNTSLTPGQFTPWEK+QEALGNNFFSHFGPDANLFDK	3	12.5	1	2	2	10	3.33333	3.21455	10	3.33333	3.21455
SP60_03270	A0A0M4PMR6	A0A0M4PMR6_9GAMM Aconitate hydratase B OS=Candidatus Thioglobus autotrophicus GN=SP60_03270 PE=3 SV=1	864	Cytoplasmic	9.97	C	Aconitate hydratase 2	ACGVEGIRPGTYCEPK+ADADADYAEVIEINMSDIKEPILACPNDPDDVK+ADAGNLVAQQVLQSWADAEWFTSRDK+AGFLASIAK+AGFLASIAKGDQPCNAIDQK+AREALELEPSTLFR+AREALELEPSTLFRLPVEIQDTGK+EALELEPSTLFR+EALELEPSTLFRLPVEIQDTGK+EALELEPSTLFRLPVEIQDTGKGYSLAQK+GFPLAYVGDVVGTGSSR+GFPLAYVGDVVGTGSSRK+LPVEIQDTGK+MTTVGSQDTTGPMTR+NFPNRLGDETNVYLSSAEVAAISAK+PLAYVGDVVGTGSSRK+QATTVPVENILNS+SATNSVLWFMGDEIAYVPNKK+SAYLQHVNER+SDVILDEVQAGGRIPLIIGR+SDVILDEVQ…	30	42.6	1	37.3333	37.3333	273	91	4.3589	273	91	4.3589	273	91	4.3589	ACGVEGIRPGTYCEPK+ADADADYAEVIEINMSDIKEPILACPNDPDDVK+AGFLASIAK+AGFLASIAKGDQPCNAIDQK+AREALELEPSTLFRLPVEIQDTGK+EALELEPSTLFRLPVEIQDTGK+GFPLAYVGDVVGTGSSR+GFPLAYVGDVVGTGSSRK+MTTVGSQDTTGPMTR+QATTVPVENILNS+SAYLQHVNER+SDVILDEVQAGGRIPLIIGR+VEQAFELSDSAAER+VGPISQIAALQEK+VGPISQIAALQEKGFPLAYVGDVVGTGSSR+VGPISQIAALQEKGFPLAYVGDVVGTGSSRK+VLEIEGLPNLK+VLSTFELK+VNAFSGRVLEIEGLPNLK+VTGETNTDDLSPAPDAWSRPDIPLHSLAMLK+YLQHVN…	21	29.3	1	22.6667	22.6667	163	54.3333	3.21455	163	54.3333	3.21455	163	54.3333	3.21455
SP60_01865	A0A0M4NVR9	A0A0M4NVR9_9GAMM Sulfite reductase OS=Candidatus Thioglobus autotrophicus GN=SP60_01865 PE=4 SV=1	357	Cytoplasmic	8.96	C	sulfite reductase beta subunit	CPVAAIRPAMVNGKPTLEVDEK+CPVAAIRPAMVNGKPTLEVDEKK+HELNSSAHIRF+IALWIGGK+KLADIADEYADGYVR+NNEEIFTVR+NYGQWAYHDRPR+RNYGQWAYHDRPR+TGLPFTKFHINDWKGAR+VGEWVDRIGWPAFFEK	10	31.4	1	10.3333	10.3333	86	28.6667	0.57735	86	28.6667	0.57735	86	28.6667	0.57735	AEAPRMPIESGVPDPIQYMHPTMR+AEAPRMPIESGVPDPIQYMHPTMRR+AGVLHHTSK+CICCGACFPPCPPMQINDPENSK+CPVAAIRPAMVNGKPTLEVDEK+CPVAAIRPAMVNGKPTLEVDEKK+HELNSSAHIRF+IALWIGGK+IALWIGGKNSNAR+INHDLVSMVCERPTVVAR+KCICCGACFPPCPPMQINDPENSK+KLADIADEYADGYVR+LADIADEYADGYVR+MPIESGVPDPIQYMHPTMR+MPIESGVPDPIQYMHPTMRR+NILSVYK+NNEEIFTVR+NYGQWAYHDRPR+QMDVYTIKK+SNVEFMVADGSK+TGLPFTKFHINDWKGAR+VNGKPTLEVDEK	22	56.6	1	27.6667	27.6667	338	112.667	2.3094	338	112.667	2.3094	338	112.667	2.3094
SP60_00470	A0A0M4NHN5	A0A0M4NHN5_9GAMM Uncharacterized protein OS=Candidatus Thioglobus autotrophicus GN=SP60_00470 PE=4 SV=1	67	Unknown	2			DLAEVDNEMAPPLQYQS+IALQDTFK+KDLAEVDNEMAPPLQYQS+KIALQDTFK+KTHTAENGFSYEEWINPPAGSFYESYK+MDAMSQQANELSAK+THTAENGFSYEEWINPPAGSFYESYK+THTAENGFSYEEWINPPAGSFYESYKK	8	100	1	10.3333	10.3333	91	30.3333	3.05505	91	30.3333	3.05505	91	30.3333	3.05505	DLAEVDNEMAPPLQYQS+ELSAKKIALQDTFK+IALQDTFK+IALQDTFKTHTAENGFSYEEWINPPAGSFYESYK+IALQDTFKTHTAENGFSYEEWINPPAGSFYESYKK+KDLAEVDNEMAPPLQYQS+KIALQDTFK+KIALQDTFKTHTAENGFSYEEWINPPAGSFYESYK+KTHTAENGFSYEEWINPPAGSFYESYK+MDAMSQQANELSAK+MDAMSQQANELSAKK+PAGSFYESYKK+THTAENGFSYEEWINPPAGSFYE+THTAENGFSYEEWINPPAGSFYESYK+THTAENGFSYEEWINPPAGSFYESYKK	15	100	1	23.3333	23.3333	327	109	6.55744	327	109	6.55744	327	109	6.55744
SP60_04480	A0A0M3TU92	A0A0M3TU92_9GAMM Fructose-1,6-bisphosphate aldolase OS=Candidatus Thioglobus autotrophicus GN=SP60_04480 PE=3 SV=1	353	Cytoplasmic	9.97	G	fructose-bisphosphate aldolase	ATNVDALAIAIGTSHGAYK+FEAFGAAGQADK+FTQEPTGEILR+FTQEPTGEILRIDR+FYREATTAMSDIVAAR+GVEEAADFVK+GYAGEPFLR+GYAGEPFLRHLIIAATEMYPHIPVVMHQDHGSEPAVCLR+HLAENTANFDPRK+IINDFGGDMGQTYGVPVSEIQEGIK+ITVTSLDEMSQK+KVNIDTDLR+LDLDMLLTGVEEAADFVK+PSSFEYNVDVTK+RFEAFGAAGQADK+SFEYNVDVTK+TNSPVIMQGSAGAR+TPSSFEYNVDVTK+VNIDTDLR+YAAGELDANVK	20	60.9	1	24.3333	24.3333	305	101.667	1.52753	305	101.667	1.52753	305	101.667	1.52753	ATNVDALAIAIGTSHGAYK+EATTAMSDIVAAR+FEAFGAAGQADK+FTQEPTGEILR+FTQEPTGEILRIDR+GYAGEPFLR+IINDFGGDMGQTYGVPVSEIQEGIK+ITVTSLDEMSQK+LDLDMLLTGVEEAADFVK+PSSFEYNVDVTK+TPSSFEYNVDVTK+VNIDTDLR+YAAGELDANVK	13	43.6	1	13	13	112	37.3333	0.57735	112	37.3333	0.57735	112	37.3333	0.57735
rpoC	A0A0M4P9J8	A0A0M4P9J8_9GAMM DNA-directed RNA polymerase subunit beta' OS=Candidatus Thioglobus autotrophicus GN=rpoC PE=3 SV=1	1394	Cytoplasmic	9.97	K	DNA-dependent RNA polymerase catalyzes the transcription of DNA into RNA using the four ribonucleoside triphosphates as substrates (By similarity)	AGMIDAAEAQVK+AVIDGGNIVQTLGASVLGR+DHSILAEESGVISFGSPTK+FRQNLLGK+FVNGETAEYAR+GHLVSLGDSDKINDLGIESIK+GHLVSLGDSDKINDLGIESIKVR+IADWDPHTHPIITEQSGR+INDLGIESIK+INDLGIESIKVR+INLEDNQVISAGEVLAK+INLEDNQVISAGEVLAKIPK+IRSWSYGEVKKPETINYR+KGLADTALK+LGIQAFEPLLIEGK+LIPAGTGFK+LLELDAPEIIVR+LLELDAPEIIVRNEK+MGAEAIQDVLAEMQLEK+MGHIELAAPVAHIWYLK+QINVFDGETVEK+RMLQEAVDSLIDNGR+RMLQEAVDSLIDNGRR+SGISFCSNDMTIPDSK+SITNDNGDLVVISR+…	35	26.8	1	42.3333	42.3333	242	80.6667	7.0946	242	80.6667	7.0946	242	80.6667	7.0946	AGMIDAAEAQVK+AVIDGGNIVQTLGASVLGR+CGVEVTFSK+DFECLCGK+DFECLCGKYK+DHSILAEESGVISFGSPTK+DIQEQYSKGVVTDGERYNK+EAANLREDSLNTK+GDVVSDGPSNPHDILR+GHLVSLGDSDKINDLGIESIK+GHLVSLGDSDKINDLGIESIKVR+GVVTDGERYNK+IADWDPHTHPIITEQSGR+INDLGIESIK+INLEDNQVISAGEVLAKIPK+LGIQAFEPLLIEGK+LLELDAPEIIVR+LLELDAPEIIVRNEK+MGAEAIQDVLAEMQLEK+MVEQSDSEVVLSTHYLPSMVK+QINVFDGETVEK+SAEVTIRNTK+SAEVTIRNTKGQDVER+SGISFCSNDMTIPDSK+SITNDNGDLVVISR…	33	26.1	1	34.6667	34.6667	173	57.6667	4.93288	173	57.6667	4.93288	173	57.6667	4.93288
rplD	A0A0M4P9A8	A0A0M4P9A8_9GAMM 50S ribosomal protein L4 OS=Candidatus Thioglobus autotrophicus GN=rplD PE=3 SV=1	204	Cytoplasmic	9.26	J	One of the primary rRNA binding proteins, this protein initially binds near the 5'-end of the 23S rRNA. It is important during the early stages of 50S assembly. It makes multiple contacts with different domains of the 23S rRNA in the assembled 50S subunit and ribosome (By similarity)	AAVSGGGKKPWNQK+AAVSGGGKKPWNQKGTGR+AGTSRGPIWR+AGTSRGPIWRSGGVTFAAQPR+DYNQSLVHQVTTAYMAGGR+DYNQSLVHQVTTAYMAGGRQGSK+MKLKVLNISTNK+NLYHVGVCDTQSIDPVSLIGYQNVVVTEAALK+NRAAVSGGGKKPWNQK+SGGVTFAAQPR+STTTEVADTIFAR+STTTEVADTIFARDYNQSLVHQVTTAYMAGGR+STTTEVADTIFARDYNQSLVHQVTTAYMAGGRQGSK+TKNITALLK+VLNISTNK+VVNEFDVK	16	67.6	1	19.3333	19.3333	170	56.6667	1.1547	170	56.6667	1.1547	170	56.6667	1.1547	AAVSGGGKKPWNQK+AAVSGGGKKPWNQKGTGR+AGTSRGPIWR+AGTSRGPIWRSGGVTFAAQPR+DYNQSLVHQVTTAYMAGGR+DYNQSLVHQVTTAYMAGGRQGSK+DYNQSLVHQVTTAYMAGGRQGSKAQK+GPIWRSGGVTFAAQPR+MKLKVLNISTNK+NRAAVSGGGKKPWNQK+SGGVTFAAQPR+STTTEVADTIFAR+STTTEVADTIFARDYNQSLVHQVTTAYMAGGR+STTTEVADTIFARDYNQSLVHQVTTAYMAGGRQGSK+VLNISTNK+VVNEFDVK	16	49	1	23	23	240	80	1	240	80	1	240	80	1
rpsP	A0A0M4NWT0	A0A0M4NWT0_9GAMM 30S ribosomal protein S16 OS=Candidatus Thioglobus autotrophicus GN=rpsP PE=3 SV=1	147	Cytoplasmic	9.26			AAAEAEAAAATEEETAAE+IGYFNPVAR+KKPFYSIVATDSR+KKPFYSIVATDSRK	4	27.9	1	8	8	153	51	5.56776	153	51	5.56776	153	51	5.56776	AAAEAEAAAATEEETAAE+DSGYIERIGYFNPVAR+EFKDPSIREK+IGYFNPVAR+IGYFNPVARGQEVR+KKPFYSIVATDSR+KKPFYSIVATDSRK+RVAAQEARAAAVAAK	8	53.1	1	10.3333	10.3333	224	74.6667	2.88675	224	74.6667	2.88675	224	74.6667	2.88675
narH	A0A0M4NJP2	A0A0M4NJP2_9GAMM Nitrate reductase OS=Candidatus Thioglobus autotrophicus GN=narH PE=4 SV=1	519	CytoplasmicMembrane	9.82	C	nitrate reductase beta subunit																CIGCYPR+DMDKIEWGPNWEDDLAGEFEK+DVNFKDIEK+EEDGIVLVDQDK+EEDGIVLVDQDKCR+EEDGIVLVDQDKCRGWR+FVIPTSHEEMR+GTIQTSNGVIPTVDSVRFPAK+GVEYAWFNNVESKPGIGFPK+HEDPYGFQGQNGFSGGNTSSHGPDGGSGFSLFPSTR+HEDPYGFQGQNGFSGGNTSSHGPDGGSGFSLFPSTRK+IAFPIHPEYR+IESGLPMACAESCVGR+IEWGPNWEDDLAGEFEK+IEWGPNWEDDLAGEFEKR+IGDTAATPNETDLYQEHLDVFMDPNDPEVIK+IRYVGVMLYDADK+KGVEYAWFNNVESKPGIGFPK+KKSFIPVENMPR+KSFIPVENMPR+KVYYNWESGK+LANIFANPDMPEID…	40	65.5	1	56.6667	56.6667	374	124.667	6.80686	374	124.667	6.80686	374	124.667	6.80686
clpB	A0A0M4NJH3	A0A0M4NJH3_9GAMM Chaperone protein ClpB OS=Candidatus Thioglobus autotrophicus GN=clpB PE=3 SV=1	852	Cytoplasmic	9.97	O	Part of a stress-induced multi-chaperone system, it is involved in the recovery of the cell from heat-induced damage, in cooperation with DnaK, DnaJ and GrpE. Acts before DnaK, in the processing of protein aggregates. Protein binding stimulates the ATPase activity	ADVINHELVFS+ILAGDSLPGSTIK+LIGAPPGYVGYEQGGVLTEAVR+MSELQYGKIPELEAK+NNDLAKMSELQYGK+NNPVLIGEPGVGK+VLVDEPTEEDTVAILR+YTQDLTELAEQGK	8	12.8	1	8.66667	7.66667	66	22	3.4641	55	18.3333	4.04145	51	17	3.4641	ADVINHELVFS+EYADLEEIWK+ILAGDSLPGSTIK+LIGAPPGYVGYEQGGVLTEAVR+MSELQYGKIPELEAK+NNPVLIGEPGVGK+NPVLIGEPGVGK+VLVDEPTEEDTVAILR	8	11.7	1	8.66667	6.33333	87	29	1.73205	54	18	1	48	16	1
SP60_07685	A0A0M4NUN4	A0A0M4NUN4_9GAMM Iron-sulfur cluster carrier protein OS=Candidatus Thioglobus autotrophicus GN=SP60_07685 PE=3 SV=1	360	CytoplasmicMembrane	7.88	D	Atp-binding protein	ADLTVDNINNILSSVVDK+ADLTVDNINNILSSVVDKYTEQDIVSSNSINNIDINGDK+AMSSFPSITIE+EADVNFLGALPLEMDIR+EADVNFLGALPLEMDIRTDVDEGTPTVAKNPDGR+GVEILSEVKNIIAVASGKGGVGK+IPVSGSVIVTTPQDIALLDAK+MADLTVDNINNILSSVVDK+NIIAVASGK+STTSVNLALALQAEGAK+TDVDEGTPTVAKNPDGR+VAEIYKEIAR+VAILDADIYGPSQPR	13	47.5	1	20.6667	20.6667	301	100.333	2.08167	301	100.333	2.08167	301	100.333	2.08167	ADLTVDNINNILSSVVDK+ADLTVDNINNILSSVVDKYTEQDIVSSNSINNIDINGDK+EADVNFLGALPLEMDIR+STTSVNLALALQAEGAK+VAILDADIYGPSQPR	5	24.4	1	6	6	41	13.6667	1.52753	41	13.6667	1.52753	41	13.6667	1.52753	STTSVNLALALQAEGAK+VAILDADIYGPSQPR	2	8.9	1	2	2	19	6.33333	4.50925	19	6.33333	4.50925
SP60_06705	A0A0M4PL98	A0A0M4PL98_9GAMM Ribulose 1,5-bisphosphate carboxylase OS=Candidatus Thioglobus autotrophicus GN=SP60_06705 PE=3 SV=1	460	Cytoplasmic	8.96	G	RuBisCO catalyzes two reactions the carboxylation of D- ribulose 1,5-bisphosphate, the primary event in carbon dioxide fixation, as well as the oxidative fragmentation of the pentose substrate. Both reactions occur simultaneously and in competition at the same active site																ADPIEFAK+ADPIEFAKEHNEFAR+AFESFPGDADSLYPGWR+AFESFPGDADSLYPGWRDQLGVHK+DLDAMVYEIDEAK+DLDAMVYEIDEAKGIMK+DRENGGYIAGTIIKPK+DVTPLVADAMK+DVTPLVADAMKR+ENGGYIAGTIIKPK+HIAYMIER+IAYPCGLFDR+IAYPCGLFDRNVIDGR+IFSANITADDHHEMIAR+LGLRPKPFAEAAYQFWLGGDFIK+LGLRPKPFAEAAYQFWLGGDFIKNDEPQGNQVYAR+MKDVTPLVADAMK+NDEPQGNQVYAR+NFPGQYLHYHR+PGFFENLGHGNVINTSGGGSYGHIDSPAAGAK+SLRQAYECWMAK+SLRQAYECWMAKADPIEFAK+VINTSGGGSYGHIDSPAAGAK	23	47.2	1	31.3333	31.3333	359	119.667	19.3993	359	119.667	19.3993	359	119.667	19.3993
SP60_00730	A0A0M5LEB6	A0A0M5LEB6_9GAMM Uncharacterized protein OS=Candidatus Thioglobus autotrophicus GN=SP60_00730 PE=4 SV=1	174	Unknown	2.5			AADSRETVVPAAK+AQADAYAK+DSDWGFHYNNK+DSDWGFHYNNKNK+ETVVPAAK+FAGVADANAK+FAGVADANAKGV+GPFANSNDMNNDSDWGFHYNNK+GQADAFAK+IAADSRETVVPAAK+MNNDSDWGFHYNNK+NDSDWGFHYNNK+NDSDWGFHYNNKNK+NNDSDWGFHYNNK+NNDSDWGFHYNNKNK+SDWGFHYNNK+SDWGFHYNNKNK+SQIAADSR+SQIAADSRETVVPAAK+WGFHYNNKNK	20	39.1	1	20	6	311	103.667	13.6504	229	76.3333	11.0151	145	48.3333	7.63763	AQADAYAK+DSDWGFHYNNK+ETVVPAAK+FAGVADANAK+GQADAFAK+KSQIAADSRETVVPAAK+NDSDWGFHYNNK+NDSDWGFHYNNKNK+NNDSDWGFHYNNK+SDWGFHYNNK+SQIAADSR+SQIAADSRETVVPAAK	12	33.3	1	15.3333	4.33333	180	60	6	108	36	6	75	25	4
groEL	A0A0M4NI68	A0A0M4NI68_9GAMM 60 kDa chaperonin OS=Candidatus Thioglobus autotrophicus GN=groEL PE=3 SV=1	543	Cytoplasmic	9.97	O	Prevents misfolding and promotes the refolding and proper assembly of unfolded polypeptides generated under stress conditions (By similarity)	AAVEEGVVPGGGVALVR+AIAQVGTISANSDNSVGDIIAEAMER+AQVETTTSEYDQEK+ATEAAVNALRELSQPCNDTK+DETVVVDGAGAK+DGVSVAQEIELENK+DGVSVAQEIELENKFENMGAQMVK+DRVDDALHATR+EVASKTNDIAGDGTTTATVLAQALVVEGVK+GYLSPYFVNNQDAMTADLDNPLVLLHDAK+IEVGKDETVVVDGAGAK+ISNIRDLLPTLEIAQK+KDRVDDALHATR+NVVIDRSFGSPHITK+RIEVGKDETVVVDGAGAK+SFGSPHITK+TNDIAGDGTTTATVLAQALVVEGVK+VAAVKAPGFGAR	18	42.9	1	27	27	184	61.3333	4.16333	184	61.3333	4.16333	184	61.3333	4.16333	AAVEEGVVPGGGVALVR+AIAQVGTISANSDNSVGDIIAEAMER+AQVETTTSEYDQEK+ATEAAVNALR+DETVVVDGAGAK+DGVSVAQEIELENK+DRVDDALHATR+EAINGRVAQIK+EGVTELQLGGAK+EVASKTNDIAGDGTTTATVLAQALVVEGVK+ISNIRDLLPTLEIAQK+KDRVDDALHATR+NVVIDRSFGSPHITK+PGGGVALVR+RIEVGKDETVVVDGAGAK+TNDIAGDGTTTATVLAQALVVEGVK+VAAVKAPGFGAR	17	38.1	1	24	24	172	57.3333	2.08167	172	57.3333	2.08167	172	57.3333	2.08167
SP60_06160	A0A0M3TU89	A0A0M3TU89_9GAMM ABC transporter substrate-binding protein OS=Candidatus Thioglobus autotrophicus GN=SP60_06160 PE=3 SV=1	367	Unknown	2.5	G	extracellular solute-binding protein, family 7	ARAWTAISDQSYLNALGN+DYPNIQVK+EIIDSQQAYLAK+GTIDALEWVGPSLDLR+GWFDGDDK+IPGFAGDVMAK+KDYPNIQVK+KEINTVEDLQGLK+QANTELLEER+SALGIFDFVK+SIIGGNTGNQMGGWFK+TFPKPVFDALK+TFPKPVFDALKQANTELLEER+TFPKPVFDALKQANTELLEERAK+VGAKPTNIPAGELYTALDRGTIDALEWVGPSLDLR	15	42.2	1	18	18	152	50.6667	0.57735	152	50.6667	0.57735	152	50.6667	0.57735	ARAWTAISDQSYLNALGN+AWTAISDQSYLNALGN+DYPNIQVK+DYPNIQVKTFPKPVFDALKQANTELLEER+EIIDSQQAYLAK+GWFDGDDK+KDYPNIQVK+PVFDALKQANTELLEER+QANTELLEER+SALGIFDFVK+SIIGGNTGNQMGGWFK+SIIGGNTGNQMGGWFKK+TFPKPVFDALK+TFPKPVFDALKQANTELLEER+TFPKPVFDALKQANTELLEERAK+VYTLTLAETWPSNFPVFGDATK+VYTLTLAETWPSNFPVFGDATKK	17	32.7	1	18	18	192	64	1.73205	192	64	1.73205	192	64	1.73205
SP60_04460	A0A0M3TU29	A0A0M3TU29_9GAMM Glyceraldehyde-3-phosphate dehydrogenase OS=Candidatus Thioglobus autotrophicus GN=SP60_04460 PE=3 SV=1	331	Cytoplasmic	9.97	G	Catalyzes the NAD-dependent conversion of D-erythrose 4- phosphate to 4-phosphoerythronate (By similarity)	AVFENIIPSSTGAAK+DWRGGRAVFENIIPSSTGAAK+FDGEVAVEGNNFIIDGK+FDGEVAVEGNNFIIDGKK+GGRAVFENIIPSSTGAAK+GISQSSIFDAGAGIALDDTFVK+GLMTTVHASTATQK+GTLGYTEEAVVSSDFR+KVVQSAPSK+LSAERNPADLK+RGLMTTVHASTATQK+VGINGFGR+VIDDNWGLKR+VRLSAERNPADLK+YDTAQGRFDGEVAVEGNNFIIDGK	15	41.7	1	21.3333	21.3333	212	70.6667	3.21455	212	70.6667	3.21455	212	70.6667	3.21455	AVFENIIPSSTGAAK+DGTPMFVYGVNHEEYAGQAIVSAASCTTNCLAPIAK+DWRGGRAVFENIIPSSTGAAK+GEVAVEGNNFIIDGK+GGRAVFENIIPSSTGAAK+GLMTTVHASTATQK+GTLGYTEEAVVSSDFR+KVVQSAPSK+LSAERNPADLK+RGLMTTVHASTATQK+SAERNPADLK+TVDGPSMK+VGINGFGR+VIDDNWGLK+VIDDNWGLKR+YDTAQGRFDGEVAVEGNNFIIDGK	16	47.4	1	17	17	119	39.6667	2.51661	119	39.6667	2.51661	119	39.6667	2.51661
SP60_01410	A0A0M4NWA6	A0A0M4NWA6_9GAMM Uncharacterized protein OS=Candidatus Thioglobus autotrophicus GN=SP60_01410 PE=4 SV=1	61	Unknown	2			GGEHSDENFANFC+GVNDNYIQGWVAGFLNNPEIEEQRK+KMEEMGVNDNYIQGWVAGFLNNPEIEEQRK+KTDEYEAGYEDGGEHSDENFANFC+MEEMGVNDNYIQGWVAGFLNNPEIEEQR+MEEMGVNDNYIQGWVAGFLNNPEIEEQRK+MGVNDNYIQGWVAGFLNNPEIEEQRK+MTYYEGVK+MTYYEGVKK+TDEYEAGYEDGGEHS+TDEYEAGYEDGGEHSDENFANFC	11	100	1	10.3333	10.3333	91	30.3333	3.78594	91	30.3333	3.78594	91	30.3333	3.78594	GGEHSDENFANFC+GVNDNYIQGWVAGFLNNPEIEEQRK+KMEEMGVNDNYIQGWVAGFLNNPEIEEQRK+KTDEYEAGYEDGGEHSDENFANFC+MEEMGVNDNYIQGWVAGFLNNPEIEEQR+MEEMGVNDNYIQGWVAGFLNNPEIEEQRK+MTYYEGVK+MTYYEGVKK+TDEYEAGYEDGGEHSDENFANF+TDEYEAGYEDGGEHSDENFANFC+TYYEGVKK+YYEGVKK	12	100	1	14.6667	14.6667	243	81	2	243	81	2	243	81	2
bamA	A0A0M4NXX8	A0A0M4NXX8_9GAMM Outer membrane protein assembly factor BamA OS=Candidatus Thioglobus autotrophicus GN=bamA PE=3 SV=1	762	OuterMembrane	10	M	Part of the outer membrane protein assembly complex, which is involved in assembly and insertion of beta-barrel proteins into the outer membrane	DIEVSQQDSILK+EIGINEGGLYSNTELDESIK+EIGINEGGLYSNTELDESIKK+GFDFNSLGATYTGTTIAK+GGELSLLAGTSVISPMK+GTVLSYLPVETGDDYNNQVSGQIIRDLYKTNFFK+IDENGFSLGYGIPITK+IETDAQNRVGIELDVYEGEVAR+INLQENPHIK+ITIVGNTR+KKVIESIQAITDIFADQGYAFAK+KVIESIQAITDIFADQGYAFAK+KVYINRITIVGNTR+MSAFIDAGAVQEK+MSTGVAFSWLTPVGPLGIYAAKPLIEK+NNLSFDLTLPIADFQYYK+SIEILGLNSISR+SLDGTALDVASYK+SYYPLGNDLTWK+TIEFTLGTSF+TNLNWSNNTLDNFNYPTEGSK+TNLNWSNNTLDNFNY…	25	42.9	1	30	30	229	76.3333	3.05505	229	76.3333	3.05505	229	76.3333	3.05505	DIEVSQQDSILK+EIGINEGGLYSNTELDESIK+EIGINEGGLYSNTELDESIKK+GGELSLLAGTSVISPMK+IDENGFSLGYGIPITK+INLQENPHIK+MSAFIDAGAVQEK+MSTGVAFSWLTPVGPLGIYAAKPLIEK+NNLSFDLTLPIADFQYYK+SIEILGLNSISR+SLDGTALDVASYK+SLDGTALDVASYKIDENGFSLGYGIPITK+SYYPLGNDLTWK+TIEFTLGTSF+TNLNWSNNTLDNFNYPTEGSK+VNGSLGLAQGYGDK	16	28.3	1	15.3333	15.3333	94	31.3333	4.72582	94	31.3333	4.72582	94	31.3333	4.72582
SP60_04820	A0A0M4NKA1	A0A0M4NKA1_9GAMM Uncharacterized protein OS=Candidatus Thioglobus autotrophicus GN=SP60_04820 PE=4 SV=1	153	Unknown	2.5			AYHVNYDGAK+AYHVNYDGAKR+GFAYLRP+GLSMLLLPEEASSTKLPVGNATNK+IAYHVNYDGAK+IAYHVNYDGAKR+IDTDQLYDAER+IDTDQLYDAERTDIVPSGVAEIAHLQAK+KIDTDQLYDAER+KIDTDQLYDAERTDIVPSGVAEIAHLQAK+QQASIANLK+QQASIANLKK+QTGALRNIQNHINAVGAK+RQTGALRNIQNHINAVGAK+TDIVPSGVAEIAHLQAK+YHVNYDGAKR	16	65.4	1	19.6667	19.6667	146	48.6667	2.08167	146	48.6667	2.08167	146	48.6667	2.08167	AYHVNYDGAK+AYHVNYDGAKR+GFAYLRP+GLSMLLLPEEASSTKLPVGNATNK+IAYHVNYDGAK+IAYHVNYDGAKR+IDTDQLYDAER+IDTDQLYDAERTDIVPSGVAEIAHLQAK+KIDTDQLYDAER+KIDTDQLYDAERTDIVPSGVAEIAHLQAK+PSGVAEIAHLQAK+QQASIANLK+QTGALRNIQNHINAVGAK+TDIVPSGVAEIAHLQAK	14	64.7	1	19.6667	19.6667	176	58.6667	2.88675	176	58.6667	2.88675	176	58.6667	2.88675
SP60_07580	A0A0M4PLJ7	A0A0M4PLJ7_9GAMM Uncharacterized protein OS=Candidatus Thioglobus autotrophicus GN=SP60_07580 PE=4 SV=1	316	Unknown	2.5			DDAWGGSDFTFGDVTLRKPK+DLAYPSGSVSANDVAEQNYFVNHFYSFGNYAITK+DLAYPSGSVSANDVAEQNYFVNHFYSFGNYAITKK+EITALILR+FAEPARDDAWGGSDFTFGDVTLRKPK+HESHELLGK+IEADCSTDGKEVYK+IEADCSTDGKEVYKLK+SQSYEIFIPSIR+SQSYEIFIPSIRK+SQSYEIFIPSIRKVR+STANDANWWYDNR+STANDANWWYDNRVSYIDAK+SWVSAGIDDPR+TFADYRTEYFK+TFADYRTEYFKGGK+YLNNEPDAAGVNAQDLAIFR	17	55.1	1	23	23	133	44.3333	1.52753	133	44.3333	1.52753	133	44.3333	1.52753	AKNLWSTRTLK+ATFSGCLGVMK+DDAWGGSDFTFGDVTLRKPK+DLAYPSGSVSANDVAEQNYFVNHFYSFGNYAITK+DSSPLTLTLER+EITALILR+FAEPARDDAWGGSDFTFGDVTLRKPK+HESHELLGK+IEADCSTDGKEVYK+IEADCSTDGKEVYKLK+NLWSTRTLK+SQSYEIFIPSIR+SQSYEIFIPSIRK+SQSYEIFIPSIRKVR+STANDANWWYDNR+STANDANWWYDNRVSYIDAK+TFADYRTEYFK+TFADYRTEYFKGGK+YLNNEPDAAGVNAQDLAIFR	19	61.7	1	27.3333	27.3333	182	60.6667	5.03322	182	60.6667	5.03322	182	60.6667	5.03322
rpsQ	A0A0M4PND7	A0A0M4PND7_9GAMM 30S ribosomal protein S17 OS=Candidatus Thioglobus autotrophicus GN=rpsQ PE=3 SV=1	88	Cytoplasmic	9.26			CWALLEVVEK+TIAVQIER+VERVLTGTVVSAGR+VERVLTGTVVSAGRDK+VLTGTVVSAGR+VLTGTVVSAGRDK+VVESKPFSK	7	48.9	1	10.6667	10.6667	135	45	5.19615	135	45	5.19615	135	45	5.19615	CWALLEVVEK+NECSMGDTVRVVESKPFSK+TIAVQIER+VERVLTGTVVSAGR+VERVLTGTVVSAGRDK+VLTGTVVSAGR+VLTGTVVSAGRDK+VVESKPFSK+VVESKPFSKTK	9	62.5	1	13.3333	13.3333	173	57.6667	2.88675	173	57.6667	2.88675	173	57.6667	2.88675
tig	A0A0M4P9D5	A0A0M4P9D5_9GAMM Trigger factor OS=Candidatus Thioglobus autotrophicus GN=tig PE=3 SV=1	431	Cytoplasmic	8.96	O	Involved in protein export. Acts as a chaperone by maintaining the newly synthesized protein in an open conformation	ADEERTLSGLQEQLIEFK+DALFNALASANKFDVPQGSIDGEAQNLLSEMQER+FDITINEVGSPK+FDITINEVGSPKEPK+GTMIPGFEEAITDVVAGK+KFTDITEQA+KKFTDITEQA+LEVEQIK+LEVEQIKVDITK+LGKGTMIPGFEEAITDVVAGK+SDAVNEIVNETLVEALTEAK+TEIDGRIEQLNK+TLSGLQEQLIEFK+TSLETLEGLKR+TVDLDVSFPDDYHATHLAGKPVK	15	40.8	1	20	20	168	56	1.73205	168	56	1.73205	168	56	1.73205	AVNEIVNETLVEALTEAK+FDITINEVGSPKEPK+FDVPQGSIDGEAQNLLSEMQER+GTMIPGFEEAITDVVAGK+KFTDITEQA+KKFTDITEQA+LEVEQIK+LEVEQIKVDITK+SDAVNEIVNETLVEALTEAK+TLSGLQEQLIEFK+TSLETLEGLK+TSLETLEGLKR+TVDLDVSFPDDYHATHLAGKPVK+VEFEVFPEVK+VGTINGETFEGGEAK	15	39.2	1	17	17	133	44.3333	2.3094	133	44.3333	2.3094	133	44.3333	2.3094
SP60_07285	A0A0M4PLG6	A0A0M4PLG6_9GAMM Sulfurtransferase OS=Candidatus Thioglobus autotrophicus GN=SP60_07285 PE=3 SV=1	108	Cytoplasmic	9.26	P	Part of a sulfur-relay system (By similarity)	AEEGIELTADSFK+DAHGYLVNL+DAHGYLVNLNEW+DAHGYLVNLNEWNE+DAHGYLVNLNEWNED+DAHGYLVNLNEWNEDI+DAHGYLVNLNEWNEDIAQEI+DAHGYLVNLNEWNEDIAQEIA+DAHGYLVNLNEWNEDIAQEIAAEE+DAHGYLVNLNEWNEDIAQEIAAEEG+DAHGYLVNLNEWNEDIAQEIAAEEGIELTADSFK+DEYINNNANQPNER+EGIELTADSFK+ELYSLFPK+ELYSLFPKGPAK+LGTKELYSLFPK+LGTKELYSLFPKGPAK+LINFLRD+LINFLRDEYINNNANQPNER+LRDEYINNNANQPNER+MALADLER+NFLRDEYINNNANQPNER+VAGLPETR+VAGLPETRR	24	80.6	1	25	25	207	69	2	207	69	2	207	69	2	AEEGIELTADSFK+DAHGYLVNLNE+DAHGYLVNLNEWNE+DAHGYLVNLNEWNEDIAQE+DEYINNNANQPNER+ELYSLFPK+ELYSLFPKGPAK+KELYSLFPKGPAK+LGTKELYSLFPKGPAK+LINFLRDEYINNNANQPNER+LRDEYINNNANQPNER+NFLRDEYINNNANQPNER+VAGLPETR+VAGLPETRR	14	71.3	1	11.3333	11.3333	78	26	3.60555	78	26	3.60555	78	26	3.60555
SP60_04650	A0A0M4NX71	A0A0M4NX71_9GAMM Alkyl hydroperoxide reductase OS=Candidatus Thioglobus autotrophicus GN=SP60_04650 PE=4 SV=1	199	Cytoplasmic	9.26	O	alkyl hydroperoxide reductase	DTPEGVAEYLAK+GVEVVGISVDSQFTHNAWR+HQVVNDLPLGR+KDTPEGVAEYLAK+MVDALDFHTTHGEVCPAGWNK+MVDALDFHTTHGEVCPAGWNKGDEGMK+NTAPADGGLGAIDFPLVADTDHSIMQAYGIVHPAGIALR+NVDEMLR+PEGVAEYLAK+SVLVTQQAPDFTAAAVLANGTIVDDFQLSSLK+SVLVTQQAPDFTAAAVLANGTIVDDFQLSSLKGK+SVLVTQQAPDFTAAAVLANGTIVDDFQLSSLKGKK+VTQQAPDFTAAAVLANGTIVDDFQLSSLKGK+VTQQAPDFTAAAVLANGTIVDDFQLSSLKGKK	14	75.4	1	22	22	244	81.3333	2.08167	244	81.3333	2.08167	244	81.3333	2.08167	DTPEGVAEYLAK+HQVVNDLPLGR+NVDEMLR+PEGVAEYLAK+SVLVTQQAPDFTAAAVLANGTIVDDFQLSSLKGK	5	32.2	1	5.33333	5.33333	33	11	1	33	11	1	33	11	1
rplB	A0A0M3TU59	A0A0M3TU59_9GAMM 50S ribosomal protein L2 OS=Candidatus Thioglobus autotrophicus GN=rplB PE=3 SV=1	276	Cytoplasmic	9.97	J	One of the primary rRNA binding proteins. Required for association of the 30S and 50S subunits to form the 70S ribosome, for tRNA binding and peptide bond formation. It has been suggested to have peptidyltransferase activity	AGDSVVSGATVAIQK+EGNYVTLR+EGNYVTLRLR+FVVSIVDK+FVVSIVDKDLHK+GAPYAPLTESK+GVVMNPVDHPHGGGEGK+LEYDPNRSANIALVLYADGER+LEYDPNRSANIALVLYADGERR+PYAPLTESK+SANIALVLYADGERR+TSGGRHPVSPWGTPTK+TSGGRHPVSPWGTPTKGYK+VERLEYDPNR+VLAECRATIGEVSK+YRMIDFKR	16	47.5	1	18.3333	18.3333	141	47	2.64575	141	47	2.64575	141	47	2.64575	AGDSVVSGATVAIQK+AGDSVVSGATVAIQKGNVMPLANIPLGSVVHCIELQPMK+DDITARVER+EGNYVTLR+FVVSIVDKDLHK+GAPYAPLTESK+GAPYAPLTESKNR+GNVMPLANIPLGSVVHCIELQPMK+GVVMNPVDHPHGGGEGK+LEYDPNR+LEYDPNRSANIALVLYADGERR+RYIIAPK+SAGTSAQLIAK+SANIALVLYADGERR+TSGGRHPVSPWGTPTK+TSGGRHPVSPWGTPTKGYK+VERLEYDPNR+VLAECRATIGEVSK	18	61.6	1	21.3333	21.3333	141	47	3	141	47	3	141	47	3
tsf	A0A0M4PKH7	A0A0M4PKH7_9GAMM Elongation factor Ts OS=Candidatus Thioglobus autotrophicus GN=tsf PE=3 SV=1	292	Cytoplasmic	9.97	J	Associates with the EF-Tu.GDP complex and induces the exchange of GDP to GTP. It remains bound to the aminoacyl-tRNA.EF- Tu.GTP complex up to the GTP hydrolysis stage on the ribosome (By similarity)	AIFVEQAR+DVAMHVAATRPECVSEDQLDPELLER+GDDFIGFVDTLGALALK+IAVLSVLEGGDEALAK+KEENFADEVAAQMKG+PANIEEFMTQTLENGDSLEKSR+RVETITVDSGVIGAYK+TTPANIEEFMTQTLENGDSLEK+VETITVDSGVIGAYK+VGENVSIR+VISFVRYEVGEGIEK+YEVGEGIEK	12	49.7	1	17	17	133	44.3333	2.08167	133	44.3333	2.08167	133	44.3333	2.08167	AIFVEQAR+DVAMHVAATRPECVSEDQLDPELLER+EENFADEVAAQMKG+IAVLSVLEGGDEALAK+KEENFADEVAAQMKG+KSGRVAAEGLVK+RVETITVDSGVIGAYK+RYEVGEGIEK+TTPANIEEFMTQTLENGDSLEK+VETITVDSGVIGAYK+VGENVSIR+VISFVRYEVGEGIEK+YEVGEGIEK	13	47.3	1	19.3333	19.3333	142	47.3333	1.52753	142	47.3333	1.52753	142	47.3333	1.52753
SP60_06045	A0A0M4PL68	A0A0M4PL68_9GAMM Cytochrome Cbb3 OS=Candidatus Thioglobus autotrophicus GN=SP60_06045 PE=4 SV=1	115	Periplasmic	9.84	C	Sulfur oxidation	AQIWDATAK+AQIWDATAKNPNTIMPPFGK+HGVLSDKQIDQVTNYIYTK+IDQVTNYIYTK+KEMTDEEVTFGR+KEMTDEEVTFGRK+KQIDQVTNYIYTK+QIDQVTNYIYTK	8	45.2	1	12	12	98	32.6667	1.52753	98	32.6667	1.52753	98	32.6667	1.52753	DKQIDQVTNYIYTK+DQVTNYIYTK+HGVLSDKQIDQVTNYIYTK+IDQVTNYIYTK+KEMTDEEVTFGR+KEMTDEEVTFGRK+KQIDQVTNYIYTK+NPNTIMPPFGK+PNTIMPPFGK+QIDQVTNYIYTK+SDKQIDQVTNYIYTK+VLSDKQIDQVTNYIYTK	12	37.4	1	20.3333	20.3333	176	58.6667	1.52753	176	58.6667	1.52753	176	58.6667	1.52753
asd	A0A0M4PMP5	A0A0M4PMP5_9GAMM Aspartate-semialdehyde dehydrogenase OS=Candidatus Thioglobus autotrophicus GN=asd PE=3 SV=1	341	Cytoplasmic	9.97	E	Catalyzes the NADPH-dependent formation of L-aspartate- semialdehyde (L-ASA) by the reductive dephosphorylation of L- aspartyl-4-phosphate (By similarity)	DIPLVVPEVNPHAIAGYTQR+DKDIPLVVPEVNPHAIAGYTQR+EAISELIDQTTK+EAISELIDQTTKLLGGNTDVDVEVYPK+GLNLWVVSDNIR+IFEDENILVNPTAVR+IFEDENILVNPTAVRVPVIYGHSEAINIETK+IFEDENILVNPTAVRVPVIYGHSEAINIETKK+KFNVAVVGATGAVGETILSILEQRDFPIDNLYPLASANSAGK+LLGGNTDVDVEVYPK+PEVNPHAIAGYTQR+QIAFNVIPHIDVFQDNGYTK+REDGGYATPFVEATNHDDTFVSR+VPVIYGHSEAINIETK+VPVIYGHSEAINIETKK+YAPIAAEAGCIVIDNTAHFRR	16	58.4	1	24.3333	24.3333	154	51.3333	1.1547	154	51.3333	1.1547	154	51.3333	1.1547	DIPLVVPEVNPHAIAGYTQR+DKDIPLVVPEVNPHAIAGYTQR+EAISELIDQTTK+EAISELIDQTTKLLGGNTDVDVEVYPK+GLNLWVVSDNIR+IFEDENILVNPTAVR+IFEDENILVNPTAVRVPVIYGHSEAINIETK+IFEDENILVNPTAVRVPVIYGHSEAINIETKK+LLGGNTDVDVEVYPK+LLSEANGVTVMDK+LLSEANGVTVMDKR+QIAFNVIPHIDVFQDNGYTK+REDGGYATPFVEATNHDDTFVSR+YAPIAAEAGCIVIDNTAHFRR	14	49.9	1	16.3333	16.3333	117	39	3.60555	117	39	3.60555	117	39	3.60555
SP60_05815	A0A0M4PL22	A0A0M4PL22_9GAMM Lipoprotein OS=Candidatus Thioglobus autotrophicus GN=SP60_05815 PE=4 SV=1	377	Cytoplasmic	8.96	M	(LipO)protein	AGSDDENTIWQSRPK+DQALETEMLYRLMTFLGSDHAVAR+EASNILR+EASNILRTPSNVEVKR+EEQVLTVELEK+EEQVLTVELEKGIGGYAK+EGSFYINVAR+IRIEPLADGK+KIGMMETDFLENHPEIPDR+LENYVSNIQEDTISFSK+LENYVSNIQEDTISFSKK+MFGDDAIKK+SFQIIVK+SFQIIVKQIDTGK+TEDQGIFSR+TVTSLEIPPDLTKPSVQNSFK+YALPIVDKYR	17	50.9	1	20	20	123	41	1	123	41	1	123	41	1	AGSDDENTIWQSRPK+AQEQAPSLGER+EASNILRTPSNVEVK+EASNILRTPSNVEVKR+EEQVLTVELEK+EEQVLTVELEKGIGGYAK+EGSFYINVAR+LENYVSNIQEDTISFSK+LENYVSNIQEDTISFSKK+QSAVYLSLTSMEEVLTK+SFQIIVK+SFQIIVKQIDTGK+TEDQGIFSR+TVTSLEIPPDLTKPSVQNSFK+WLVVDKNPEAAWGLSK	15	43.5	1	20.3333	20.3333	151	50.3333	0.57735	151	50.3333	0.57735	151	50.3333	0.57735
SP60_00620	A0A0M4NW48	A0A0M4NW48_9GAMM Uncharacterized protein OS=Candidatus Thioglobus autotrophicus GN=SP60_00620 PE=4 SV=1	167	Unknown	2			DAMTAAGALLGASLAHDDELAK+EFYQGDGDGSATNEIVGGLFGGLIGNQFGGGSGK+GSATNEIVGGLFGGLIGNQFGGGSGK+LSHYRVEYEYDNR+THTIREPYQDCYIK+VNIDISPR	6	54.5	1	11.3333	11.3333	143	47.6667	3.78594	143	47.6667	3.78594	143	47.6667	3.78594	DAMTAAGALLGASLAHDDELAK+DAMTAAGALLGASLAHDDELAKSK+EFYQGDGDGSATNEIVGGLFGGLIGNQFGGGSGK+EPYQDCYIK+GASLAHDDELAK+THTIREPYQDCYIK+VNIDISPR	7	47.9	1	12.3333	12.3333	109	36.3333	0.57735	109	36.3333	0.57735	109	36.3333	0.57735	DAMTAAGALLGASLAHDDELAK+EFYQGDGDGSATNEIVGGLFGGLIGNQFGGGSGK	2	33.5	0.992	2	2	21	7	3	21	7	3
SP60_06625	A0A0M4NXS5	A0A0M4NXS5_9GAMM Thioredoxin OS=Candidatus Thioglobus autotrophicus GN=SP60_06625 PE=3 SV=1	121	Cytoplasmic	9.97	O	Thioredoxin	AEADLENVLNKAK+AVLELNKDNFDDTIQNNELVILDFWAPWCGPCK+DMDVVRK+EADLENVLNK+EIEEQAKS+ELDMDVVRK+IDGVTFAK+INTEDEQDLAGK+INTEDEQDLAGKFQIR+SFAPTYEAMSEK	10	81.8	1	10.6667	10.6667	176	58.6667	1.52753	176	58.6667	1.52753	176	58.6667	1.52753	AEADLENVLNKAK+DNFDDTIQNNELVILDFWAPWCGPCKSFAPTYEAMSEK+EADLENVLNKAK+EIEEQAKS+ELDMDVVRK+IDGVTFAK+INTEDEQDLAGK+INTEDEQDLAGKFQIR+KIDGVTFAK+SFAPTYEAMSEK	10	76	1	9.33333	9.33333	87	29	1	87	29	1	87	29	1
rplA	A0A0M4NX21	A0A0M4NX21_9GAMM 50S ribosomal protein L1 OS=Candidatus Thioglobus autotrophicus GN=rplA PE=3 SV=1	231	Cytoplasmic	9.26	J	Binds directly to 23S rRNA. The L1 stalk is quite mobile in the ribosome, and is involved in E site tRNA release (By similarity)	AEAAGADVVGMEDLMK+FDESIDVSVNLGVDAK+GAVVLPNGTGK+LGQVLGPR+RYAIEDALALIK+RYAIEDALALIKDCATAK+SMQDGDLNYDVVIASPDAMGVVGR+VAVFTQGDNVAK+VGTVTPDVATAVNNAK+YAIEDALALIK	10	52.4	1	9.66667	9.66667	125	41.6667	4.72582	125	41.6667	4.72582	125	41.6667	4.72582	AEAAGADVVGMEDLMK+FDESIDVSVNLGVDAK+LGQVLGPR+PDVATAVNNAK+RYAIEDALALIK+RYAIEDALALIKDCATAK+SDQNVRGAVVLPNGTGK+SMQDGDLNYDVVIASPDAMGVVGR+TVRVAVFTQGDNVAK+VAVFTQGDNVAK+VGTVTPDVATAVNNAK+YAIEDALALIK	12	56.3	1	15	15	131	43.6667	1.52753	131	43.6667	1.52753	131	43.6667	1.52753
SP60_03575	A0A0M4NWW3	A0A0M4NWW3_9GAMM Glutamate synthase OS=Candidatus Thioglobus autotrophicus GN=SP60_03575 PE=4 SV=1	1500	CytoplasmicMembrane	8.46	E	Glutamate synthase	ADFAAKNPYREWLNAQQIHLSDLGCEK+AISLDNKGQYHWR+AREGTLESEFFADNLEK+CFFETASR+CFFETASRIDGVGFDILQAEGEK+CSIGPEGNLLANNPK+EGTLESEFFADNLEK+FGVTIDYLNNADEIQIK+FTGSAGQSLGAFTAK+GGNTLADDSVQVK+GITLEVEGDANDYVGK+GVLIDDEAIK+HAGLPWELGLAETHQTLVMNDLR+HSTPGVGLISPPPHHDIYSIEDLSQLIFDLKR+HSTPGVGLISPPPHHDIYSIEDLSQLIFDLKRSNPEAR+IDGVGFDILQAEGEK+LVAEVGVGTIAAGVTK+NAHRLVVDHPILTNEETAALR+RHQHAYK+RWTPDANGDSRR+SDHIVIAGHDGGTGASPLTSIK+SIS…	25	23.3	1	24.6667	24.6667	154	51.3333	3.05505	154	51.3333	3.05505	154	51.3333	3.05505	AISLDNKGQYHWR+AREGTLESEFFADNLEK+EGTLESEFFADNLEK+FTGSAGQSLGAFTAK+GGNTLADDSVQVK+GITLEVEGDANDYVGKGLSGGK+GVLIDDEAIK+IDGVGFDILQAEGEK+LVAEVGVGTIAAGVTK+LVAEVGVGTIAAGVTKAK+NNDESAYWAFAK+SDHIVIAGHDGGTGASPLTSIK+TIDITYDINSGK+TISNLQLAAR+TISNLQLAARNNDESAYWAFAK+TQVGIIVETGEAR+VIVYPPK+VSQGAKPGEGGELPGSK	18	14.4	1	16.6667	16.6667	98	32.6667	3.21455	98	32.6667	3.21455	98	32.6667	3.21455
htpG	A0A0M5LEJ5	A0A0M5LEJ5_9GAMM Chaperone protein HtpG OS=Candidatus Thioglobus autotrophicus GN=htpG PE=3 SV=1	618	Cytoplasmic	9.97	O	Molecular chaperone. Has ATPase activity (By similarity)	ANAFWMQDK+DIYYVTAETFAAAK+ELKQEDYDEFYK+ESLQVHIDVDK+FESLSNDTLVEGK+FLQSLDK+GDLEDLDSKEEK+GEGEYSLETTTVEDFGTK+GSPHLEIFKQK+IAALLRFSTTK+ILENQVKEVK+KELKQEDYDEFYK+KFLQSLDK+QEDYDEFYK+SDSEAQSVSLAEYIER+VDENLVNVLFDQAVLSEGGQLKDPAEFVK+VDENLVNVLFDQAVLSEGGQLKDPAEFVKR	17	28.5	1	20	20	140	46.6667	1.52753	140	46.6667	1.52753	140	46.6667	1.52753	ANGTIWTSK+DIYYVTAETFAAAK+ELKQEDYDEFYK+ESLQVHIDVDK+FESLSNDTLVEGK+FLQSLDK+GDLEDLDSKEEK+GEGEYSLETTTVEDFGTK+GSPHLEIFKQK+IAALLRFSTTK+ILENQVKEVK+KAGDDKANGTIWTSK+KELKQEDYDEFYK+KFLQSLDK+SDSEAQSVSLAEYIER+VDENLVNVLFDQAVLSEGGQLKDPAEFVK+YATFWK	17	30.3	1	18.3333	18.3333	110	36.6667	4.16333	110	36.6667	4.16333	110	36.6667	4.16333
infB	A0A0M4NH43	A0A0M4NH43_9GAMM Translation initiation factor IF-2 OS=Candidatus Thioglobus autotrophicus GN=infB PE=3 SV=1	819	Cytoplasmic	9.97	J	One of the essential components for the initiation of protein synthesis. Protects formylmethionyl-tRNA from spontaneous hydrolysis and promotes its binding to the 30S ribosomal subunits. Also involved in the hydrolysis of GTP during the formation of the 70S ribosomal complex (By similarity)	EAGPSTPVEVLGLSGVPNSGDEVLVVESER+EAGPSTPVEVLGLSGVPNSGDEVLVVESERK+GSAQALVEALEELSTDEVR+GSAQALVEALEELSTDEVRVK+IADGEAGGITQHIGSYQVETANGK+ILMGSLSK+IQEEQAQHGFQKPVEK+ITFIDTPGHAAFSK+KTPDEVITILTNAGIEGK+MEEGDVSTVNVLLK+MENFLQK+QVVAEAETETGVNEAALAAQAALDAGRDADEK+SDVRGSAQALVEALEELSTDEVR+SDVRGSAQALVEALEELSTDEVRVK+SGTECGIGVAGYNDVQPGDQIEVFER+TSLLDYIR+TSLLDYIRQAK+VKQVVAEAETETGVNEAALAAQAALDAGRDADEK+VTTILVQSGTLK	19	29.3	1	21	21	129	43	4.58258	129	43	4.58258	129	43	4.58258	EAGPSTPVEVLGLSGVPNSGDEVLVVESER+EAGPSTPVEVLGLSGVPNSGDEVLVVESERK+GYNDVQPGDQIEVFER+IADGEAGGITQHIGSYQVETANGK+ILMGSLSK+IQEEQAQHGFQKPVEK+ITFIDTPGHAAFSK+KTPDEVITILTNAGIEGK+MENFLQK+QVVAEAETETGVNEAALAAQAALDAGRDADEK+SGTECGIGVAGYNDVQPGDQIEVFER+TSLLDYIR+TSLLDYIRQAK+VTTILVQSGTLK+VTTILVQSGTLKK	15	24.4	1	17.6667	17.6667	115	38.3333	4.93288	115	38.3333	4.93288	115	38.3333	4.93288
SP60_07835	A0A0M4PP90	A0A0M4PP90_9GAMM 3-oxoacyl-[acyl-carrier-protein] synthase 2 OS=Candidatus Thioglobus autotrophicus GN=SP60_07835 PE=3 SV=1	412	CytoplasmicMembrane	9.82	I	Catalyzes the condensation reaction of fatty acid synthesis by the addition to an acyl acceptor of two carbons from malonyl-ACP (By similarity)	ALSTRNDDPATASRPWDKDR+DGFVLGDGAGVVVLEEYEHAK+IDHAISNSFGFGGTNGSILLSK+IDHAISNSFGFGGTNGSILLSKV+NASINTDQIDYINAHGTSTPAGDQAETDAAK+NFEITDYLKPK+NFEITDYLKPKDAK+SGINALTNIETEGQSVTFGGSVK+VVITGMGIVSPVGNTVEESWSNILAGK	9	38.6	1	12.3333	12.3333	103	34.3333	3.21455	103	34.3333	3.21455	103	34.3333	3.21455	DGFVLGDGAGVVVLEEYEHAK+DQVVPPTINIFNQDPDCDLDYCANEAR+IDHAISNSFGFGGTNGSILLSK+IDHAISNSFGFGGTNGSILLSKV+NAMRNASINTDQIDYINAHGTSTPAGDQAETDAAK+NASINTDQIDYINAHGTSTPAGDQAETDAAK+NFEITDYLKPK+NFEITDYLKPKDAK+PDCDLDYCANEAR+SGINALTNIETEGQSVTFGGSVK+TADLFREKGAK+VVITGMGIVSPVGNTVEESWSNILAGK	12	43.9	1	14.3333	14.3333	139	46.3333	3.51188	139	46.3333	3.51188	139	46.3333	3.51188
ppa	A0A0M4NG65	A0A0M4NG65_9GAMM Inorganic pyrophosphatase OS=Candidatus Thioglobus autotrophicus GN=ppa PE=3 SV=1	176	Cytoplasmic	9.97	C	pyrophosphate phospho-hydrolase	AELQESFDAYKP+ILAVPTDK+ILAVPTDKLCK+MQNSLKPVSAGNLPDEINVIIEIPANSSPVK+PADVLVITPYPLIHDSVITARPIGVLR+PETLADDGDPADVLVITPYPLIHDSVITARPIGVLR+VLVITPYPLIHDSVITARPIGVLR+WVEIDGWGDADEAK	8	59.1	1	10.6667	10.6667	116	38.6667	2.51661	116	38.6667	2.51661	116	38.6667	2.51661	AELQESFDAYKP+ILAVPTDK+ILAVPTDKLCK+MQNSLKPVSAGNLPDEINVIIEIPANSSPVK+PADVLVITPYPLIHDSVITARPIGVLR+PETLADDGDPADVLVITPYPLIHDSVITARPIGVLR+SYHDIQGIDDVGATLK+VLVITPYPLIHDSVITARPIGVLR+WVEIDGWGDADEAK	9	68.2	1	10.3333	10.3333	127	42.3333	1.52753	127	42.3333	1.52753	127	42.3333	1.52753
SP60_05485	A0A0M4NIF6	A0A0M4NIF6_9GAMM Uncharacterized protein OS=Candidatus Thioglobus autotrophicus GN=SP60_05485 PE=4 SV=1	202	Unknown	2	S	Domain of unknown function DUF302	EAMESIATAEGIR+ESIATAEGIR+IYQYCSPR+LALIEDK+LALIEDKEGQR+RVITAIQDGGAEGDF+SVGMLPLSEMVELQTGEK+SVGMLPLSEMVELQTGEKQR+VADDVSNSDVEEAMESIATAEGIR+VISEMVSPK+VKVADDVSNSDVEEAMESIATAEGIR	11	44.1	1	15	15	134	44.6667	1.1547	134	44.6667	1.1547	134	44.6667	1.1547	DTGDITMASIVR+PDYLLEK+RVITAIQDGGAEGDF+SVGMLPLSEMVELQTGEK+SVGMLPLSEMVELQTGEKQR+SVGMLPLSEMVELQTGEKQRFLK+VADDVSNSDVEEAMESIATAEGIR+VISEMVSPK+VKVADDVSNSDVEEAMESIATAEGIR+VYMPMTNTLLDTGDITMASIVR	10	50.5	1	12.6667	12.6667	99	33	1	99	33	1	99	33	1
SP60_00890	A0A0M4NVI1	A0A0M4NVI1_9GAMM Citrate synthase OS=Candidatus Thioglobus autotrophicus GN=SP60_00890 PE=3 SV=1	386	Cytoplasmic	9.97	C	citrate synthase	HGGANEVASDIQK+IIRPSANYIGPENLDFVPLADRG+KSVALSGTPAGNTAVCTVGR+RYNNADEAETDIR+RYNNADEAETDIRER+SEINQATPGFKPK+SVALSGTPAGNTAVCTVGR+TTGWGAHVIEQR+TTGWGAHVIEQRQDGK+YNNADEAETDIR+YNNADEAETDIRER	11	25.9	1	18	18	160	53.3333	1.52753	160	53.3333	1.52753	160	53.3333	1.52753	HGGANEVASDIQK+IIRPSANYIGPENLDFVPLADRG+KSVALSGTPAGNTAVCTVGR+RYNNADEAETDIR+RYNNADEAETDIRER+SEINQATPGFKPK+SEINQATPGFKPKK+SVALSGTPAGNTAVCTVGR+YNNADEAETDIR	9	21.8	1	9	9	62	20.6667	2.08167	62	20.6667	2.08167	62	20.6667	2.08167	IIRPSANYIGPENLDFVPLADRG	1	6	0.9911	1	1	9	3	2.64575	9	3	2.64575
rplF	A0A0M5LL49	A0A0M5LL49_9GAMM 50S ribosomal protein L6 OS=Candidatus Thioglobus autotrophicus GN=rplF PE=3 SV=1	181	Cytoplasmic	9.26	J	This protein binds to the 23S rRNA, and is important in its secondary structure. It is located near the subunit interface in the base of the L7 L12 stalk, and near the tRNA binding site of the peptidyltransferase center (By similarity)	ANTANLIQGVSVGWEK+ANTANLIQGVSVGWEKK+ANTANLIQGVSVGWEKKLSLIGVGYR+APITIESGIDVSLSGATITAK+AYRPPEPYKGK+AYRPPEPYKGKGVR+GVRYTDEHVVRK+KLSLIGVGYR+KLSLIGVGYRAK+LAWAQAGTAR+LAWAQAGTARANTANLIQGVSVGWEK+LSLIGVGYR+SLDLTLGFSHPVVYALPEGITVETPSQTEIVVK+SRVAKAPITIESGIDVSLSGATITAK+VGQVAAEIR+VGQVAAEIRAYRPPEPYKGK+YTDEHVVRK	17	71.3	1	18	18	129	43	4.3589	129	43	4.3589	129	43	4.3589	ANTANLIQGVSVGWEK+AYRPPEPYKGK+GVRYTDEHVVRK+KLSLIGVGYRAK+LAWAQAGTAR+LAWAQAGTARANTANLIQGVSVGWEK+LSLIGVGYR+SLDLTLGFSHPVVYALPEGITVETPSQTEIVVK+VGQVAAEIR+VGQVAAEIRAYRPPEPYKGK+YRPPEPYKGK+YTDEHVVRK	12	56.9	1	12	12	95	31.6667	4.04145	95	31.6667	4.04145	95	31.6667	4.04145
SP60_04180	A0A0M4P8Z0	A0A0M4P8Z0_9GAMM Cytochrome oxidase subunit II OS=Candidatus Thioglobus autotrophicus GN=SP60_04180 PE=4 SV=1	243	Cytoplasmic	8.96	C	Cytochrome c oxidase, cbb3-type subunit II	AEGQSLEDWKPGDGVRPNTPLEVAGR+AEGQSLEDWKPGDGVRPNTPLEVAGRDIYQR+DEVTLADGSTQSLLWQR+ERYGHFSLAVESK+VGVPYTEADIASAVQAVSGK+YDHPFQWGSK+YDHPFQWGSKR+YGHFSLAVESK+YGHFSLAVESKYDHPFQWGSK+YSDEWHILHLRHPQALVPESVMPK	10	47.7	1	12	12	76	25.3333	2.08167	76	25.3333	2.08167	76	25.3333	2.08167	AEGQSLEDWKPGDGVR+AEGQSLEDWKPGDGVRPNTPLEVAGR+AEGQSLEDWKPGDGVRPNTPLEVAGRDIYQR+DEVTLADGSTQSLLWQR+ERYGHFSLAVESK+FEDGVTYRE+FLDDAMVDGEEIATHMK+RTGPDLARLGAK+VGVPYTEADIASAVQAVSGK+YDHPFQWGSK+YGHFSLAVESK	11	53.1	1	15.6667	15.6667	150	50	1.73205	150	50	1.73205	150	50	1.73205
atpD	A0A0M4P8T9	A0A0M4P8T9_9GAMM ATP synthase subunit beta OS=Candidatus Thioglobus autotrophicus GN=atpD PE=3 SV=1	459	Cytoplasmic	9.12	C	Produces ATP from ADP in the presence of a proton gradient across the membrane. The catalytic sites are hosted primarily by the beta subunits (By similarity)	EGNDFYHEMK+GIAMGGSEGLK+KGSITSIQAVYVPADDLTDPSPATTFAHLDATVVLSR+PAVDPLDSTSR+PSPATTFAHLDATVVLSR+QLDPLIVGQEHYDIAR+QVAELGIYPAVDPLDSTSR+RGIEVTNTGAPIQVPVGTK+TVNMMELIRNIAIEHSGYSVFAGVGER+VGLFGGAGVGK+VIDLVCPFAK+VQRFLSQPFFVAEVFTGSPGK+VSLVYGQMNEPPGNRLR+YPAVDPLDSTSR	14	43.1	1	14.3333	14.3333	123	41	1.73205	123	41	1.73205	123	41	1.73205	EGNDFYHEMK+GIEVTNTGAPIQVPVGTK+KGSITSIQAVYVPADDLTD+KGSITSIQAVYVPADDLTDPSPATTFAHLDATVVLSR+PADDLTDPSPATTFAHLDATVVLSR+PAVDPLDSTSR+PSPATTFAHLDATVVLSR+QLDPLIVGQEHYDIAR+QVAELGIYPAVDPLDSTSR+QVAELGIYPAVDPLDSTSRQLDPLIVGQEHYDIAR+RGIEVTNTGAPIQVPVGTK+VGLFGGAGVGK+VIDLVCPFAK+VSLVYGQMNEPPGNRLR+YPAVDPLDSTSR	15	30.3	1	14.6667	14.6667	96	32	4.58258	96	32	4.58258	96	32	4.58258
acsA	A0A0M4P7V3	A0A0M4P7V3_9GAMM Acetyl-coenzyme A synthetase OS=Candidatus Thioglobus autotrophicus GN=acsA PE=3 SV=1	637	Cytoplasmic	9.97	I	Catalyzes the conversion of acetate into acetyl-CoA (AcCoA), an essential intermediate at the junction of anabolic and catabolic pathways. AcsA undergoes a two-step reaction. In the first half reaction, AcsA combines acetate with ATP to form acetyl-adenylate (AcAMP) intermediate. In the second half reaction, it can then transfer the acetyl group from AcAMP to the sulfhydryl group of CoA, forming …	ANVDLAIEGCDCISK+DWNEVSNVDYTQGK+EFLQWDK+GDILEGEAEGILVLAR+HQVNTFYTAPTAIR+IAENDFDNLGDTSTLAEPEVVVDLINNR+IAENDFDNLGDTSTLAEPEVVVDLINNRIA+ILGTVGEPINPEAWEWYYHTIGQSR+IQFAPGLPK+IQFAPGLPKTR+IVITADEGLR+IVITADEGLRGGR+KIAENDFDNLGDTSTLAEPEVVVDLINNR+MYPIIQSDKTPLCDEQK+SEIGPIATVDK+SSLRILGTVGEPINPEAWEWYYHTIGQSR+YESMYNDSINNADEFWATQAK	17	31.2	1	16.6667	16.6667	103	34.3333	5.1316	103	34.3333	5.1316	103	34.3333	5.1316	ALMGAGDEFVEK+ANVDLAIEGCDCISK+DWNEVSNVDYTQGK+EFLQWDK+HQVNTFYTAPTAIR+IAENDFDNLGDTSTLAEPEVVVDLINNR+IAENDFDNLGDTSTLAEPEVVVDLINNRIA+IQFAPGLPK+IQFAPGLPKTR+IVITADEGLR+IVITADEGLRGGR+LVRSEIGPIATVDK+MYPIIQSDKTPLCDEQK+QTAIIWEGDDPNVSQK+SEIGPIATVDK+YESMYNDSINNADEFWATQAK+YFAGDGVK	17	30.1	1	20.6667	20.6667	118	39.3333	0.57735	118	39.3333	0.57735	118	39.3333	0.57735
dapD	A0A0M4PPG2	A0A0M4PPG2_9GAMM 2,3,4,5-tetrahydropyridine-2,6-dicarboxylate N-succinyltransferase OS=Candidatus Thioglobus autotrophicus GN=dapD PE=3 SV=1	271	Cytoplasmic	9.97	E	Tetrahydrodipicolinate N-succinyltransferase	ANINPQNVTPEVK+ATGEVSYGRIPAGSVVVSGNLPSK+DGSYSLYCAVIVK+EIIEAAFEDR+EIIEAAFEDRANINPQNVTPEVK+FADMSADEFKATGVR+IPAGSVVVSGNLPSK+MKEIIEAAFEDR+MLDSGEAR+NVHLSGGVGIGGVLEPLQASPTIIEDNCFIGAR+QAVNEAIR+TRSKTSINELLR+TSINELLR+TSINELLRGI	14	51.7	1	15.6667	15.6667	161	53.6667	3.51188	161	53.6667	3.51188	161	53.6667	3.51188	ANINPQNVTPEVK+ATGEVSYGRIPAGSVVVSGNLPSK+ATGVRVVPPASAR+EIIEAAFEDR+NVHLSGGVGIGGVLEPLQASPTIIEDNCFIGAR+SKTSINELLRGI+TRSKTSINELLR+TSINELLR+TSINELLRGI	9	39.5	1	8.33333	8.33333	56	18.6667	1.52753	56	18.6667	1.52753	56	18.6667	1.52753
SP60_07390	A0A0M4NXI1	A0A0M4NXI1_9GAMM Alkyl hydroperoxide reductase OS=Candidatus Thioglobus autotrophicus GN=SP60_07390 PE=4 SV=1	149	Unknown	2	O	alkyl hydroperoxide reductase Thiol specific antioxidant Mal allergen	ATSNLDVSIPDTKER+DATSGCTLEGQDFR+DATSGCTLEGQDFRDNHQAFVDANCVIYGVSK+DNHQAFVDANCVIYGVSK+DSIVSHEK+ERNIVLYFYPK+NIVLYFYPK+NQSFPFELISDEDGTLCEAFGAWQLK+STFVISPEGDILK+STFVISPEGDILKSWDK+VAVGGHVEEVLAVVQSL	11	83.2	1	13.3333	13.3333	145	48.3333	4.50925	145	48.3333	4.50925	145	48.3333	4.50925	ATSNLDVSIPDTK+ATSNLDVSIPDTKER+ATSNLDVSIPDTKERNIVLYFYPK+DATSGCTLEGQDFR+DATSGCTLEGQDFRDNHQAFVDANCVIYGVSK+ERNIVLYFYPK+NIVLYFYPK+STFVISPEGDILK+STFVISPEGDILKSWDK+VAVGGHVEEVLAVVQSL	10	60.4	1	10.3333	10.3333	65	21.6667	0.57735	65	21.6667	0.57735	65	21.6667	0.57735
recA	A0A0M4NHN0	A0A0M4NHN0_9GAMM Protein RecA OS=Candidatus Thioglobus autotrophicus GN=recA PE=3 SV=1	335	Cytoplasmic	9.97	L	Can catalyze the hydrolysis of ATP in the presence of single-stranded DNA, the ATP-dependent uptake of single-stranded DNA by duplex DNA, and the ATP-dependent hybridization of homologous single-stranded DNAs. It interacts with LexA causing its activation and leading to its autocatalytic cleavage (By similarity)	AGAWYSVEGER+GDEILGNETR+GRVIEIYGPESSGK+KGDEILGNETR+LGGTAAFIDAEHALD+LGGTAAFIDAEHALDPQYAK+RLGVNTDDLLISQPDTGEQALEITDMLVR+SGSVDIVVVDSVAALTPK+TTLTLHVIAEMQKLGGTAAFIDAEHALDPQYAK+VALSQIDKQFGK+VIEIYGPESSGK	11	38.2	1	13	13	121	40.3333	2.51661	121	40.3333	2.51661	121	40.3333	2.51661	KGDEILGNETR+LGGTAAFIDAEHALDPQYAK+RLGVNTDDLLISQPDTGEQALEITDMLVR+SGSVDIVVVDSVAALTPK+VIEIYGPESSGK	5	26.9	1	9	9	91	30.3333	4.04145	91	30.3333	4.04145	91	30.3333	4.04145
rpoA	A0A0M4NHF1	A0A0M4NHF1_9GAMM DNA-directed RNA polymerase subunit alpha OS=Candidatus Thioglobus autotrophicus GN=rpoA PE=3 SV=1	326	Cytoplasmic	9.97	K	DNA-dependent RNA polymerase catalyzes the transcription of DNA into RNA using the four ribonucleoside triphosphates as substrates (By similarity)	AEQIYYIGDLIQK+EVLTDKGLDLGTDIPNWPPVDLMSE+GLDLGTDIPNWPPVDLMSE+IGTGIGYDTAASR+IGTGIGYDTAASRSDEATSIGGIQLDASFSPIK+KGPCEVTVADIEANGSDISAHNPEFVIATVNEGGHIR+LVESTQTATNEFK+RVSFTVDAAR+SDEATSIGGIQLDASFSPIK+SDEATSIGGIQLDASFSPIKR+SEQDLLRTPNLGRK+SLNEIKEVLTDKGLDLGTDIPNWPPVDLMSE+VILEPLER+VSFTVDAAR	14	48.8	1	15.6667	15.6667	104	34.6667	2.3094	104	34.6667	2.3094	104	34.6667	2.3094	AEQIYYIGDLIQK+EVLTDKGLDLGTDIPNWPPVDLMSE+IGTGIGYDTAASR+IGTGIGYDTAASRSDEATSIGGIQLDASFSPIK+KGPCEVTVADIEANGSDISAHNPEFVIATVNEGGHIR+LVESTQTATNEFK+RVSFTVDAARVEQK+SDEATSIGGIQLDASFSPIK+SDEATSIGGIQLDASFSPIKR+SEQDLLR+VILEPLER+VSFTVDAAR	12	46	1	13	13	109	36.3333	3.78594	109	36.3333	3.78594	109	36.3333	3.78594
rplI	A0A0M3TUB6	A0A0M3TUB6_9GAMM 50S ribosomal protein L9 OS=Candidatus Thioglobus autotrophicus GN=rplI PE=3 SV=1	150	Cytoplasmic	9.97	J	Binds to the 23S rRNA (By similarity)	ANLAEFETIK+LFGSITTADISASLASAGFEVEK+LFGSITTADISASLASAGFEVEKR+MQVILLETIQK+MQVILLETIQKVGALGELANVKAGYAR+MTGTVCTISANAGDEGK+NFLIPQGK+VGALGELANVK+VGALGELANVKAGYARNFLIPQGK+VVIEAQEEE	10	63.3	1	11.3333	11.3333	100	33.3333	2.51661	100	33.3333	2.51661	100	33.3333	2.51661	AGYARNFLIPQGK+ANLAEFETIK+LFGSITTADISASLASAGFEVEK+LFGSITTADISASLASAGFEVEKR+MQVILLETIQK+MTGTVCTISANAGDEGK+NFLIPQGK+VGALGELANVK+VGALGELANVKAGYARNFLIPQGK	9	57.3	1	12	12	110	36.6667	1.52753	110	36.6667	1.52753	110	36.6667	1.52753
SP60_02735	A0A0M4NGQ8	A0A0M4NGQ8_9GAMM Uncharacterized protein OS=Candidatus Thioglobus autotrophicus GN=SP60_02735 PE=4 SV=1	379	Unknown	2			LELTNVK+QSLQSDIDK+QVQTNSPGYYIEDVQVVSGSEFNSNWR+SEVVDNRYHVDASFKNPETNK+VQGNGHANLDSFPFR+VQGNGHANLDSFPFRYGFTYSTTER+VTTNKGIYIDNITNPENPMLTPGFDWSSVINNTVYDAVIRHSR+YGFTYSTTER+YHVDASFKNPETNK+YHVDASFKNPETNKTEK	10	35.6	1	15.3333	15.3333	127	42.3333	4.50925	127	42.3333	4.50925	127	42.3333	4.50925	ISESDLSNRPK+QSLQSDIDK+QVQTNSPGYYIEDVQVVSGSEFNSNWR+SEVVDNRYHVDASFKNPETNK+VQGNGHANLDSFPFR+VQGNGHANLDSFPFRYGFTYSTTER+YHVDASFKNPETNK+YSNTEVALITEDANKK	8	28.8	1	8.66667	8.66667	73	24.3333	1.1547	73	24.3333	1.1547	73	24.3333	1.1547
SP60_05425	A0A0M3TUC7	A0A0M3TUC7_9GAMM Uncharacterized protein OS=Candidatus Thioglobus autotrophicus GN=SP60_05425 PE=4 SV=1	93	Periplasmic	9.84			AAGQEQAIADYLAGQ+ARPDLDVVK+NPFDALGCSGCHGAGGK+PTYPSLAK+SAIPTYPSLAK+SARPDLDVVK+SARPDLDVVKALK	7	60.2	1	7.66667	7.66667	103	34.3333	0.57735	103	34.3333	0.57735	103	34.3333	0.57735	AAGQEQAIADYLAGQ+AGQEQAIADYLAGQ+APMAAGQEQAIADYLAGQ+DFQSGARVDPTMNAMAPMAAGQEQAIADYLAGQ+IPTYPSLAK+NPFDALGCSGCHGAGGK+PMAAGQEQAIADYLAGQ+PTYPSLAK+SAIPTYPSLAK+SARPDLDVVK+SARPDLDVVKALK	11	79.6	1	10	10	99	33	3.60555	99	33	3.60555	99	33	3.60555
hflB	A0A0M4NXA9	A0A0M4NXA9_9GAMM ATP-dependent zinc metalloprotease FtsH OS=Candidatus Thioglobus autotrophicus GN=hflB PE=3 SV=1	637	CytoplasmicMembrane	10	O	Acts as a processive, ATP-dependent zinc metallopeptidase for both cytoplasmic and membrane proteins. Plays a role in the quality control of integral membrane proteins (By similarity)	ALGVTMFLPEK+DAVTTGASNDIER+DESNVTFADVAGVDEAK+EDVAELVDFLSNPGK+EDVAELVDFLSNPGKFTK+EMTAYHEAGHAIVGR+LGPLAYGEDEGEVFLGK+LGPLAYGEDEGEVFLGKQVTK+LVPEHDPVYK+PEHDPVYK+SAPCIIFIDEIDAVGR+SAPCIIFIDEIDAVGRQR	12	19.3	1	14.6667	14.6667	102	34	3.60555	102	34	3.60555	102	34	3.60555	ALGVTMFLPEK+DAVTTGASNDIER+DESNVTFADVAGVDEAK+EAAVVTDSDVASTELGSGIQADDANDSDENPLDGDPK+EDVAELVDFLSNPGK+EDVAELVDFLSNPGKFTK+LGPLAYGEDEGEVFLGK+LGPLAYGEDEGEVFLGKQVTK+LVPEHDPVYK+SAPCIIFIDEIDAVGR+SAPCIIFIDEIDAVGRQR	11	22.8	1	12	12	98	32.6667	3.51188	98	32.6667	3.51188	98	32.6667	3.51188
hppA	A0A0M4NWM3	A0A0M4NWM3_9GAMM K(+)-insensitive pyrophosphate-energized proton pump OS=Candidatus Thioglobus autotrophicus GN=hppA PE=3 SV=1	665	CytoplasmicMembrane	10	C	pump that utilizes the energy of pyrophosphate hydrolysis as the driving force for	AAVTGDTVGDPYK+EISDAISEGAK+GADVGADIVGK+KYIEDGNFGGK+SITDPLDAVGNTTK	5	9	1	5.66667	5.66667	33	11	1	33	11	1	33	11	1	AAVTGDTVGDPYK+AELPEEIR+ASLTGDGTNVIAGLGLSMK+EISDAISEGAK+GADVGADIVGK+KYIEDGNFGGK+KYIEDGNFGGKGSDAHK+MAELPEEIR+MKEISDAISEGAK+SITDPLDAVGNTTK+VEAGIPEDDPR+YIEDGNFGGKGSDAHK	12	16.1	1	15.3333	15.3333	164	54.6667	5.50757	164	54.6667	5.50757	164	54.6667	5.50757
ilvD	A0A0M4PAG7	A0A0M4PAG7_9GAMM Dihydroxy-acid dehydratase OS=Candidatus Thioglobus autotrophicus GN=ilvD PE=3 SV=1	554	Cytoplasmic	9.97	E	dihydroxy-acid dehydratase	AGDVIVIR+AGEAVLNLLEK+AMLYPVGFEK+CYGREEAALAAVLNDEIK+EEAALAAVLNDEIK+EMLAPTSAVMGK+GLGGQVALITDGR+LNRPGIFVYGGTIQPGENHTDVVSVFEAVGK+TMAENLADVKPYEESQDIIK+YANNTIDAIELENIEK+YSSQVVDGYER+YSSQVVDGYERAPSR	12	27.8	1	12.6667	12.6667	77	25.6667	3.21455	77	25.6667	3.21455	77	25.6667	3.21455	AGDVIVIR+AGEAVLNLLEK+AMLYPVGFEK+CYGREEAALAAVLNDEIK+EEAALAAVLNDEIK+EGLSFKGVAK+EMLAPTSAVMGK+GLGGQVALITDGR+LNRPGIFVYGGTIQPGENHTDVVSVFEAVGK+TMAENLADVKPYEESQDIIK+YANNTIDAIELENIEK+YEGPAGGPGMR+YSSQVVDGYER+YSSQVVDGYERAPSR	14	31.6	1	16	16	116	38.6667	1.1547	116	38.6667	1.1547	116	38.6667	1.1547
adk	A0A0M4NH72	A0A0M4NH72_9GAMM Adenylate kinase OS=Candidatus Thioglobus autotrophicus GN=adk PE=3 SV=1	216	Cytoplasmic	9.97	F	Catalyzes the reversible transfer of the terminal phosphate group between ATP and AMP. Plays an important role in cellular energy homeostasis and in adenine nucleotide metabolism (By similarity)	AHLASGRTYHVIYNPPK+IQEDDCANGFLFDGFPR+LDVYHEQTQPLVDYYQAWMK+MNVILLGPPGAGK+RAHLASGRTYHVIYNPPK+TYHVIYNPPK+VDYVVEIQVPDEDIIAR+VEGIDDITGEALVQR+VEGIDDITGEALVQRADDNEDTVR+YGAAIGVGSLDEVR+YGAAIGVGSLDEVRDR+YGAAIGVGSLDEVRDRVIAQLG	12	60.6	1	15.3333	15.3333	119	39.6667	1.52753	119	39.6667	1.52753	119	39.6667	1.52753	DRVIAQLG+IQEDDCANGFLFDGFPR+MNVILLGPPGAGK+TYHVIYNPPK+VDYVVEIQVPDEDIIAR+VEGIDDITGEALVQR+VEGIDDITGEALVQRADDNEDTVR+YGAAIGVGSLDEVR+YGAAIGVGSLDEVRDR+YGAAIGVGSLDEVRDRVIAQLG	10	47.7	1	12.3333	12.3333	73	24.3333	1.52753	73	24.3333	1.52753	73	24.3333	1.52753
SP60_00855	A0A0M4PJM3	A0A0M4PJM3_9GAMM Sodium:solute symporter OS=Candidatus Thioglobus autotrophicus GN=SP60_00855 PE=3 SV=1	570	CytoplasmicMembrane	10	S	solute symporter	FEDKNNDGLISYTGDK+FEDKNNDGLISYTGDKK+LDQVVTQLGFAEYTTQAR+LNLMQTIDQPNAEQNLAYADRPSWFK+NNDGLISYTGDK+NNDGLISYTGDKK+NWETTGLLK+NWETTGLLKFEDKNNDGLISYTGDK+TAKVPAEVEQMVENIRVPASN+VPAEVEQMVENIRVPASN	10	16	1	12	12	118	39.3333	3.05505	118	39.3333	3.05505	118	39.3333	3.05505	FEDKNNDGLISYTGDK+FEDKNNDGLISYTGDKK+LDQVVTQLGFAEYTTQAR+LNLMQTIDQPNAEQNLAYADRPSWFK+NNDGLISYTGDK+NWETTGLLK+NWETTGLLKFEDKNNDGLISYTGDK+TAKVPAEVEQMVENIRVPASN	8	16	1	10	10	72	24	1	72	24	1	72	24	1
SP60_00300	A0A0M3TTP1	A0A0M3TTP1_9GAMM Thioredoxin OS=Candidatus Thioglobus autotrophicus GN=SP60_00300 PE=3 SV=1	108	Cytoplasmic	9.26	O	Thioredoxin	AELSTFIDTNI+ALAPVLDEIADEYDGK+ALAPVLDEIADEYDGKVIIAK+GIPTMLLFK+GIPTMLLFKDGVVAATK+PTMLLFK+VNVDENDQTPPKYGIR+YGIRGIPTMLLFK+YGIRGIPTMLLFKDGVVAATK	9	60.2	1	11.3333	11.3333	131	43.6667	1.52753	131	43.6667	1.52753	131	43.6667	1.52753	AELSTFIDTNI+ALAPVLDEIADEYDGK+GIPTMLLFK+GIPTMLLFKDGVVAATK+VNVDENDQTPPK+VNVDENDQTPPKYGIR	6	55.6	1	7	7	55	18.3333	0.57735	55	18.3333	0.57735	55	18.3333	0.57735
SP60_01015	A0A0M4PJP0	A0A0M4PJP0_9GAMM O-acetylhomoserine aminocarboxypropyltransferase OS=Candidatus Thioglobus autotrophicus GN=SP60_01015 PE=3 SV=1	423	Cytoplasmic	9.97	E	O-acetylhomoserine	AAAVPIYQTSSYTFDDTQHGADLFDLK+AAAVPIYQTSSYTFDDTQHGADLFDLKVPGNIYTR+FEQSIDEK+IMNPTTDVLEK+ISVGIEHIDDIIADVSQALDKA+LAEYLQQHEK+LESIALHEGYK+QLNDEELAAAGVGADLIR+VEWVNYATLSDSPYNENCKK	9	31.9	1	13.6667	13.6667	114	38	2	114	38	2	114	38	2	AAAVPIYQTSSYTFDDTQHGADLFDLKVPGNIYTR+FEQSIDEK+IMNPTTDVLEK+ISVGIEHIDDIIADVSQALDKA+LAEYLQQHEK+LESIALHEGYK+VEWVNYATLSDSPYNENCK+VEWVNYATLSDSPYNENCKK	8	27.7	1	10.3333	10.3333	74	24.6667	1.1547	74	24.6667	1.1547	74	24.6667	1.1547
SP60_01860	A0A0M4PMC3	A0A0M4PMC3_9GAMM Sulfurtransferase OS=Candidatus Thioglobus autotrophicus GN=SP60_01860 PE=3 SV=1	133	Cytoplasmic	9.26	P	Part of a sulfur-relay system required for 2-thiolation of 5-methylaminomethyl-2-thiouridine (mnm(5)s(2)U) at tRNA wobble positions. Accepts sulfur from TusA and transfers it in turn to TusE (By similarity)	FAIQVNEGPYQHQASDTAFQFAK+IEGNNLHPAFR+ISGLGQLIEAGIQSDR+ISGLGQLIEAGIQSDRLVVFGD+NAEGEPELVVCVAAALRR+NSIEGNNLHPAFR+NSIEGNNLHPAFRISGLGQLIEAGIQSDR+NSIEGNNLHPAFRISGLGQLIEAGIQSDRLVVFGD	8	57.1	1	13.6667	13.6667	145	48.3333	2.3094	145	48.3333	2.3094	145	48.3333	2.3094	FAIQVNEGPYQHQASDTAFQFAK+GMLDESEASK+ISGLGQLIEAGIQSDR+ISGLGQLIEAGIQSDRLVVFGD+NSIEGNNLHPAFR	5	51.1	1	6.66667	6.66667	37	12.3333	0.57735	37	12.3333	0.57735	37	12.3333	0.57735
SP60_00050	A0A0M5LIW7	A0A0M5LIW7_9GAMM Single-stranded DNA-binding protein OS=Candidatus Thioglobus autotrophicus GN=SP60_00050 PE=3 SV=1	157	Cytoplasmic	9.26	L	single-stranded DNA-binding protein	AQAPTQDPITPVDNGFDDDIPF+DGAGSAPQAGGQQSAPSAPR+FASNGNAIANLSVATSESWTDKNTGQKQEK+LVGNLGQKPEVK+PITPVDNGFDDDIPF+SGADRYTTEVVVSGFNGTLQMLDRR+TEWHRVSLFGK+VILVGNLGQKPEVK	8	77.7	1	8	8	87	29	1.73205	87	29	1.73205	87	29	1.73205	AQAPTQDPITPVDNGFDDDIPF+DGAGSAPQAGGQQSAPSAPR+FASNGNAIANLSVATSESWTDKNTGQKQEK+LVGNLGQKPEVK+PITPVDNGFDDDIPF+SGADRYTTEVVVSGFNGTLQMLDRR+VILVGNLGQKPEVK	7	70.7	1	8	8	86	28.6667	0.57735	86	28.6667	0.57735	86	28.6667	0.57735	AQAPTQDPITPVDNGFDDDIPF+VILVGNLGQKPEVK	2	22.9	1	2.33333	2.33333	12	4	3.4641	12	4	3.4641
SP60_01835	A0A0M4PJW9	A0A0M4PJW9_9GAMM Reductase OS=Candidatus Thioglobus autotrophicus GN=SP60_01835 PE=4 SV=1	527	Cytoplasmic	9.97	C	Inherit from proNOG: reductase, iron-sulfur binding subunit	ALTVGNNLGLPEPALR+ALTVGNNLGLPEPALRDTLLDLEEEVEEDFGAPVKYPLDQK+CHYFLGSSDPK+DTLLDLEEEVEEDFGAPVKYPLDQK+EFDIPELPTYIEIPELNPGVMEGEGPFK+EVLDAVGVGQK+GAEILLITPSADFFAEPHIDGLIGYGK+SENDDRTVTFHDSCNVAR	8	25.8	1	12	12	110	36.6667	1.52753	110	36.6667	1.52753	110	36.6667	1.52753	ALTVGNNLGLPEPALR+CHYFLGSSDPK+EFDIPELPTYIEIPELNPGVMEGEGPFK+ESTFCCGGGGGLLTDDLMEIR+EVLDAVGVGQK+GAEILLITPSADFFAEPHIDGLIGYGK+RCSVFCPYGIDTAEISMAAR+SENDDRTVTFHDSCNVAR+TVTFHDSCNVAR	9	28.8	1	11.3333	11.3333	74	24.6667	0.57735	74	24.6667	0.57735	74	24.6667	0.57735
SP60_02385	A0A0M4NGK1	A0A0M4NGK1_9GAMM Uncharacterized protein OS=Candidatus Thioglobus autotrophicus GN=SP60_02385 PE=4 SV=1	367	Cytoplasmic	8.96			AANCSVFVGYDHAISK+AQCSDGYVEWHCGNKPGTDTVIVSSNDGEK+DGVVNYDSICLLQFR+DSPISLER+GVYDFIIIGTPPDSHMELAR+IEALTLLK+IYGAGSIGNHLAQASR+IYGAGSIGNHLAQASRR+MGWNVDICDIDPDALER+NDIYPAR+TRADDFFQEMQHIEIALKEGNSK+VVLVEKPLCSPDLQGAQELFDEAK+WDDQIGLYNLDEVPR	13	54.5	1	17.6667	17.6667	95	31.6667	0.57735	95	31.6667	0.57735	95	31.6667	0.57735	AANCSVFVGYDHAISK+AQCSDGYVEWHCGNKPGTDTVIVSSNDGEK+DGVVNYDSICLLQFR+DLQGAQELFDEAK+GVYDFIIIGTPPDSHMELAR+IEALTLLK+IYGAGSIGNHLAQASR+IYGAGSIGNHLAQASRR+MGWNVDICDIDPDALER+NDIYPARYGK+PGTDTVIVSSNDGEK+TKNDIYPARYGK+VVLVEKPLCSPDLQGAQELFDEAK+WDDQIGLYNLDEVPR	14	47.4	1	16	16	87	29	2	87	29	2	87	29	2
SP60_01425	A0A0M3TTZ0	A0A0M3TTZ0_9GAMM Aldehyde dehydrogenase OS=Candidatus Thioglobus autotrophicus GN=SP60_01425 PE=3 SV=1	506	Cytoplasmic	9.97	C	dehydrogenase	DINLAYR+EAGQALATSTRIDK+EGAELILGGGVAQVGSEFGNGYYVEPTLLKGDNK+GNPLDTDTQVGAQASQEQFDK+GSYFTNGTPVTGEGFCEIPR+IFQEEIFGPVVSVTTFK+IIRGNPLDTDTQVGAQASQEQFDK+MIYAQPGSEGSVITFK+NLLVSYSTSPLGFF+STSEDINLALDAAHAAK	10	32.2	1	11	11	54	18	2.64575	54	18	2.64575	54	18	2.64575	CAEGAVLAFFNQGEVCTCPSR+DINLAYR+EAGQALATSTR+EAGQALATSTRIDK+EGAELILGGGVAQVGSEFGNGYYVEPTLLKGDNK+GNPLDTDTQVGAQASQEQFDK+GSYFTNGTPVTGEGFCEIPR+IFQEEIFGPVVSVTTFK+IIRGNPLDTDTQVGAQASQEQFDK+IMDYMDIGAK+MIYAQPGSEGSVITFK+MMLNHYQQTK+NLLVSYSTSPLGFF+PGVLNVVNGYGK+STSEDINLALDAAHAAK+YENYINGEWTPPVK+YENYINGEWTPPVKGSYFTNGTPVTGEGFCEIPR	17	45.5	1	18	18	126	42	1	126	42	1	126	42	1
rpsG	A0A0M4PNC9	A0A0M4PNC9_9GAMM 30S ribosomal protein S7 OS=Candidatus Thioglobus autotrophicus GN=rpsG PE=3 SV=1	155	Cytoplasmic	9.26	J	One of the primary rRNA binding proteins, it binds directly to 16S rRNA where it nucleates assembly of the head domain of the 30S subunit. Is located at the subunit interface close to the decoding center, probably blocks exit of the E-site tRNA (By similarity)	AFAHFRW+GNAEPIEVFK+GNAEPIEVFKQALDNIGPQVEIK+IVYDALDTIEAK+IVYDALDTIEAKGNAEPIEVFK+IVYDALDTIEAKGNAEPIEVFKQALDNIGPQVEIK+LAGEVLDAVQNR+LAGEVLDAVQNRGTAFK+LRLAGEVLDAVQNRGTAFK+MAEANKAFAHFRW+QALDNIGPQVEIK+RVGGSTYQVPIEVR+SVAEKIVYDALDTIEAKGNAEPIEVFK+VGGSTYQVPIEVR	14	55.5	1	13.6667	13.6667	97	32.3333	2.51661	97	32.3333	2.51661	97	32.3333	2.51661	AFAHFRW+FAHFRW+GNAEPIEVFK+GNAEPIEVFKQALDNIGPQVEIK+IVYDALDTIEAK+LAGEVLDAVQNR+LAGEVLDAVQNRGTAFK+LAGEVLDAVQNRGTAFKK+LRLAGEVLDAVQNRGTAFK+MAEANKAFAHFRW+QALDNIGPQVEIK+REILPDPK+RVGGSTYQVPIEVR+SRRVGGSTYQVPIEVR+VGGSTYQVPIEVR	15	59.4	1	14.3333	14.3333	82	27.3333	1.52753	82	27.3333	1.52753	82	27.3333	1.52753
rpsJ	A0A0M4NTX7	A0A0M4NTX7_9GAMM 30S ribosomal protein S10 OS=Candidatus Thioglobus autotrophicus GN=rpsJ PE=3 SV=1	103	Cytoplasmic	9.97	J	Involved in the binding of tRNA to the ribosomes (By similarity)	ARDQYELR+DQYELR+ERFTVLTSPHVNK+ERFTVLTSPHVNKK+FTVLTSPHVNK+FTVLTSPHVNKK+GPIPLPTK+GPIPLPTKK+KERFTVLTSPHVNK+LDLAAGVDVAIK+LMDVISPTDK+RTGASVRGPIPLPTK+SALEIVETAK+SALEIVETAKR+TGASVRGPIPLPTK	15	68	1	16.3333	16.3333	85	28.3333	2.08167	85	28.3333	2.08167	85	28.3333	2.08167	DQYELR+ERFTVLTSPHVNK+ERFTVLTSPHVNKK+FTVLTSPHVNK+FTVLTSPHVNKK+GPIPLPTK+KERFTVLTSPHVNK+LDLAAGVDVAIK+LMDVISPTDK+RTGASVRGPIPLPTK+SALEIVETAK+SALEIVETAKR+TGASVRGPIPLPTK	13	66	1	12.6667	12.6667	91	30.3333	2.08167	91	30.3333	2.08167	91	30.3333	2.08167
[truncated: 686 more rows]
[truncated: 3 more columns]
